# Supplementary material for: High energy density dihydroazaborinine dyads and triad for molecular solar thermal energy storage
Source: Chem Sci. 2025 Jul 25;16(33):15231–8. doi: 10.1039/d5sc03159a (PMC12291973; doi:10.1039/d5sc03159a)
Supplement: SC-016-D5SC03159A-s002 [file SC-016-D5SC03159A-s002.cif]

# Supplementary Information (SI) for Chemical Science.
# This journal is © The Royal Society of Chemistry 2025

####################################################################### 
# 
# This file contains crystal structure data downloaded from the 
# Cambridge Structural Database (CSD) hosted by the Cambridge 
# Crystallographic Data Centre (CCDC).
# 
# Full information about CCDC data access policies and citation 
# guidelines are available at http://www.ccdc.cam.ac.uk/access/V1 
# 
# Audit and citation data items may have been added by the CCDC. 
# Please retain this information to preserve the provenance of 
# this file and to allow appropriate attribution of the data. 
# 
#######################################################################

data_SB020223
_database_code_depnum_ccdc_archive 'CCDC 2240655'
loop_
_audit_author_name
_audit_author_address
'Markus Stroebele'
;University of Tuebingen
Germany
;
_audit_update_record             
;
2023-02-08 deposited with the CCDC.	2025-07-15 downloaded from the CCDC.
;
# Added during the CSD deposition process: Wednesday 08 February 2023 10:42 AM
# end Validation Reply Form

# start Validation Reply Form
_vrf_ABSMU01_SB020223            
;
PROBLEM: The ratio of given/expected absorption coefficient lies
RESPONSE: Bug in Checkcif
;
_vrf_DIFMN02_SB020223            
;
PROBLEM: The minimum difference density is < -0.1*ZMAX*2.00
RESPONSE: Bug in Checkcif
;
_vrf_PLAT047_SB020223            
;
PROBLEM: SumFormula Not Given ...........................     Please Do !
RESPONSE: Bug in Checkcif
;
# Added during the CSD deposition process: Wednesday 08 February 2023 10:40 AM
# end Validation Reply Form

_audit_creation_date             2023-02-08
_audit_creation_method           
;
Olex2 1.5-ac5-024
(compiled 2022.04.12 svn.rca3783a0 for Rigaku Oxford Diffraction, GUI svn.r6498)
;
_chemical_formula_moiety         'C42 H60 B3 N3 Si3'
_chemical_formula_weight         723.694
_chemical_oxdiff_formula         'B3 N3 C45 H67 S3'
loop_
_atom_type_symbol
_atom_type_scat_dispersion_real
_atom_type_scat_dispersion_imag
_atom_type_scat_source
_atom_type_scat_dispersion_source
B 0.00963 0.00408 'NoSpherA2: Chem.Sci. 2021, DOI:10.1039/D0SC05526C'
'Henke, Gullikson and Davis, At. Data and Nucl. Data Tables, 1993, 54, 2'
C 0.01920 0.00962 'NoSpherA2: Chem.Sci. 2021, DOI:10.1039/D0SC05526C'
'Henke, Gullikson and Davis, At. Data and Nucl. Data Tables, 1993, 54, 2'
H 0.00000 0.00000 'NoSpherA2: Chem.Sci. 2021, DOI:10.1039/D0SC05526C'
'Henke, Gullikson and Davis, At. Data and Nucl. Data Tables, 1993, 54, 2'
N 0.03256 0.01839 'NoSpherA2: Chem.Sci. 2021, DOI:10.1039/D0SC05526C'
'Henke, Gullikson and Davis, At. Data and Nucl. Data Tables, 1993, 54, 2'
Si 0.25539 0.32544 'NoSpherA2: Chem.Sci. 2021, DOI:10.1039/D0SC05526C'
'Henke, Gullikson and Davis, At. Data and Nucl. Data Tables, 1993, 54, 2'

_space_group_crystal_system      triclinic
_space_group_IT_number           2
_space_group_name_H-M_alt        'P -1'
_space_group_name_Hall           '-P 1'
loop_
_space_group_symop_id
_space_group_symop_operation_xyz
1 x,y,z
2 -x,-y,-z

_symmetry_Int_Tables_number      2
_cell_length_a                   11.9415(1)
_cell_length_b                   13.5799(1)
_cell_length_c                   17.4660(2)
_cell_angle_alpha                67.299(1)
_cell_angle_beta                 89.713(1)
_cell_angle_gamma                64.393(1)
_cell_volume                     2311.31(5)
_cell_formula_units_Z            2
_cell_measurement_reflns_used    15324
_cell_measurement_temperature    150.00(10)
_cell_measurement_theta_max      79.6490
_cell_measurement_theta_min      2.7770
_exptl_absorpt_coefficient_mu    1.157
_exptl_absorpt_correction_T_max  1.000
_exptl_absorpt_correction_T_min  0.681
_exptl_absorpt_correction_type   gaussian
_exptl_absorpt_process_details   
;
CrysAlisPro 1.171.42.70a (Rigaku Oxford Diffraction, 2022)
Numerical absorption correction based on gaussian integration over
a multifaceted crystal model
Empirical absorption correction using spherical harmonics,
implemented in SCALE3 ABSPACK scaling algorithm.
;
_exptl_crystal_colour            'clear colourless'
_exptl_crystal_colour_lustre     clear
_exptl_crystal_colour_primary    colourless
_exptl_crystal_density_diffrn    1.040
_exptl_crystal_description       block
_exptl_crystal_F_000             783.420
loop_
_exptl_crystal_face_index_h
_exptl_crystal_face_index_k
_exptl_crystal_face_index_l
_exptl_crystal_face_perp_dist
-5 -1 8 0.0518
5 2 -8 0.0577
-2 7 3 0.0301
0 1 11 0.0491
-7 -5 3 0.0678
-1 -2 -11 0.0769
7 5 -4 0.0638
3 2 -9 0.0633
-7 -5 -6 0.1059
1 -7 -2 0.0669
4 -4 -7 0.0618
3 -5 0 0.0633
6 0 -6 0.0548
4 -3 4 0.0633
7 2 -5 0.0551
4 0 7 0.0592
8 3 -2 0.0646
0 2 -9 0.0733
6 3 -6 0.0538
-7 -3 5 0.0572
2 1 10 0.0583
0 -4 -11 0.0816
-5 -8 -6 0.1085
0 -6 -10 0.0841
-4 -9 -4 0.0939
0 6 10 0.0560
5 5 -5 0.0566
2 8 2 0.0551
-8 -3 0 0.0808

_exptl_crystal_size_max          0.188
_exptl_crystal_size_mid          0.116
_exptl_crystal_size_min          0.1
loop_
_exptl_oxdiff_crystal_face_indexfrac_h
_exptl_oxdiff_crystal_face_indexfrac_k
_exptl_oxdiff_crystal_face_indexfrac_l
_exptl_oxdiff_crystal_face_x
_exptl_oxdiff_crystal_face_y
_exptl_oxdiff_crystal_face_z
-5.3386 -1.1961 8.0339 -0.0750 -0.2441 -0.9668
5.2975 1.6154 -7.9412 0.0589 0.1899 0.9800
-1.6992 6.8257 3.0765 -0.2842 -0.9580 0.0392
0.4871 1.3805 10.8288 0.6834 -0.2047 -0.7008
-6.9114 -4.7582 3.4230 -0.4061 0.1182 -0.9062
-0.8017 -1.6116 -10.8276 -0.7110 0.2128 0.6702
6.8095 4.6512 -3.7619 0.3770 -0.1095 0.9197
3.3251 1.5683 -9.2829 -0.2563 0.0786 0.9634
-6.6183 -5.4241 -5.9128 -0.9325 0.2761 -0.2329
0.6600 -7.2293 -1.5060 0.2770 0.9312 -0.2371
4.2336 -4.1507 -6.7803 0.2410 0.8167 0.5243
3.1441 -5.0178 0.0628 0.5789 0.8102 -0.0920
6.1680 -0.4233 -6.3792 0.3429 0.4836 0.8053
3.6412 -2.6986 4.2649 0.8079 0.5333 -0.2508
6.8220 2.1007 -5.3052 0.3850 0.2113 0.8984
3.7795 -0.4498 7.0749 0.9097 0.2509 -0.3309
7.5748 2.5867 -2.2441 0.6469 0.1809 0.7408
0.1371 1.9181 -8.8515 -0.6194 -0.1694 0.7666
6.2653 3.0254 -6.0271 0.2363 0.0679 0.9693
-7.0241 -2.9239 4.5541 -0.4227 -0.1193 -0.8984
2.3597 1.4079 9.9351 0.8469 -0.0833 -0.5252
-0.2275 -4.3843 -11.2411 -0.5566 0.5893 0.5856
-5.0799 -8.0862 -6.2594 -0.6646 0.7001 -0.2611
0.1945 -6.2037 -10.0741 -0.3593 0.8303 0.4261
-3.8457 -8.7909 -4.3670 -0.3712 0.8526 -0.3680
-0.0351 6.3831 9.9685 0.3642 -0.8413 -0.3995
5.4326 5.3243 -4.8160 0.1209 -0.2724 0.9546
2.1290 8.3496 1.5381 0.0084 -0.8903 0.4552
-7.6264 -2.5127 -0.2137 -0.8108 -0.1779 -0.5577

_diffrn_reflns_av_R_equivalents  0.0185
_diffrn_reflns_av_unetI/netI     0.0119
_diffrn_reflns_Laue_measured_fraction_full 0.9994
_diffrn_reflns_Laue_measured_fraction_max 0.9861
_diffrn_reflns_limit_h_max       15
_diffrn_reflns_limit_h_min       -15
_diffrn_reflns_limit_k_max       17
_diffrn_reflns_limit_k_min       -17
_diffrn_reflns_limit_l_max       22
_diffrn_reflns_limit_l_min       -22
_diffrn_reflns_number            102658
_diffrn_reflns_point_group_measured_fraction_full 0.9994
_diffrn_reflns_point_group_measured_fraction_max 0.9861
_diffrn_reflns_theta_full        67.6840
_diffrn_reflns_theta_max         80.00
_diffrn_reflns_theta_min         2.80
_diffrn_ambient_environment      N~2~
_diffrn_ambient_temperature      150.00(10)
_diffrn_detector                 'Hybrid Pixel Array Detector'
_diffrn_detector_area_resol_mean 10.0000
_diffrn_detector_type            HyPix
_diffrn_measured_fraction_theta_full 0.9994
_diffrn_measured_fraction_theta_max 0.9861
_diffrn_measurement_details      
;
List of Runs (angles in degrees, time in seconds):

  # Type    Start    End  Width  t~exp~   \w     \q     \k     \f   Frames
#--------------------------------------------------------------------------
  1  \w    -65.00  21.00   0.50    1.00    --  -49.70  66.00-110.00  172
  2  \w   -113.00 -47.00   0.50    1.00    --  -49.70 -66.00 114.00  132
  3  \w     54.00  79.00   0.50    1.00    --   49.70  66.00-110.00   50
  4  \w    -16.00  20.00   0.50    1.00    --   49.70 -66.00 114.00   72
  5  \w   -142.00-117.00   0.50    3.00    --  -90.00 -66.00 114.00   50
  6  \w    -76.00 -48.00   0.50    3.00    --  -90.00  66.00-110.00   56
  7  \w     43.00  68.00   0.50    3.00    --  111.50 -66.00 114.00   50
  8  \w    100.00 155.00   0.50    3.00    --  111.50  66.00-110.00  110
  9  \w    -36.00  22.00   0.50    1.00    --  -49.70  37.00 120.00  116
 10  \w   -117.00 -74.00   0.50    1.00    --  -49.70-125.00 -90.00   86
 11  \w    -21.00  34.00   0.50    1.00    --   49.70 -37.00-120.00  110
 12  \w     48.00 117.00   0.50    1.00    --   49.70  19.00  30.00  138
 13  \w   -160.00-135.00   0.50    3.00    --  -90.00 -77.00  30.00   50
 14  \w    -48.00 -19.00   0.50    3.00    --  -90.00  45.00  90.00   58
 15  \w   -126.00 -70.00   0.50    3.00    --  -90.00 -77.00  30.00  112
 16  \w   -148.00 -82.00   0.50    3.00    --  -90.00 -45.00 -30.00  132
 17  \w    -50.00 -25.00   0.50    3.00    --  -90.00  45.00  60.00   50
 18  \w     98.00 134.00   0.50    3.00    --  111.50  61.00 -30.00   72
 19  \w    106.00 144.00   0.50    3.00    --  111.50  61.00   0.00   76
 20  \w     41.00  71.00   0.50    3.00    --  111.50 -61.00-150.00   60
 21  \w    148.00 173.00   0.50    3.00    --  111.50  30.00  60.00   50
 22  \w     50.00  76.00   0.50    3.00    --  111.50 -94.00-180.00   52
 23  \w     76.00 102.00   0.50    3.00    --  111.50 -94.00-150.00   52
 24  \w     80.00 105.00   0.50    3.00    --  111.50   0.00-120.00   50
 25  \w    106.00 157.00   0.50    3.00    --  111.50  45.00-180.00  102
 26  \w    102.00 129.00   0.50    3.00    --  111.50 125.00 -90.00   54
 27  \w     93.00 160.00   0.50    3.00    --  111.50  77.00  30.00  134
 28  \w     44.00 101.00   0.50    3.00    --  111.50 -77.00  60.00  114
 29  \w     43.00  69.00   0.50    3.00    --  111.50 -61.00 120.00   52
 30  \w     98.00 129.00   0.50    3.00    --  111.50  61.00 150.00   62
 31  \w     66.00 111.00   0.50    3.00    --  111.50-125.00-120.00   90
 32  \w    104.00 132.00   0.50    3.00    --  111.50  45.00 -60.00   56
 33  \w    139.00 177.00   0.50    3.00    --  111.50  45.00 -60.00   76
 34  \w    115.00 141.00   0.50    3.00    --  111.50  30.00  60.00   52
 35  \w    133.00 160.00   0.50    3.00    --  111.50  45.00   0.00   54
 36  \w     99.00 144.00   0.50    3.00    --  111.50  61.00 120.00   90
 37  \w    149.00 176.00   0.50    3.00    --  111.50  61.00 120.00   54
 38  \w    126.00 151.00   0.50    3.00    --  111.50  45.00  30.00   50
 39  \w     41.00  68.00   0.50    3.00    --  111.50 -94.00-150.00   54
 40  \w    145.00 172.00   0.50    3.00    --  111.50  77.00 -30.00   54
 41  \w     61.00 105.00   0.50    3.00    --  111.50 -94.00   0.00   88
 42  \w     77.00 103.00   0.50    3.00    --  111.50 -77.00 -90.00   52
 43  \w     95.00 125.00   0.50    3.00    --  111.50  77.00 -30.00   60
 44  \w     77.00 103.00   0.50    3.00    --  111.50   0.00 -60.00   52
 45  \w     94.00 123.00   0.50    3.00    --  111.50  77.00-180.00   58
 46  \w    104.00 143.00   0.50    3.00    --  111.50  45.00 -30.00   78
 47  \w     43.00  70.00   0.50    3.00    --  111.50 -61.00-180.00   54
 48  \w     44.00  69.00   0.50    3.00    --  111.50 -61.00  30.00   50
 49  \w     44.00  71.00   0.50    3.00    --  111.50 -77.00 -90.00   54
 50  \w     53.00  79.00   0.50    3.00    --  111.50-125.00 120.00   52
 51  \w    151.00 177.00   0.50    3.00    --  111.50 125.00 -90.00   52
 52  \w    129.00 167.00   0.50    3.00    --  111.50 125.00   0.00   76
 53  \w     98.00 148.00   0.50    3.00    --  111.50 125.00 -30.00  100
 54  \w    153.00 178.00   0.50    3.00    --  111.50 125.00 -30.00   50
 55  \w     46.00  97.00   0.50    3.00    --  111.50-125.00 -60.00  102
 56  \w     96.00 142.00   0.50    3.00    --  111.50 125.00 -60.00   92
 57  \w    153.00 178.00   0.50    3.00    --  111.50 125.00 -60.00   50
 58  \w    125.00 164.00   0.50    3.00    --  111.50  77.00 150.00   78
 59  \w     42.00  67.00   0.50    3.00    --  111.50 -61.00  90.00   50
 60  \w     53.00  99.00   0.50    3.00    --  111.50 -94.00-120.00   92
 61  \w    137.00 176.00   0.50    3.00    --  111.50  61.00  90.00   78
 62  \w    100.00 128.00   0.50    3.00    --  111.50  61.00  90.00   56
 63  \w     54.00 104.00   0.50    3.00    --  111.50 -94.00 -30.00  100
 64  \w     50.00  82.00   0.50    3.00    --  111.50 -77.00  30.00   64
 65  \w    119.00 149.00   0.50    3.00    --  111.50  61.00-180.00   60
 66  \w     93.00 126.00   0.50    3.00    --  111.50  77.00  60.00   66
 67  \w    134.00 160.00   0.50    3.00    --  111.50  77.00  60.00   52
 68  \w     64.00  95.00   0.50    3.00    --  111.50 -77.00-120.00   62
 69  \w     44.00  70.00   0.50    3.00    --  111.50 -77.00 -30.00   52
 70  \w     75.00 103.00   0.50    3.00    --  111.50 -77.00 -30.00   56
 71  \w     85.00 111.00   0.50    3.00    --  111.50-125.00-180.00   52
 72  \w    133.00 177.00   0.50    3.00    --  111.50  45.00-120.00   88
 73  \w     45.00  75.00   0.50    3.00    --  111.50-125.00-150.00   60
 74  \w     46.00  71.00   0.50    3.00    --  111.50-125.00 -90.00   50
 75  \w     67.00  99.00   0.50    3.00    --  111.50   0.00  60.00   64
 76  \w     80.00 106.00   0.50    3.00    --  111.50-125.00 120.00   52
 77  \w    108.00 157.00   0.50    3.00    --  111.50  30.00 120.00   98
 78  \w    150.00 175.00   0.50    3.00    --  111.50  30.00 150.00   50
 79  \w    124.00 175.00   0.50    3.00    --  111.50  15.00   0.00  102
 80  \w    106.00 152.00   0.50    3.00    --  111.50   3.00  98.34   92
 81  \w     98.00 140.00   0.50    3.00    --  111.50  61.00  30.00   84
 82  \w     95.00 130.00   0.50    3.00    --  111.50 125.00 150.00   70
 83  \w    144.00 173.00   0.50    3.00    --  111.50  77.00 -90.00   58
 84  \w     93.00 119.00   0.50    3.00    --  111.50  77.00   0.00   52
 85  \w    148.00 174.00   0.50    3.00    --  111.50  77.00   0.00   52
 86  \w     93.00 118.00   0.50    3.00    --  111.50  77.00  90.00   50
 87  \w     97.00 123.00   0.50    3.00    --  111.50 -84.00  84.06   52
 88  \w     42.00  69.00   0.50    3.00    --  111.50 -61.00 -90.00   54
 89  \w    -56.00 -30.00   0.50    1.00    --  -49.70 -77.00 -60.00   52
 90  \w    -74.00 -30.00   0.50    1.00    --  -49.70 -77.00 -90.00   88
 91  \w   -117.00 -89.00   0.50    1.00    --  -49.70 -37.00 120.00   56
 92  \w    -77.00 -50.00   0.50    1.00    --  -49.70 -25.00 -58.01   54
 93  \w    -56.00 -30.00   0.50    1.00    --  -49.70 -77.00  60.00   52
 94  \w    -57.00 -30.00   0.50    1.00    --  -49.70 -77.00 150.00   54
 95  \w    -88.00 -47.00   0.50    1.00    --  -49.70 -37.00-180.00   82
 96  \w    -66.00 -39.00   0.50    1.00    --  -49.70 -57.00  90.00   54
 97  \w    -55.00 -30.00   0.50    1.00    --  -49.70 -77.00  90.00   50
 98  \w    -69.00 -38.00   0.50    1.00    --  -49.70 -57.00 150.00   62
 99  \w   -115.00 -89.00   0.50    1.00    --  -49.70 -77.00 -90.00   52
100  \w    -82.00 -44.00   0.50    1.00    --  -49.70 -37.00 -90.00   76
101  \w    -57.00 -30.00   0.50    1.00    --  -49.70 -77.00   0.00   54
102  \w   -118.00 -92.00   0.50    1.00    --  -49.70 -77.00 150.00   52
103  \w    -56.00 -30.00   0.50    1.00    --  -49.70 -77.00  30.00   52
104  \w    -73.00 -47.00   0.50    1.00    --  -49.70 -37.00 120.00   52
105  \w    -58.00 -30.00   0.50    1.00    --  -49.70 -77.00-150.00   56
106  \w   -107.00 -81.00   0.50    1.00    --  -49.70 -25.00 -58.01   52
107  \w    -64.00 -38.00   0.50    1.00    --  -49.70 -57.00 -60.00   52
108  \w     30.00  59.00   0.50    1.00    --   49.70  77.00 150.00   58
109  \w     35.00  78.00   0.50    1.00    --   49.70-125.00  30.00   86
110  \w     30.00  55.00   0.50    1.00    --   49.70  77.00 -90.00   50
111  \w     47.00  83.00   0.50    1.00    --   49.70  37.00 -30.00   72
112  \w     38.00  64.00   0.50    1.00    --   49.70  57.00 150.00   52
113  \w    -96.00 -71.00   0.50    3.00    --  -90.00 -76.00 100.24   50
114  \w    -99.00 -74.00   0.50    3.00    --  -90.00 -68.00-177.10   50
115  \w   -107.00 -73.00   0.50    3.00    --  -90.00 -71.00  67.85   68
116  \w   -112.00 -72.00   0.50    3.00    --  -90.00 -77.00  90.00   80
117  \w    -95.00 -70.00   0.50    3.00    --  -90.00 -77.00 -90.00   50
118  \w   -147.00-121.00   0.50    3.00    --  -90.00 -77.00  90.00   52
119  \w   -157.00-124.00   0.50    3.00    --  -90.00 -68.00-177.10   66
120  \w    -96.00 -71.00   0.50    3.00    --  -90.00 -75.00-138.44   50
121  \w    -97.00 -71.00   0.50    3.00    --  -90.00 -76.00 -75.41   52
122  \w    -97.00 -71.00   0.50    3.00    --  -90.00 -75.00 153.19   52
123  \w    -99.00 -73.00   0.50    3.00    --  -90.00 -70.00 174.53   52
124  \w   -104.00 -78.00   0.50    3.00    --  -90.00 -61.00 -60.00   52
125  \w    -97.00 -71.00   0.50    3.00    --  -90.00 -77.00-120.00   52
126  \w    -98.00 -72.00   0.50    3.00    --  -90.00 -74.00-101.54   52
127  \w    -99.00 -73.00   0.50    3.00    --  -90.00 -70.00 -57.77   52
128  \w    -98.00 -72.00   0.50    3.00    --  -90.00 -72.00  36.55   52
129  \w    -96.00 -70.00   0.50    3.00    --  -90.00 -77.00   0.00   52
130  \w    -97.00 -71.00   0.50    3.00    --  -90.00 -75.00 -23.56   52
131  \w    -97.00 -71.00   0.50    3.00    --  -90.00 -76.00 121.81   52
132  \w    -95.00 -70.00   0.50    3.00    --  -90.00 -77.00  60.00   50
133  \w   -104.00 -78.00   0.50    3.00    --  -90.00 -61.00 -30.00   52
134  \w    -98.00 -73.00   0.50    3.00    --  -90.00 -70.00 158.81   50
135  \w   -101.00 -76.00   0.50    3.00    --  -90.00 -63.00   1.93   50
136  \w    -96.00 -71.00   0.50    3.00    --  -90.00 -75.00 -61.98   50
137  \w   -103.00 -77.00   0.50    3.00    --  -90.00 -61.00-131.89   52
138  \w    -95.00 -70.00   0.50    3.00    --  -90.00 -77.00-150.00   50
139  \w    -96.00 -70.00   0.50    3.00    --  -90.00 -77.00 -30.00   52
140  \w    -97.00 -72.00   0.50    3.00    --  -90.00 -74.00 137.25   50
141  \w     80.00 106.00   0.50    3.00    --  111.50 -77.00   0.00   52
142  \w     42.00  68.00   0.50    3.00    --  111.50 -77.00   0.00   52
143  \w     86.00 111.00   0.50    3.00    --  111.50-125.00 120.00   50
144  \w     98.00 151.00   0.50    3.00    --  111.50  61.00 -90.00  106
145  \w    143.00 169.00   0.50    3.00    --  111.50  77.00 150.00   52
146  \w     92.00 118.00   0.50    3.00    --  111.50  77.00 150.00   52
147  \w     46.00  81.00   0.50    3.00    --  111.50-125.00   0.00   70
148  \w    135.00 178.00   0.50    3.00    --  111.50  29.00 153.94   86
149  \w    146.00 176.00   0.50    3.00    --  111.50  54.00 -91.57   60
150  \w     44.00  70.00   0.50    3.00    --  111.50 -94.00 -60.00   52
151  \w     99.00 145.00   0.50    3.00    --  111.50  61.00  60.00   92
152  \w    100.00 129.00   0.50    3.00    --  111.50  61.00 -60.00   58
153  \w    113.00 142.00   0.50    3.00    --  111.50  54.00 -91.57   58
154  \w     99.00 126.00   0.50    3.00    --  111.50  61.00-150.00   54
155  \w     81.00 106.00   0.50    3.00    --  111.50 -94.00  30.00   50
156  \w    131.00 177.00   0.50    3.00    --  111.50 102.00-111.51   92
157  \w     80.00 106.00   0.50    3.00    --  111.50 -94.00   0.00   52
158  \w     99.00 137.00   0.50    3.00    --  111.50  61.00-120.00   76
159  \w     42.00  68.00   0.50    3.00    --  111.50 -94.00   0.00   52
160  \w     61.00 106.00   0.50    3.00    --  111.50 -94.00 120.00   90
161  \w    123.00 149.00   0.50    3.00    --  111.50 125.00 150.00   52
162  \w     82.00 108.00   0.50    3.00    --  111.50-106.00-103.98   52
163  \w     81.00 107.00   0.50    3.00    --  111.50-104.00 168.12   52
164  \w     80.00 106.00   0.50    3.00    --  111.50 -94.00-180.00   52
165  \w    146.00 172.00   0.50    3.00    --  111.50  61.00-180.00   52
166  \w    102.00 128.00   0.50    3.00    --  111.50  61.00-180.00   52
167  \w    153.00 178.00   0.50    3.00    --  111.50  45.00 150.00   50
168  \w    109.00 135.00   0.50    3.00    --  111.50  45.00 150.00   52
169  \w     79.00 105.00   0.50    3.00    --  111.50-101.00 -67.42   52
170  \w     92.00 117.00   0.50    3.00    --  111.50  77.00 -60.00   50
171  \w     92.00 118.00   0.50    3.00    --  111.50  77.00 -90.00   52
172  \w     86.00 111.00   0.50    3.00    --  111.50-125.00  30.00   50
173  \w     41.00  66.00   0.50    3.00    --  111.50 -61.00 -60.00   50
174  \w     41.00  66.00   0.50    3.00    --  111.50 -61.00-120.00   50
175  \w     43.00  69.00   0.50    3.00    --  111.50-101.00 -67.42   52
176  \w     45.00  71.00   0.50    3.00    --  111.50-125.00  30.00   52
177  \w    140.00 166.00   0.50    3.00    --  111.50 125.00-180.00   52
178  \w     44.00  71.00   0.50    3.00    --  111.50 -94.00  30.00   54
179  \w    146.00 178.00   0.50    3.00    --  111.50  77.00-150.00   64
180  \w    142.00 168.00   0.50    3.00    --  111.50  30.00  90.00   52
181  \w    138.00 164.00   0.50    3.00    --  111.50  45.00 120.00   52
182  \w     98.00 137.00   0.50    3.00    --  111.50 125.00-180.00   78
183  \w     99.00 125.00   0.50    3.00    --  111.50  77.00-150.00   52
184  \w    135.00 174.00   0.50    3.00    --  111.50  77.00-120.00   78
185  \w     96.00 122.00   0.50    3.00    --  111.50  77.00-120.00   52
186  \w     81.00 106.00   0.50    3.00    --  111.50 -94.00 -60.00   50
;
_diffrn_measurement_device       'four-circle diffractometer'
_diffrn_measurement_device_type  'XtaLAB Synergy, Dualflex, HyPix'
_diffrn_measurement_method       '\w scans'
_diffrn_orient_matrix_type       
'CrysAlisPro convention (1999,Acta A55,543-557)'
_diffrn_orient_matrix_UB_11      0.1179466000
_diffrn_orient_matrix_UB_12      -0.0406676000
_diffrn_orient_matrix_UB_13      0.0629890000
_diffrn_orient_matrix_UB_21      0.0635940000
_diffrn_orient_matrix_UB_22      -0.1216992000
_diffrn_orient_matrix_UB_23      -0.0062451000
_diffrn_orient_matrix_UB_31      0.0575767000
_diffrn_orient_matrix_UB_32      0.0534902000
_diffrn_orient_matrix_UB_33      -0.0741216000
_diffrn_radiation_monochromator  mirror
_diffrn_radiation_probe          x-ray
_diffrn_radiation_type           'Cu K\a'
_diffrn_radiation_wavelength     1.54184
_diffrn_source                   'micro-focus sealed X-ray tube'
_diffrn_source_type              'PhotonJet (Cu) X-ray Source'
_reflns_Friedel_coverage         0.0
_reflns_limit_h_max              15
_reflns_limit_h_min              -15
_reflns_limit_k_max              17
_reflns_limit_k_min              -15
_reflns_limit_l_max              22
_reflns_limit_l_min              0
_reflns_number_gt                9768
_reflns_number_total             9972
_reflns_threshold_expression     I>=2u(I)
_computing_cell_refinement       'CrysAlisPro 1.171.42.70a (Rigaku OD, 2022)'
_computing_data_collection       'CrysAlisPro 1.171.42.70a (Rigaku OD, 2022)'
_computing_data_reduction        'CrysAlisPro 1.171.42.70a (Rigaku OD, 2022)'
_computing_molecular_graphics    'Olex2 1.5-ac5-024 (Dolomanov et al., 2009)'
_computing_publication_material  'Olex2 1.5-ac5-024 (Dolomanov et al., 2009)'
_computing_structure_refinement  
'olex2.refine 1.5-ac5-024 (Bourhis et al., 2015)'
_computing_structure_solution    'SHELXT 2018/2 (Sheldrick, 2018)'
_refine_diff_density_max         0.5660
_refine_diff_density_min         -0.2385
_refine_diff_density_rms         0.0211
_refine_ls_d_res_high            0.7828
_refine_ls_d_res_low             15.8053
_refine_ls_goodness_of_fit_ref   1.0861
_refine_ls_hydrogen_treatment    refall
_refine_ls_matrix_type           full
_refine_ls_number_constraints    0
_refine_ls_number_parameters     1000
_refine_ls_number_reflns         9972
_refine_ls_number_restraints     0
_refine_ls_R_factor_all          0.0195
_refine_ls_R_factor_gt           0.0191
_refine_ls_restrained_S_all      1.0861
_refine_ls_shift/su_max          0.0016
_refine_ls_shift/su_mean         0.0000
_refine_ls_structure_factor_coef Fsqd
_refine_ls_weighting_details     
'w=1/[\s^2^(Fo^2^)+(0.0113P)^2^+0.2780P] where P=(Fo^2^+2Fc^2^)/3'
_refine_ls_weighting_scheme      calc
_refine_ls_wR_factor_gt          0.0430
_refine_ls_wR_factor_ref         0.0433
_refine_special_details          
;
Refinement using NoSpherA2, an implementation of
NOn-SPHERical Atom-form-factors in Olex2.
Please cite:
F. Kleemiss et al. Chem. Sci. DOI 10.1039/D0SC05526C - 2021
NoSpherA2 implementation of HAR makes use of
tailor-made aspherical atomic form factors calculated
on-the-fly from a Hirshfeld-partitioned electron density (ED) - not from
spherical-atom form factors.

The ED is calculated from a gaussian basis set single determinant SCF
wavefunction - either Hartree-Fock or DFT using selected funtionals
 - for a fragment of the crystal.
This fragment can be embedded in an electrostatic crystal field by employing cluster charges
or modelled using implicit solvation models, depending on the software used.
The following options were used:
   SOFTWARE:       ORCA 5.0
   PARTITIONING:   NoSpherA2
   INT ACCURACY:   Normal
   METHOD:         M062X
   BASIS SET:      6-311G(d,p)
   CHARGE:         0
   MULTIPLICITY:   1
   DATE:           2023-02-08_11-28-49
;
_olex2_refinement_description    
;
;
_atom_sites_solution_primary     dual
loop_
_atom_site_label
_atom_site_type_symbol
_atom_site_fract_x
_atom_site_fract_y
_atom_site_fract_z
_atom_site_U_iso_or_equiv
_atom_site_adp_type
_atom_site_occupancy
_atom_site_refinement_flags_posn
Si1 Si 0.616336(16) 1.000646(15) 0.875770(11) 0.02537(4) Uani 1.000000 .
Si2 Si 0.778301(15) 0.304220(15) 0.971502(10) 0.02408(4) Uani 1.000000 .
Si3 Si -0.100835(17) 0.765144(16) 0.514530(12) 0.02998(4) Uani 1.000000 .
N1 N 0.46720(5) 1.13509(5) 0.84937(3) 0.02700(11) Uani 1.000000 .
N2 N 0.79670(5) 0.30209(4) 0.86938(3) 0.02443(10) Uani 1.000000 .
N3 N -0.20658(5) 0.91687(5) 0.49903(3) 0.02682(11) Uani 1.000000 .
C1 C 0.29509(6) 0.89662(5) 0.76875(4) 0.02395(12) Uani 1.000000 .
C2 C 0.39701(6) 0.78348(5) 0.78615(4) 0.02472(12) Uani 1.000000 .
C3 C 0.38373(6) 0.70608(5) 0.75647(4) 0.02407(12) Uani 1.000000 .
C4 C 0.26729(6) 0.74229(6) 0.70934(4) 0.02499(12) Uani 1.000000 .
C5 C 0.16475(6) 0.85581(5) 0.69087(4) 0.02346(12) Uani 1.000000 .
C6 C 0.17918(6) 0.93199(6) 0.72127(4) 0.02475(12) Uani 1.000000 .
C7 C 0.31067(6) 0.97703(6) 0.79626(4) 0.02711(13) Uani 1.000000 .
C8 C 0.32927(6) 1.04570(6) 0.81658(4) 0.02835(13) Uani 1.000000 .
C9 C 0.47329(7) 1.23472(6) 0.84859(5) 0.03360(14) Uani 1.000000 .
C10 C 0.36930(7) 1.34096(6) 0.83435(5) 0.03843(16) Uani 1.000000 .
C11 C 0.24597(7) 1.35381(7) 0.82058(5) 0.04093(17) Uani 1.000000 .
C12 C 0.22865(7) 1.26228(6) 0.81695(5) 0.03683(15) Uani 1.000000 .
C13 C 0.72824(7) 1.00601(8) 0.94705(5) 0.03662(15) Uani 1.000000 .
C14 C 0.67706(7) 1.00134(7) 0.77571(4) 0.03500(15) Uani 1.000000 .
C15 C 0.68977(15) 1.11642(11) 0.72945(7) 0.0612(3) Uani 1.000000 .
C16 C 0.81034(10) 0.89216(12) 0.80116(8) 0.0626(3) Uani 1.000000 .
C17 C 0.59229(12) 0.99130(13) 0.71713(7) 0.0538(2) Uani 1.000000 .
C18 C 0.60011(7) 0.86293(6) 0.93729(5) 0.03261(14) Uani 1.000000 .
C19 C 0.49117(6) 0.59363(6) 0.77140(4) 0.02720(12) Uani 1.000000 .
C20 C 0.58620(6) 0.50037(6) 0.78515(4) 0.02805(13) Uani 1.000000 .
C21 C 0.90803(6) 0.21158(6) 0.86700(5) 0.03112(14) Uani 1.000000 .
C22 C 0.94074(7) 0.20089(7) 0.79465(5) 0.03683(15) Uani 1.000000 .
C23 C 0.85898(8) 0.28526(7) 0.71531(5) 0.03901(16) Uani 1.000000 .
C24 C 0.74586(7) 0.37881(7) 0.71009(5) 0.03507(15) Uani 1.000000 .
C25 C 0.61101(7) 0.34980(8) 0.98468(5) 0.03465(15) Uani 1.000000 .
C26 C 0.83833(6) 0.40706(6) 0.98334(4) 0.03101(14) Uani 1.000000 .
C27 C 0.75269(10) 0.53998(7) 0.92399(7) 0.0483(2) Uani 1.000000 .
C28 C 0.84234(11) 0.39292(10) 1.07500(6) 0.0487(2) Uani 1.000000 .
C29 C 0.97237(8) 0.37079(9) 0.96445(7) 0.04501(19) Uani 1.000000 .
C30 C 0.87626(8) 0.14648(7) 1.05365(5) 0.03467(15) Uani 1.000000 .
C31 C 0.04798(6) 0.89650(5) 0.63858(4) 0.02563(12) Uani 1.000000 .
C32 C -0.04940(6) 0.93171(6) 0.59179(4) 0.02612(12) Uani 1.000000 .
C33 C -0.32493(6) 0.96947(7) 0.45027(4) 0.03337(14) Uani 1.000000 .
C34 C -0.41547(6) 1.08390(7) 0.43142(5) 0.03522(15) Uani 1.000000 .
C35 C -0.39210(6) 1.15753(6) 0.46164(4) 0.03310(14) Uani 1.000000 .
C36 C -0.27820(6) 1.11408(6) 0.51148(4) 0.02950(13) Uani 1.000000 .
C37 C 0.06227(7) 0.74623(8) 0.50737(6) 0.03761(16) Uani 1.000000 .
C38 C -0.10949(7) 0.65556(6) 0.61891(5) 0.03934(16) Uani 1.000000 .
C39 C -0.05188(13) 0.66059(9) 0.69507(6) 0.0562(2) Uani 1.000000 .
C40 C -0.03539(10) 0.52781(8) 0.62442(8) 0.0513(2) Uani 1.000000 .
C41 C -0.24716(10) 0.68374(11) 0.62288(11) 0.0719(4) Uani 1.000000 .
C42 C -0.15422(10) 0.74293(9) 0.42452(7) 0.0504(2) Uani 1.000000 .
B1 B 0.34393(7) 1.14588(6) 0.82927(5) 0.02735(14) Uani 1.000000 .
B2 B 0.70951(7) 0.39171(6) 0.79032(5) 0.02566(14) Uani 1.000000 .
B3 B -0.17714(6) 0.98592(6) 0.53346(4) 0.02461(13) Uani 1.000000 .
H4 H 0.2582(8) 0.6839(7) 0.6855(5) 0.045(2) Uani 1.000000 .
H6 H 0.1001(8) 1.0192(7) 0.7069(5) 0.043(2) Uani 1.000000 .
H2 H 0.4865(8) 0.7564(7) 0.8210(5) 0.044(2) Uani 1.000000 .
H36 H -0.2621(8) 1.1732(8) 0.5329(6) 0.052(2) Uani 1.000000 .
H30a H 0.9781(9) 0.1124(9) 1.0573(6) 0.061(3) Uani 1.000000 .
H9 H 0.5670(8) 1.2262(8) 0.8599(6) 0.056(3) Uani 1.000000 .
H30b H 0.8582(10) 0.1433(9) 1.1147(6) 0.065(3) Uani 1.000000 .
H21 H 0.9715(8) 0.1467(8) 0.9257(6) 0.054(2) Uani 1.000000 .
H33 H -0.3441(8) 0.9145(8) 0.4267(6) 0.058(3) Uani 1.000000 .
H23 H 0.8878(10) 0.2742(9) 0.6591(6) 0.068(3) Uani 1.000000 .
H13a H 0.8081(9) 0.9175(10) 0.9782(7) 0.070(3) Uani 1.000000 .
H29a H 1.0098(10) 0.4264(10) 0.9746(8) 0.077(3) Uani 1.000000 .
H10 H 0.3843(9) 1.4140(8) 0.8348(6) 0.061(3) Uani 1.000000 .
H13b H 0.6854(9) 1.0287(10) 0.9965(6) 0.061(3) Uani 1.000000 .
H12 H 0.1327(8) 1.2750(8) 0.8049(7) 0.064(3) Uani 1.000000 .
H17a H 0.5864(13) 0.9092(12) 0.7478(7) 0.084(4) Uani 1.000000 .
H35 H -0.4673(8) 1.2500(8) 0.4435(6) 0.061(3) Uani 1.000000 .
H25a H 0.6047(9) 0.3436(11) 1.0465(7) 0.072(3) Uani 1.000000 .
H13c H 0.7629(10) 1.0693(10) 0.9134(6) 0.063(3) Uani 1.000000 .
H11 H 0.1650(9) 1.4393(8) 0.8120(7) 0.071(3) Uani 1.000000 .
H29b H 1.0379(9) 0.2776(10) 1.0056(8) 0.074(3) Uani 1.000000 .
H18a H 0.5553(11) 0.8395(9) 0.9000(7) 0.075(3) Uani 1.000000 .
H42a H -0.2378(12) 0.7323(11) 0.4327(8) 0.078(3) Uani 1.000000 .
H28a H 0.7511(12) 0.4175(12) 1.0900(7) 0.082(4) Uani 1.000000 .
H37a H 0.1181(10) 0.6653(10) 0.4995(8) 0.072(3) Uani 1.000000 .
H34 H -0.5061(8) 1.1186(9) 0.3913(6) 0.062(3) Uani 1.000000 .
H22 H 1.0308(9) 0.1268(9) 0.7999(6) 0.062(3) Uani 1.000000 .
H42b H -0.0831(12) 0.6592(10) 0.4268(8) 0.089(4) Uani 1.000000 .
H17b H 0.4982(12) 1.0646(14) 0.6963(7) 0.090(4) Uani 1.000000 .
H27a H 0.7904(10) 0.5952(8) 0.9332(7) 0.079(4) Uani 1.000000 .
H40a H -0.0376(10) 0.4638(9) 0.6834(7) 0.070(3) Uani 1.000000 .
H40b H 0.0637(10) 0.5030(9) 0.6236(8) 0.081(4) Uani 1.000000 .
H28b H 0.9053(13) 0.3007(11) 1.1215(7) 0.082(4) Uani 1.000000 .
H17c H 0.6307(11) 0.9907(11) 0.6600(7) 0.081(4) Uani 1.000000 .
H29c H 0.9728(10) 0.3820(11) 0.8989(8) 0.078(4) Uani 1.000000 .
H24 H 0.6846(9) 0.4436(9) 0.6472(6) 0.060(3) Uani 1.000000 .
H25b H 0.5463(10) 0.4405(11) 0.9431(7) 0.074(3) Uani 1.000000 .
H15a H 0.5935(12) 1.1855(11) 0.7038(6) 0.082(4) Uani 1.000000 .
H27b H 0.7478(12) 0.5553(9) 0.8584(7) 0.074(3) Uani 1.000000 .
H41a H -0.2540(11) 0.6207(11) 0.6802(9) 0.103(5) Uani 1.000000 .
H28c H 0.8760(11) 0.4517(10) 1.0842(7) 0.079(3) Uani 1.000000 .
H30c H 0.8504(10) 0.0842(9) 1.0442(7) 0.065(3) Uani 1.000000 .
H37b H 0.0605(12) 0.8238(11) 0.4521(8) 0.090(4) Uani 1.000000 .
H39a H -0.0594(12) 0.5953(10) 0.7538(7) 0.087(4) Uani 1.000000 .
H18b H 0.6915(11) 0.7884(10) 0.9690(8) 0.082(4) Uani 1.000000 .
H27c H 0.6560(11) 0.5700(9) 0.9366(8) 0.081(4) Uani 1.000000 .
H39b H 0.0512(14) 0.6405(13) 0.6940(8) 0.095(4) Uani 1.000000 .
H41b H -0.3006(12) 0.7743(12) 0.6226(10) 0.111(5) Uani 1.000000 .
H40c H -0.0778(12) 0.5153(10) 0.5753(8) 0.089(4) Uani 1.000000 .
H37c H 0.1101(10) 0.7385(12) 0.5625(8) 0.084(4) Uani 1.000000 .
H41c H -0.2940(13) 0.6815(15) 0.5695(11) 0.119(7) Uani 1.000000 .
H15b H 0.7497(17) 1.1279(14) 0.7693(8) 0.126(6) Uani 1.000000 .
H15c H 0.7291(15) 1.1159(13) 0.6720(7) 0.108(5) Uani 1.000000 .
H18c H 0.5484(14) 0.8716(10) 0.9855(8) 0.094(4) Uani 1.000000 .
H25c H 0.5787(10) 0.2921(12) 0.9768(9) 0.091(4) Uani 1.000000 .
H16a H 0.8733(13) 0.9041(18) 0.8399(12) 0.146(7) Uani 1.000000 .
H16b H 0.8030(13) 0.8049(12) 0.8387(10) 0.111(5) Uani 1.000000 .
H39c H -0.1063(13) 0.7482(11) 0.6939(7) 0.096(4) Uani 1.000000 .
H16c H 0.8483(11) 0.8940(13) 0.7435(8) 0.098(4) Uani 1.000000 .
H42c H -0.1714(14) 0.8205(11) 0.3600(7) 0.093(5) Uani 1.000000 .

loop_
_atom_site_aniso_label
_atom_site_aniso_U_11
_atom_site_aniso_U_22
_atom_site_aniso_U_33
_atom_site_aniso_U_12
_atom_site_aniso_U_13
_atom_site_aniso_U_23
Si1 0.02487(8) 0.03006(9) 0.02629(8) -0.01406(7) 0.00466(6) -0.01544(7)
Si2 0.02211(8) 0.02449(8) 0.02617(8) -0.01009(6) 0.00393(6) -0.01217(7)
Si3 0.02639(9) 0.02791(9) 0.03579(10) -0.01158(7) 0.00145(7) -0.01487(7)
N1 0.0274(3) 0.0272(3) 0.0308(3) -0.0142(2) 0.0030(2) -0.0149(2)
N2 0.0228(2) 0.0228(2) 0.0285(3) -0.0093(2) 0.0049(2) -0.0134(2)
N3 0.0226(2) 0.0275(3) 0.0284(3) -0.0113(2) -0.0007(2) -0.0104(2)
C1 0.0241(3) 0.0250(3) 0.0237(3) -0.0119(2) 0.0005(2) -0.0107(2)
C2 0.0235(3) 0.0248(3) 0.0239(3) -0.0106(2) -0.0015(2) -0.0091(2)
C3 0.0241(3) 0.0224(3) 0.0223(3) -0.0095(2) -0.0008(2) -0.0077(2)
C4 0.0258(3) 0.0248(3) 0.0243(3) -0.0113(2) -0.0006(2) -0.0108(2)
C5 0.0230(3) 0.0251(3) 0.0217(3) -0.0109(2) -0.0002(2) -0.0097(2)
C6 0.0231(3) 0.0248(3) 0.0254(3) -0.0099(3) -0.0004(2) -0.0112(2)
C7 0.0262(3) 0.0277(3) 0.0301(3) -0.0131(2) 0.0008(2) -0.0142(3)
C8 0.0265(3) 0.0289(3) 0.0338(3) -0.0137(3) 0.0014(2) -0.0164(3)
C9 0.0349(4) 0.0304(3) 0.0426(4) -0.0185(3) 0.0046(3) -0.0187(3)
C10 0.0430(4) 0.0272(3) 0.0476(4) -0.0171(3) 0.0018(3) -0.0174(3)
C11 0.0368(4) 0.0260(3) 0.0538(4) -0.0082(3) -0.0019(3) -0.0183(3)
C12 0.0279(4) 0.0286(3) 0.0500(4) -0.0084(3) -0.0020(3) -0.0182(3)
C13 0.0291(4) 0.0476(4) 0.0402(4) -0.0178(4) 0.0024(3) -0.0254(4)
C14 0.0405(4) 0.0468(4) 0.0334(3) -0.0275(3) 0.0150(3) -0.0240(3)
C15 0.0963(9) 0.0706(7) 0.0480(6) -0.0609(7) 0.0349(6) -0.0303(5)
C16 0.0467(5) 0.0807(8) 0.0612(6) -0.0175(5) 0.0234(5) -0.0451(6)
C17 0.0658(6) 0.0941(8) 0.0393(5) -0.0573(6) 0.0234(5) -0.0417(5)
C18 0.0328(4) 0.0294(3) 0.0313(3) -0.0132(3) 0.0016(3) -0.0102(3)
C19 0.0263(3) 0.0240(3) 0.0277(3) -0.0096(3) 0.0001(2) -0.0099(2)
C20 0.0270(3) 0.0241(3) 0.0295(3) -0.0095(3) 0.0009(2) -0.0109(2)
C21 0.0258(3) 0.0294(3) 0.0379(4) -0.0081(3) 0.0063(3) -0.0195(3)
C22 0.0338(4) 0.0391(4) 0.0468(4) -0.0155(3) 0.0160(3) -0.0290(3)
C23 0.0468(4) 0.0451(4) 0.0388(4) -0.0245(4) 0.0190(3) -0.0276(3)
C24 0.0424(4) 0.0379(4) 0.0296(4) -0.0198(3) 0.0089(3) -0.0175(3)
C25 0.0264(3) 0.0433(4) 0.0329(4) -0.0144(3) 0.0085(3) -0.0172(3)
C26 0.0309(3) 0.0311(3) 0.0367(3) -0.0145(3) 0.0043(3) -0.0199(3)
C27 0.0524(5) 0.0292(4) 0.0605(6) -0.0173(4) -0.0069(4) -0.0184(4)
C28 0.0567(6) 0.0618(6) 0.0443(5) -0.0305(5) 0.0094(4) -0.0351(5)
C29 0.0369(4) 0.0511(5) 0.0664(6) -0.0276(4) 0.0155(4) -0.0356(5)
C30 0.0334(4) 0.0305(4) 0.0323(4) -0.0133(3) 0.0003(3) -0.0076(3)
C31 0.0236(3) 0.0280(3) 0.0245(3) -0.0114(2) -0.0008(2) -0.0110(2)
C32 0.0233(3) 0.0285(3) 0.0251(3) -0.0112(2) -0.0007(2) -0.0109(2)
C33 0.0246(3) 0.0355(4) 0.0374(4) -0.0132(3) -0.0035(3) -0.0139(3)
C34 0.0218(3) 0.0377(4) 0.0374(4) -0.0099(3) -0.0021(3) -0.0121(3)
C35 0.0239(3) 0.0310(3) 0.0336(3) -0.0069(3) 0.0014(3) -0.0102(3)
C36 0.0263(3) 0.0287(3) 0.0293(3) -0.0100(3) 0.0030(2) -0.0115(3)
C37 0.0296(3) 0.0428(4) 0.0462(4) -0.0153(3) 0.0106(3) -0.0264(4)
C38 0.0321(4) 0.0257(3) 0.0508(4) -0.0115(3) 0.0069(3) -0.0097(3)
C39 0.0849(8) 0.0383(5) 0.0394(5) -0.0302(5) 0.0121(5) -0.0090(4)
C40 0.0445(5) 0.0270(4) 0.0727(7) -0.0134(4) 0.0039(5) -0.0154(4)
C41 0.0362(5) 0.0431(6) 0.1003(10) -0.0147(4) 0.0207(6) -0.0004(6)
C42 0.0526(5) 0.0453(5) 0.0588(6) -0.0195(4) -0.0049(4) -0.0312(5)
B1 0.0255(3) 0.0258(3) 0.0320(3) -0.0114(3) 0.0008(3) -0.0140(3)
B2 0.0276(3) 0.0246(3) 0.0268(3) -0.0128(3) 0.0044(3) -0.0122(3)
B3 0.0220(3) 0.0264(3) 0.0235(3) -0.0107(3) 0.0016(2) -0.0093(3)
H4 0.044(5) 0.038(5) 0.050(5) -0.015(4) -0.001(4) -0.023(4)
H6 0.034(5) 0.041(5) 0.052(6) -0.014(4) -0.004(4) -0.021(4)
H2 0.038(5) 0.038(5) 0.049(5) -0.014(4) -0.005(4) -0.017(4)
H36 0.055(6) 0.054(6) 0.055(6) -0.025(5) -0.004(5) -0.032(5)
H30a 0.043(6) 0.053(6) 0.064(7) -0.018(5) 0.000(5) -0.008(5)
H9 0.043(6) 0.058(6) 0.085(8) -0.029(5) 0.007(5) -0.039(6)
H30b 0.068(7) 0.059(7) 0.043(6) -0.018(6) 0.002(5) -0.012(5)
H21 0.038(5) 0.054(6) 0.060(6) -0.006(5) 0.007(5) -0.032(5)
H33 0.050(6) 0.054(6) 0.085(7) -0.028(5) -0.003(5) -0.038(6)
H23 0.078(7) 0.085(8) 0.057(6) -0.035(6) 0.029(6) -0.050(6)
H13a 0.041(6) 0.062(7) 0.097(9) -0.006(6) -0.006(6) -0.046(7)
H29a 0.066(7) 0.092(8) 0.129(10) -0.060(7) 0.026(7) -0.071(8)
H10 0.067(7) 0.043(5) 0.081(8) -0.029(5) 0.005(6) -0.031(5)
H13b 0.047(6) 0.093(8) 0.057(7) -0.028(6) 0.011(5) -0.050(6)
H12 0.033(5) 0.052(6) 0.103(9) -0.014(5) -0.005(5) -0.038(6)
H17a 0.139(12) 0.127(11) 0.060(7) -0.108(11) 0.048(7) -0.059(8)
H35 0.032(5) 0.040(5) 0.083(7) 0.005(4) -0.009(5) -0.022(5)
H25a 0.058(7) 0.111(9) 0.046(7) -0.035(7) 0.022(5) -0.039(6)
H13c 0.067(7) 0.079(8) 0.059(7) -0.051(7) 0.015(6) -0.027(6)
H11 0.044(6) 0.042(6) 0.113(9) -0.004(5) -0.005(6) -0.037(6)
H29b 0.044(6) 0.061(7) 0.108(10) -0.022(6) 0.006(6) -0.033(7)
H18a 0.103(9) 0.062(7) 0.060(7) -0.050(7) -0.016(6) -0.013(6)
H42a 0.079(9) 0.085(9) 0.104(10) -0.052(8) 0.023(7) -0.056(8)
H28a 0.084(9) 0.124(11) 0.080(8) -0.054(8) 0.029(7) -0.077(8)
H37a 0.061(7) 0.061(7) 0.107(10) -0.023(6) 0.023(6) -0.055(7)
H34 0.026(5) 0.068(7) 0.073(7) -0.010(5) -0.017(5) -0.025(6)
H22 0.051(6) 0.063(6) 0.077(7) -0.015(5) 0.025(5) -0.046(6)
H42b 0.086(9) 0.055(7) 0.118(11) -0.012(7) -0.018(8) -0.052(8)
H17b 0.059(8) 0.165(14) 0.060(8) -0.055(9) 0.009(6) -0.057(9)
H27a 0.087(8) 0.042(6) 0.105(9) -0.030(6) -0.022(7) -0.028(6)
H40a 0.070(7) 0.042(6) 0.082(8) -0.027(6) 0.010(6) -0.008(6)
H40b 0.049(7) 0.055(7) 0.118(10) -0.016(6) 0.012(7) -0.026(7)
H28b 0.109(10) 0.084(9) 0.046(7) -0.046(8) -0.006(7) -0.018(7)
H17c 0.103(9) 0.141(11) 0.056(7) -0.084(9) 0.045(7) -0.065(7)
H29c 0.071(8) 0.117(10) 0.101(10) -0.067(8) 0.040(7) -0.072(9)
H24 0.066(7) 0.059(6) 0.040(6) -0.017(5) 0.010(5) -0.020(5)
H25b 0.047(6) 0.072(8) 0.067(8) -0.014(6) 0.021(6) -0.011(6)
H15a 0.071(8) 0.082(8) 0.033(6) -0.019(7) 0.017(6) 0.015(6)
H27b 0.110(10) 0.056(7) 0.059(7) -0.049(7) 0.002(7) -0.016(6)
H41a 0.067(8) 0.074(8) 0.135(12) -0.033(7) 0.049(8) -0.012(8)
H28c 0.101(9) 0.095(9) 0.080(8) -0.058(8) 0.008(7) -0.059(7)
H30c 0.069(7) 0.043(6) 0.077(8) -0.031(6) -0.008(6) -0.014(6)
H37b 0.086(9) 0.078(9) 0.098(10) -0.053(8) 0.045(8) -0.013(8)
H39a 0.127(11) 0.060(7) 0.052(7) -0.045(7) 0.029(7) -0.004(6)
H18b 0.063(8) 0.053(7) 0.102(10) -0.026(6) -0.017(7) -0.007(7)
H27c 0.054(7) 0.049(7) 0.126(11) -0.011(6) -0.007(7) -0.039(7)
H39b 0.102(11) 0.119(12) 0.072(9) -0.077(10) 0.024(8) -0.020(8)
H41b 0.068(9) 0.058(9) 0.157(14) -0.020(7) 0.055(9) -0.010(9)
H40c 0.102(10) 0.068(8) 0.110(10) -0.045(7) -0.013(8) -0.044(8)
H37c 0.055(7) 0.150(12) 0.074(8) -0.045(8) 0.016(6) -0.077(9)
H41c 0.052(9) 0.123(14) 0.135(15) -0.053(9) -0.014(9) 0.005(11)
H15b 0.254(19) 0.183(15) 0.093(10) -0.193(16) 0.089(11) -0.099(11)
H15c 0.193(15) 0.153(13) 0.068(8) -0.139(12) 0.092(9) -0.067(8)
H18c 0.147(13) 0.060(8) 0.091(9) -0.057(8) 0.075(9) -0.037(7)
H25c 0.060(7) 0.118(11) 0.159(13) -0.059(8) 0.047(8) -0.101(10)
H16a 0.077(10) 0.26(2) 0.184(17) -0.072(12) 0.063(11) -0.179(17)
H16b 0.108(11) 0.062(9) 0.134(13) -0.034(8) 0.061(10) -0.019(8)
H39c 0.143(12) 0.055(7) 0.060(8) -0.026(8) 0.032(7) -0.020(6)
H16c 0.076(8) 0.152(12) 0.089(9) -0.045(8) 0.054(7) -0.083(9)
H42c 0.141(13) 0.069(8) 0.039(7) -0.041(9) -0.025(7) -0.002(6)

loop_
_geom_bond_atom_site_label_1
_geom_bond_atom_site_label_2
_geom_bond_distance
_geom_bond_site_symmetry_2
_geom_bond_publ_flag
Si1 N1 1.8071(6) . ?
Si1 C13 1.8739(7) . ?
Si1 C14 1.8869(7) . ?
Si1 C18 1.8573(7) . ?
Si2 N2 1.8058(5) . ?
Si2 C25 1.8610(7) . ?
Si2 C26 1.8965(7) . ?
Si2 C30 1.8693(7) . ?
Si3 N3 1.7992(6) . ?
Si3 C37 1.8614(8) . ?
Si3 C38 1.8936(8) . ?
Si3 C42 1.8738(9) . ?
N1 C9 1.3808(8) . ?
N1 B1 1.4460(9) . ?
N2 C21 1.3807(8) . ?
N2 B2 1.4471(9) . ?
N3 C33 1.3794(8) . ?
N3 B3 1.4445(9) . ?
C1 C2 1.4004(8) . ?
C1 C6 1.4013(8) . ?
C1 C7 1.4281(8) . ?
C2 C3 1.4014(8) . ?
C3 C4 1.4002(8) . ?
C3 C19 1.4312(8) . ?
C4 C5 1.4030(8) . ?
C5 C6 1.4003(8) . ?
C5 C31 1.4286(8) . ?
C7 C8 1.2165(9) . ?
C8 B1 1.5394(9) . ?
C9 C10 1.3649(10) . ?
C10 C11 1.4164(11) . ?
C11 C12 1.3692(10) . ?
C12 B1 1.5164(10) . ?
C14 C15 1.5322(12) . ?
C14 C16 1.5451(13) . ?
C14 C17 1.5255(11) . ?
C19 C20 1.2146(9) . ?
C20 B2 1.5407(9) . ?
C21 C22 1.3631(10) . ?
C22 C23 1.4168(11) . ?
C23 C24 1.3695(11) . ?
C24 B2 1.5167(10) . ?
C26 C27 1.5327(11) . ?
C26 C28 1.5355(11) . ?
C26 C29 1.5336(10) . ?
C31 C32 1.2149(9) . ?
C32 B3 1.5404(9) . ?
C33 C34 1.3596(10) . ?
C34 C35 1.4165(10) . ?
C35 C36 1.3702(9) . ?
C36 B3 1.5187(9) . ?
C38 C39 1.5386(13) . ?
C38 C40 1.5320(11) . ?
C38 C41 1.5263(12) . ?

loop_
_geom_angle_atom_site_label_1
_geom_angle_atom_site_label_2
_geom_angle_atom_site_label_3
_geom_angle
_geom_angle_site_symmetry_1
_geom_angle_site_symmetry_3
_geom_angle_publ_flag
C13 Si1 N1 106.69(3) . . ?
C14 Si1 N1 109.22(3) . . ?
C14 Si1 C13 110.35(4) . . ?
C18 Si1 N1 110.91(3) . . ?
C18 Si1 C13 106.80(4) . . ?
C18 Si1 C14 112.69(3) . . ?
C25 Si2 N2 110.82(3) . . ?
C26 Si2 N2 108.70(3) . . ?
C26 Si2 C25 112.69(3) . . ?
C30 Si2 N2 107.38(3) . . ?
C30 Si2 C25 107.23(4) . . ?
C30 Si2 C26 109.88(3) . . ?
C37 Si3 N3 110.17(3) . . ?
C38 Si3 N3 109.11(3) . . ?
C38 Si3 C37 113.03(4) . . ?
C42 Si3 N3 107.28(4) . . ?
C42 Si3 C37 106.58(5) . . ?
C42 Si3 C38 110.50(4) . . ?
C9 N1 Si1 116.48(5) . . ?
B1 N1 Si1 125.29(4) . . ?
B1 N1 C9 118.23(6) . . ?
C21 N2 Si2 116.25(5) . . ?
B2 N2 Si2 125.38(4) . . ?
B2 N2 C21 118.19(6) . . ?
C33 N3 Si3 116.15(5) . . ?
B3 N3 Si3 125.32(4) . . ?
B3 N3 C33 118.53(6) . . ?
C6 C1 C2 119.35(5) . . ?
C7 C1 C2 120.27(5) . . ?
C7 C1 C6 120.33(6) . . ?
C3 C2 C1 120.55(6) . . ?
C4 C3 C2 119.55(6) . . ?
C19 C3 C2 119.39(5) . . ?
C19 C3 C4 120.99(6) . . ?
C5 C4 C3 120.47(6) . . ?
C6 C5 C4 119.36(5) . . ?
C31 C5 C4 120.87(5) . . ?
C31 C5 C6 119.72(6) . . ?
C5 C6 C1 120.71(6) . . ?
C8 C7 C1 176.06(7) . . ?
B1 C8 C7 171.88(7) . . ?
C10 C9 N1 123.74(7) . . ?
C11 C10 C9 120.50(7) . . ?
C12 C11 C10 120.71(7) . . ?
B1 C12 C11 118.88(7) . . ?
C15 C14 Si1 109.52(6) . . ?
C16 C14 Si1 107.87(6) . . ?
C16 C14 C15 108.02(9) . . ?
C17 C14 Si1 112.45(5) . . ?
C17 C14 C15 110.11(8) . . ?
C17 C14 C16 108.74(8) . . ?
C20 C19 C3 176.69(6) . . ?
B2 C20 C19 172.00(7) . . ?
C22 C21 N2 124.00(7) . . ?
C23 C22 C21 120.52(7) . . ?
C24 C23 C22 120.53(7) . . ?
B2 C24 C23 119.17(7) . . ?
C27 C26 Si2 112.15(5) . . ?
C28 C26 Si2 108.41(6) . . ?
C28 C26 C27 108.56(7) . . ?
C29 C26 Si2 109.86(5) . . ?
C29 C26 C27 108.79(8) . . ?
C29 C26 C28 109.01(7) . . ?
C32 C31 C5 177.81(7) . . ?
B3 C32 C31 175.33(6) . . ?
C34 C33 N3 123.71(7) . . ?
C35 C34 C33 120.75(6) . . ?
C36 C35 C34 120.54(6) . . ?
B3 C36 C35 118.96(6) . . ?
C39 C38 Si3 112.11(6) . . ?
C40 C38 Si3 108.20(6) . . ?
C40 C38 C39 108.64(8) . . ?
C41 C38 Si3 109.85(7) . . ?
C41 C38 C39 108.88(10) . . ?
C41 C38 C40 109.11(8) . . ?
C8 B1 N1 121.54(6) . . ?
C12 B1 N1 117.67(6) . . ?
C12 B1 C8 120.72(6) . . ?
C20 B2 N2 122.47(6) . . ?
C24 B2 N2 117.59(6) . . ?
C24 B2 C20 119.90(6) . . ?
C32 B3 N3 121.70(6) . . ?
C36 B3 N3 117.50(6) . . ?
C36 B3 C32 120.79(6) . . ?

_smtbx_masks_special_details     
;
A solvent mask was calculated and 48 electrons were 
found in a volume of 136\%A^3^ in 1 void per unit cell. 
This is consistent with the presence of 
0.5[C6H14] per Asymmetric Unit 
which account for 50 electrons 
per unit cell.
;
loop_
_smtbx_masks_void_nr
_smtbx_masks_void_average_x
_smtbx_masks_void_average_y
_smtbx_masks_void_average_z
_smtbx_masks_void_volume
_smtbx_masks_void_count_electrons
_smtbx_masks_void_content
1 0.500 0.500 0.500 136.0 48.1 '1 Hexane'

_smtbx_masks_void_probe_radius   1.5
_smtbx_masks_void_truncation_radius 1.2
_shelx_fab_file                  
;
-15 -9 1 0.1807 0.0607
-15 -8 1 -0.2426 -0.0454
-15 -8 2 0.1718 0.0484
-15 -8 3 -0.0998 -0.0341
-15 -7 1 0.3282 0.0052
-15 -7 2 -0.2093 -0.0189
-15 -7 3 0.0774 0.0203
-15 -6 1 -0.3642 0.0353
-15 -6 2 0.2228 -0.0248
-15 -6 3 -0.0524 0.0127
-15 -5 1 0.3485 -0.0516
-15 -5 2 -0.1990 0.0532
-15 -5 3 0.0133 -0.0425
-14 -12 1 0.2526 -0.0081
-14 -11 1 -0.2502 -0.0152
-14 -11 2 0.2866 0.0133
-14 -11 3 -0.2418 -0.0192
-14 -10 1 0.1715 0.0336
-14 -10 2 -0.2519 -0.0292
-14 -10 3 0.2664 0.0255
-14 -10 4 -0.2514 -0.0256
-14 -9 1 -0.1597 -0.0347
-14 -9 2 0.1808 0.0366
-14 -9 3 -0.1801 -0.0278
-14 -9 4 0.1928 0.0182
-14 -9 5 -0.2291 -0.0164
-14 -9 6 0.2581 0.0216
-14 -8 1 0.3242 0.0203
-14 -8 2 -0.2192 -0.0314
-14 -8 3 0.1038 0.0266
-14 -8 4 -0.0408 -0.0122
-14 -8 5 0.0734 0.0038
-14 -8 6 -0.1734 -0.0094
-14 -8 7 0.2555 0.0217
-14 -7 1 -0.6134 -0.0022
-14 -7 2 0.4067 0.0154
-14 -7 3 -0.1510 -0.0185
-14 -7 4 -0.0654 0.0091
-14 -7 5 0.1430 0.0010
-14 -7 6 -0.0581 0.0009
-14 -7 7 -0.1048 -0.0133
-14 -6 1 0.8912 -0.0122
-14 -6 2 -0.6488 0.0063
-14 -6 3 0.3036 0.0006
-14 -6 4 0.0539 -0.0010
-14 -6 5 -0.2875 -0.0030
-14 -6 6 0.3079 0.0017
-14 -6 7 -0.1497 0.0084
-14 -6 8 -0.0498 -0.0182
-14 -5 1 -1.0748 0.0221
-14 -5 2 0.8535 -0.0264
-14 -5 3 -0.4794 0.0217
-14 -5 4 0.0430 -0.0141
-14 -5 5 0.3110 0.0096
-14 -5 6 -0.4583 -0.0064
-14 -5 7 0.3788 -0.0009
-14 -5 8 -0.1711 0.0113
-14 -4 1 1.1337 -0.0215
-14 -4 2 -0.9933 0.0328
-14 -4 3 0.6432 -0.0338
-14 -4 4 -0.1843 0.0241
-14 -4 5 -0.2296 -0.0138
-14 -4 6 0.4650 0.0102
-14 -4 7 -0.4788 -0.0097
-14 -4 8 0.3304 0.0043
-14 -3 1 -1.0237 0.0006
-14 -3 2 1.0283 -0.0145
-14 -3 3 -0.7736 0.0221
-14 -3 4 0.3515 -0.0153
-14 -3 5 0.0693 0.0020
-14 -3 6 -0.3422 0.0022
-14 -3 7 0.4188 0.0064
-14 -3 8 -0.3461 -0.0155
-14 -2 1 0.7320 0.0350
-14 -2 2 -0.8864 -0.0242
-14 -2 3 0.7915 0.0111
-14 -2 4 -0.4832 -0.0110
-14 -2 5 0.1153 0.0243
-14 -2 6 0.1502 -0.0329
-14 -2 7 -0.2496 0.0220
-14 -1 1 -0.3660 -0.0598
-14 -1 2 0.5775 0.0598
-14 -1 3 -0.6288 -0.0459
-14 -1 4 0.4819 0.0370
-14 -1 5 -0.2280 -0.0457
-14 -1 6 0.0139 0.0601
-13 -13 1 0.0598 -0.0047
-13 -13 2 -0.1269 0.0056
-13 -12 1 0.0074 0.0107
-13 -12 2 0.1526 -0.0110
-13 -12 3 -0.1674 0.0037
-13 -12 4 0.1139 0.0027
-13 -11 1 -0.0913 -0.0042
-13 -11 2 -0.1289 0.0056
-13 -11 3 0.2090 0.0011
-13 -11 4 -0.2004 -0.0104
-13 -11 5 0.1603 0.0126
-13 -10 1 0.0934 -0.0017
-13 -10 2 0.0695 0.0029
-13 -10 3 -0.1559 -0.0067
-13 -10 4 0.1932 0.0128
-13 -10 5 -0.2169 -0.0172
-13 -10 6 0.2346 0.0155
-13 -10 7 -0.2248 -0.0085
-13 -9 1 0.1189 -0.0035
-13 -9 2 -0.1111 -0.0040
-13 -9 3 0.0738 0.0071
-13 -9 4 -0.0546 -0.0068
-13 -9 5 0.0994 0.0078
-13 -9 6 -0.2033 -0.0115
-13 -9 7 0.3016 0.0154
-13 -9 8 -0.3164 -0.0166
-13 -8 1 -0.5613 0.0109
-13 -8 2 0.3899 0.0001
-13 -8 3 -0.1531 -0.0043
-13 -8 4 -0.0597 -0.0010
-13 -8 5 0.1401 0.0070
-13 -8 6 -0.0431 -0.0042
-13 -8 7 -0.1615 -0.0074
-13 -8 8 0.3283 0.0191
-13 -8 9 -0.3445 -0.0232
-13 -7 1 1.0726 -0.0059
-13 -7 2 -0.8595 -0.0015
-13 -7 3 0.4868 0.0054
-13 -7 4 -0.0503 0.0016
-13 -7 5 -0.2799 -0.0130
-13 -7 6 0.3566 0.0154
-13 -7 7 -0.1733 -0.0039
-13 -7 8 -0.1161 -0.0118
-13 -7 9 0.3081 0.0183
-13 -7 10 -0.2986 -0.0125
-13 -6 1 -1.4531 -0.0077
-13 -6 2 1.3243 0.0085
-13 -6 3 -0.9521 -0.0101
-13 -6 4 0.3954 0.0046
-13 -6 5 0.1693 0.0071
-13 -6 6 -0.5146 -0.0137
-13 -6 7 0.5130 0.0068
-13 -6 8 -0.2378 0.0074
-13 -6 9 -0.0868 -0.0133
-13 -6 10 0.2516 0.0029
-13 -5 1 1.6060 0.0124
-13 -5 2 -1.6313 -0.0090
-13 -5 3 1.3584 0.0086
-13 -5 4 -0.8115 -0.0073
-13 -5 5 0.1331 0.0011
-13 -5 6 0.4355 0.0056
-13 -5 7 -0.6816 -0.0041
-13 -5 8 0.5616 -0.0062
-13 -5 9 -0.2312 0.0134
-13 -5 10 -0.0680 -0.0050
-13 -5 11 0.1763 -0.0168
-13 -4 1 -1.5130 -0.0044
-13 -4 2 1.7326 -0.0009
-13 -4 3 -1.6119 0.0032
-13 -4 4 1.1556 -0.0001
-13 -4 5 -0.4810 -0.0029
-13 -4 6 -0.1927 0.0009
-13 -4 7 0.6341 0.0023
-13 -4 8 -0.7215 0.0004
-13 -4 9 0.5091 -0.0080
-13 -4 10 -0.1856 0.0102
-13 -4 11 -0.0497 0.0009
-13 -3 1 1.1718 0.0003
-13 -3 2 -1.5960 0.0067
-13 -3 3 1.6737 -0.0133
-13 -3 4 -1.3691 0.0103
-13 -3 5 0.7811 0.0004
-13 -3 6 -0.1120 -0.0071
-13 -3 7 -0.4193 0.0030
-13 -3 8 0.6701 0.0049
-13 -3 9 -0.6261 -0.0050
-13 -3 10 0.3914 -0.0038
-13 -3 11 -0.1267 0.0108
-13 -2 1 -0.6523 -0.0112
-13 -2 2 1.2007 0.0061
-13 -2 3 -1.4825 0.0053
-13 -2 4 1.3872 -0.0094
-13 -2 5 -0.9643 -0.0016
-13 -2 6 0.3918 0.0169
-13 -2 7 0.1248 -0.0189
-13 -2 8 -0.4465 0.0048
-13 -2 9 0.5358 0.0095
-13 -2 10 -0.4381 -0.0084
-13 -2 11 0.2468 -0.0064
-13 -1 1 0.1526 0.0262
-13 -1 2 -0.6546 -0.0311
-13 -1 3 1.0410 0.0211
-13 -1 4 -1.1459 -0.0081
-13 -1 5 0.9402 0.0107
-13 -1 6 -0.5419 -0.0283
-13 -1 7 0.1279 0.0400
-13 -1 8 0.1708 -0.0298
-13 -1 9 -0.3113 0.0061
-13 -1 10 0.3155 0.0085
-13 -1 11 -0.2319 -0.0026
-13 0 1 0.1231 -0.0290
-13 0 2 0.1918 0.0485
-13 0 3 -0.5212 -0.0489
-13 0 4 0.7140 0.0328
-13 0 5 -0.6892 -0.0239
-13 0 6 0.4870 0.0354
-13 0 7 -0.2258 -0.0530
-13 0 8 0.0140 0.0529
-13 0 9 0.1036 -0.0306
-13 0 10 -0.1381 0.0050
-13 1 1 -0.1474 0.0186
-13 1 2 0.0251 -0.0478
-13 1 3 0.1538 0.0618
-13 1 4 -0.3025 -0.0507
-13 1 5 0.3472 0.0345
-13 1 6 -0.2811 -0.0358
-13 1 7 0.1596 0.0518
-13 1 8 -0.0496 -0.0596
-12 -14 1 -0.1032 0.0594
-12 -13 1 0.3839 -0.0382
-12 -13 2 -0.1032 0.0357
-12 -13 3 -0.0141 -0.0272
-12 -13 4 0.0302 0.0129
-12 -12 1 -0.5942 0.0102
-12 -12 2 0.2518 -0.0096
-12 -12 3 -0.0790 0.0092
-12 -12 4 0.0348 -0.0058
-12 -12 5 -0.0376 -0.0027
-12 -11 1 0.5736 0.0063
-12 -11 2 -0.2901 -0.0073
-12 -11 3 0.1266 0.0041
-12 -11 4 -0.0755 0.0004
-12 -11 5 0.0692 -0.0002
-12 -11 6 -0.0459 -0.0058
-12 -11 7 -0.0026 0.0118
-12 -10 1 -0.2410 -0.0116
-12 -10 2 0.1340 0.0114
-12 -10 3 -0.0947 -0.0068
-12 -10 4 0.1096 0.0001
-12 -10 5 -0.1193 0.0039
-12 -10 6 0.0712 -0.0020
-12 -10 7 0.0278 -0.0035
-12 -10 8 -0.1109 0.0075
-12 -9 1 -0.3587 0.0148
-12 -9 2 0.2854 -0.0118
-12 -9 3 -0.1129 0.0056
-12 -9 4 -0.0918 -0.0001
-12 -9 5 0.2249 -0.0028
-12 -9 6 -0.2065 0.0029
-12 -9 7 0.0479 -0.0015
-12 -9 8 0.1418 0.0008
-12 -9 9 -0.2320 -0.0019
-12 -8 1 1.0165 -0.0154
-12 -8 2 -0.9150 0.0117
-12 -8 3 0.5911 -0.0054
-12 -8 4 -0.1439 0.0026
-12 -8 5 -0.2504 -0.0041
-12 -8 6 0.4176 0.0056
-12 -8 7 -0.3014 -0.0034
-12 -8 8 0.0151 -0.0021
-12 -8 9 0.2341 0.0080
-12 -8 10 -0.2965 -0.0119
-12 -7 1 -1.4490 0.0065
-12 -7 2 1.5169 -0.0053
-12 -7 3 -1.2442 0.0015
-12 -7 4 0.6807 -0.0026
-12 -7 5 -0.0169 0.0097
-12 -7 6 -0.4723 -0.0154
-12 -7 7 0.5878 0.0128
-12 -7 8 -0.3474 -0.0031
-12 -7 9 -0.0263 -0.0061
-12 -7 10 0.2741 0.0093
-12 -7 11 -0.2834 -0.0076
-12 -6 1 1.4966 0.0080
-12 -6 2 -1.8298 -0.0073
-12 -6 3 1.7933 0.0083
-12 -6 4 -1.3414 -0.0046
-12 -6 5 0.5845 -0.0063
-12 -6 6 0.1887 0.0167
-12 -6 7 -0.6516 -0.0169
-12 -6 8 0.6511 0.0065
-12 -6 9 -0.3100 0.0037
-12 -6 10 -0.0768 -0.0033
-12 -6 11 0.2654 -0.0071
-12 -6 12 -0.2168 0.0173
-12 -5 1 -1.2106 -0.0144
-12 -5 2 1.7830 0.0146
-12 -5 3 -2.0303 -0.0153
-12 -5 4 1.8371 0.0130
-12 -5 5 -1.2055 -0.0038
-12 -5 6 0.3419 -0.0082
-12 -5 7 0.4022 0.0129
-12 -5 8 -0.7322 -0.0056
-12 -5 9 0.5994 -0.0047
-12 -5 10 -0.2161 0.0041
-12 -5 11 -0.1166 0.0121
-12 -5 12 0.2226 -0.0332
-12 -4 1 0.7389 0.0075
-12 -4 2 -1.4812 -0.0089
-12 -4 3 1.9632 0.0098
-12 -4 4 -2.0366 -0.0112
-12 -4 5 1.6355 0.0093
-12 -4 6 -0.8676 -0.0021
-12 -4 7 0.0201 -0.0049
-12 -4 8 0.5732 0.0043
-12 -4 9 -0.7234 0.0033
-12 -4 10 0.4922 -0.0072
-12 -4 11 -0.1262 -0.0029
-12 -4 12 -0.1247 0.0245
-12 -4 13 0.1641 -0.0433
-12 -3 1 -0.2065 0.0039
-12 -3 2 1.0299 -0.0030
-12 -3 3 -1.6830 0.0042
-12 -3 4 1.9766 -0.0024
-12 -3 5 -1.8075 -0.0027
-12 -3 6 1.2212 0.0054
-12 -3 7 -0.4267 -0.0020
-12 -3 8 -0.2811 -0.0032
-12 -3 9 0.6623 0.0029
-12 -3 10 -0.6523 0.0028
-12 -3 11 0.3796 -0.0057
-12 -3 12 -0.0688 -0.0015
-12 -3 13 -0.1048 0.0160
-12 -2 1 -0.2636 -0.0117
-12 -2 2 -0.4965 0.0099
-12 -2 3 1.2270 -0.0136
-12 -2 4 -1.6897 0.0166
-12 -2 5 1.7342 -0.0111
-12 -2 6 -1.3581 0.0001
-12 -2 7 0.7108 0.0056
-12 -2 8 -0.0306 -0.0008
-12 -2 9 -0.4565 -0.0069
-12 -2 10 0.6311 0.0065
-12 -2 11 -0.5202 0.0033
-12 -2 12 0.2655 -0.0132
-12 -2 13 -0.0350 0.0138
-12 -1 1 0.5202 0.0159
-12 -1 2 0.0122 -0.0094
-12 -1 3 -0.6615 0.0108
-12 -1 4 1.1893 -0.0189
-12 -1 5 -1.4053 0.0200
-12 -1 6 1.2489 -0.0080
-12 -1 7 -0.8067 -0.0064
-12 -1 8 0.2605 0.0086
-12 -1 9 0.1994 0.0016
-12 -1 10 -0.4500 -0.0101
-12 -1 11 0.4716 0.0044
-12 -1 12 -0.3352 0.0122
-12 -1 13 0.1536 -0.0257
-12 0 1 -0.4832 -0.0152
-12 0 2 0.2406 0.0036
-12 0 3 0.1805 0.0029
-12 0 4 -0.6131 0.0051
-12 0 5 0.8837 -0.0145
-12 0 6 -0.8951 0.0090
-12 0 7 0.6667 0.0082
-12 0 8 -0.3118 -0.0186
-12 0 9 -0.0256 0.0110
-12 0 10 0.2393 0.0042
-12 0 11 -0.3001 -0.0089
-12 0 12 0.2489 -0.0030
-12 0 13 -0.1563 0.0198
-12 1 1 0.2529 0.0039
-12 1 2 -0.2056 0.0082
-12 1 3 0.0263 -0.0235
-12 1 4 0.2055 0.0213
-12 1 5 -0.3855 -0.0071
-12 1 6 0.4378 0.0024
-12 1 7 -0.3489 -0.0152
-12 1 8 0.1680 0.0294
-12 1 9 0.0197 -0.0262
-12 1 10 -0.1375 0.0070
-12 1 11 0.1592 0.0089
-12 1 12 -0.1176 -0.0076
-12 2 1 -0.0382 0.0131
-12 2 2 0.0340 -0.0226
-12 2 3 0.0210 0.0445
-12 2 4 -0.0887 -0.0514
-12 2 5 0.1249 0.0378
-12 2 6 -0.1071 -0.0240
-12 2 7 0.0406 0.0273
-12 2 8 0.0497 -0.0397
-12 2 9 -0.1275 0.0399
-12 2 10 0.1566 -0.0202
-12 2 11 -0.1231 -0.0045
-12 3 1 -0.0374 -0.0184
-12 3 2 0.0748 0.0265
-12 3 3 -0.1220 -0.0528
-12 3 4 0.1413 0.0697
-12 3 5 -0.1026 -0.0626
-12 3 6 0.0119 0.0451
-12 3 7 0.0934 -0.0386
-12 3 8 -0.1733 0.0451
-12 3 9 0.2063 -0.0472
-12 3 10 -0.1875 0.0315
-11 -14 1 0.5178 -0.0386
-11 -14 2 -0.2325 0.0431
-11 -14 3 0.0660 -0.0384
-11 -13 1 -0.9149 0.0306
-11 -13 2 0.5615 -0.0386
-11 -13 3 -0.3265 0.0380
-11 -13 4 0.2066 -0.0249
-11 -13 5 -0.1457 0.0022
-11 -12 1 1.0201 -0.0085
-11 -12 2 -0.7135 0.0164
-11 -12 3 0.5009 -0.0197
-11 -12 4 -0.4069 0.0143
-11 -12 5 0.3688 0.0006
-11 -12 6 -0.3049 -0.0174
-11 -12 7 0.1882 0.0242
-11 -11 1 -0.7034 -0.0094
-11 -11 2 0.5280 0.0052
-11 -11 3 -0.4273 -0.0005
-11 -11 4 0.4355 -0.0007
-11 -11 5 -0.4923 -0.0048
-11 -11 6 0.4921 0.0145
-11 -11 7 -0.3784 -0.0202
-11 -11 8 0.1968 0.0162
-11 -10 1 0.0605 0.0136
-11 -10 2 -0.0003 -0.0137
-11 -10 3 0.0605 0.0094
-11 -10 4 -0.2385 -0.0044
-11 -10 5 0.4533 0.0036
-11 -10 6 -0.5754 -0.0080
-11 -10 7 0.5180 0.0129
-11 -10 8 -0.3149 -0.0126
-11 -10 9 0.0988 0.0073
-11 -9 1 0.6422 -0.0080
-11 -9 2 -0.7382 0.0111
-11 -9 3 0.5770 -0.0079
-11 -9 4 -0.2059 0.0015
-11 -9 5 -0.2375 0.0024
-11 -9 6 0.5624 -0.0005
-11 -9 7 -0.6281 -0.0045
-11 -9 8 0.4412 0.0074
-11 -9 9 -0.1560 -0.0056
-11 -9 10 -0.0433 0.0021
-11 -8 1 -1.0768 0.0015
-11 -8 2 1.4201 -0.0054
-11 -8 3 -1.3571 0.0037
-11 -8 4 0.9060 0.0017
-11 -8 5 -0.2330 -0.0057
-11 -8 6 -0.3861 0.0050
-11 -8 7 0.6984 -0.0007
-11 -8 8 -0.6255 -0.0031
-11 -8 9 0.3079 0.0031
-11 -8 10 0.0072 0.0006
-11 -8 11 -0.1479 -0.0043
-11 -7 1 1.0248 0.0014
-11 -7 2 -1.7229 0.0013
-11 -7 3 1.9822 -0.0005
-11 -7 4 -1.7049 -0.0021
-11 -7 5 0.9780 0.0031
-11 -7 6 -0.0959 -0.0017
-11 -7 7 -0.5663 -0.0005
-11 -7 8 0.7690 0.0015
-11 -7 9 -0.5489 -0.0005
-11 -7 10 0.1627 -0.0022
-11 -7 11 0.1174 0.0058
-11 -7 12 -0.1827 -0.0085
-11 -6 1 -0.5249 -0.0001
-11 -6 2 1.4914 -0.0001
-11 -6 3 -2.1418 -0.0016
-11 -6 4 2.2605 0.0026
-11 -6 5 -1.7717 0.0001
-11 -6 6 0.8569 -0.0046
-11 -6 7 0.0856 0.0061
-11 -6 8 -0.6596 -0.0029
-11 -6 9 0.7113 -0.0021
-11 -6 10 -0.3957 0.0044
-11 -6 11 0.0230 -0.0030
-11 -6 12 0.1745 0.0005
-11 -6 13 -0.1665 0.0002
-11 -5 1 -0.1604 -0.0035
-11 -5 2 -0.8781 0.0019
-11 -5 3 1.7925 0.0016
-11 -5 4 -2.3245 -0.0041
-11 -5 5 2.2624 0.0011
-11 -5 6 -1.6037 0.0059
-11 -5 7 0.6299 -0.0097
-11 -5 8 0.2235 0.0054
-11 -5 9 -0.6265 0.0034
-11 -5 10 0.5426 -0.0078
-11 -5 11 -0.2027 0.0029
-11 -5 12 -0.0967 0.0083
-11 -5 13 0.1955 -0.0174
-11 -5 14 -0.1276 0.0183
-11 -4 1 0.7388 0.0058
-11 -4 2 0.2009 -0.0043
-11 -4 3 -1.1872 0.0008
-11 -4 4 1.9743 0.0036
-11 -4 5 -2.3023 -0.0041
-11 -4 6 2.0305 -0.0012
-11 -4 7 -1.2684 0.0070
-11 -4 8 0.3584 -0.0062
-11 -4 9 0.3097 -0.0018
-11 -4 10 -0.5241 0.0087
-11 -4 11 0.3493 -0.0059
-11 -4 12 -0.0362 -0.0074
-11 -4 13 -0.1711 0.0233
-11 -4 14 0.1853 -0.0318
-11 -3 1 -1.0383 -0.0059
-11 -3 2 0.3078 0.0047
-11 -3 3 0.6072 -0.0033
-11 -3 4 -1.4718 -0.0001
-11 -3 5 2.0267 0.0035
-11 -3 6 -2.0768 -0.0031
-11 -3 7 1.6082 -0.0011
-11 -3 8 -0.8282 0.0042
-11 -3 9 0.0723 -0.0017
-11 -3 10 0.3748 -0.0042
-11 -3 11 -0.4239 0.0064
-11 -3 12 0.2016 -0.0002
-11 -3 13 0.0601 -0.0124
-11 -3 14 -0.1845 0.0237
-11 -3 15 0.1458 -0.0266
-11 -2 1 1.0099 0.0098
-11 -2 2 -0.5707 -0.0062
-11 -2 3 -0.1657 0.0053
-11 -2 4 0.9783 -0.0052
-11 -2 5 -1.6120 0.0026
-11 -2 6 1.8555 0.0008
-11 -2 7 -1.6336 -0.0012
-11 -2 8 1.0543 -0.0021
-11 -2 9 -0.3632 0.0049
-11 -2 10 -0.1747 -0.0031
-11 -2 11 0.4010 -0.0020
-11 -2 12 -0.3273 0.0057
-11 -2 13 0.1039 -0.0044
-11 -2 14 0.0865 -0.0013
-11 -2 15 -0.1429 0.0069
-11 -1 1 -0.6947 -0.0215
-11 -1 2 0.5748 0.0143
-11 -1 3 -0.1134 -0.0103
-11 -1 4 -0.5262 0.0116
-11 -1 5 1.1176 -0.0124
-11 -1 6 -1.4470 0.0082
-11 -1 7 1.4020 -0.0026
-11 -1 8 -1.0235 0.0019
-11 -1 9 0.4829 -0.0062
-11 -1 10 0.0060 0.0089
-11 -1 11 -0.2888 -0.0045
-11 -1 12 0.3292 -0.0058
-11 -1 13 -0.2036 0.0153
-11 -1 14 0.0404 -0.0185
-11 -1 15 0.0585 0.0148
-11 0 1 0.2348 0.0301
-11 0 2 -0.3423 -0.0243
-11 0 3 0.1767 0.0166
-11 0 4 0.1890 -0.0167
-11 0 5 -0.6076 0.0206
-11 0 6 0.9063 -0.0185
-11 0 7 -0.9596 0.0091
-11 0 8 0.7529 -0.0017
-11 0 9 -0.3920 0.0036
-11 0 10 0.0401 -0.0100
-11 0 11 0.1759 0.0101
-11 0 12 -0.2256 0.0008
-11 0 13 0.1648 -0.0164
-11 0 14 -0.0781 0.0264
-11 0 15 0.0214 -0.0256
-11 1 1 0.1484 -0.0191
-11 1 2 -0.0013 0.0213
-11 1 3 -0.0105 -0.0133
-11 1 4 -0.0941 0.0110
-11 1 5 0.2579 -0.0175
-11 1 6 -0.3973 0.0207
-11 1 7 0.4288 -0.0117
-11 1 8 -0.3157 -0.0018
-11 1 9 0.1045 0.0054
-11 1 10 0.0952 0.0035
-11 1 11 -0.1854 -0.0124
-11 1 12 0.1521 0.0087
-11 1 13 -0.0653 0.0067
-11 1 14 0.0097 -0.0215
-11 1 15 -0.0146 0.0249
-11 2 1 -0.2755 -0.0084
-11 2 2 0.2425 -0.0022
-11 2 3 -0.2408 -0.0050
-11 2 4 0.2359 0.0118
-11 2 5 -0.2035 -0.0054
-11 2 6 0.1373 -0.0053
-11 2 7 -0.0355 0.0039
-11 2 8 -0.1022 0.0096
-11 2 9 0.2522 -0.0184
-11 2 10 -0.3530 0.0102
-11 2 11 0.3403 0.0078
-11 2 12 -0.2109 -0.0176
-11 2 13 0.0442 0.0105
-11 2 14 0.0561 0.0054
-11 3 1 0.1438 0.0265
-11 3 2 -0.2404 -0.0135
-11 3 3 0.3542 0.0224
-11 3 4 -0.4073 -0.0380
-11 3 5 0.3440 0.0390
-11 3 6 -0.1683 -0.0252
-11 3 7 -0.0669 0.0152
-11 3 8 0.2993 -0.0199
-11 3 9 -0.4786 0.0289
-11 3 10 0.5604 -0.0244
-11 3 11 -0.5110 0.0036
-11 3 12 0.3398 0.0179
-11 3 13 -0.1218 -0.0241
-11 4 1 0.0738 -0.0181
-11 4 2 0.0586 0.0058
-11 4 3 -0.2462 -0.0164
-11 4 4 0.3996 0.0415
-11 4 5 -0.4267 -0.0564
-11 4 6 0.2926 0.0498
-11 4 7 -0.0406 -0.0345
-11 4 8 -0.2406 0.0282
-11 4 9 0.4641 -0.0315
-11 4 10 -0.5706 0.0299
-11 4 11 0.5364 -0.0142
-11 4 12 -0.3828 -0.0087
-11 5 3 0.0515 -0.0122
-11 5 4 -0.2214 -0.0144
-11 5 5 0.3224 0.0396
-11 5 6 -0.2945 -0.0457
-11 5 7 0.1395 0.0360
-11 5 8 0.0813 -0.0263
-11 5 9 -0.2828 0.0245
-11 5 10 0.3941 -0.0241
-10 -15 1 0.3970 0.0284
-10 -14 1 -0.8561 -0.0216
-10 -14 2 0.6008 0.0162
-10 -14 3 -0.3721 -0.0047
-10 -14 4 0.2079 -0.0042
-10 -13 1 1.1195 0.0165
-10 -13 2 -0.9140 -0.0086
-10 -13 3 0.7079 -0.0025
-10 -13 4 -0.5504 0.0094
-10 -13 5 0.4330 -0.0039
-10 -13 6 -0.3166 -0.0128
-10 -12 1 -0.9795 -0.0169
-10 -12 2 0.8592 0.0085
-10 -12 3 -0.7530 0.0018
-10 -12 4 0.7155 -0.0072
-10 -12 5 -0.7207 0.0020
-10 -12 6 0.6818 0.0120
-10 -12 7 -0.5338 -0.0242
-10 -11 1 0.5202 0.0189
-10 -11 2 -0.4060 -0.0127
-10 -11 3 0.3807 0.0038
-10 -11 4 -0.4930 0.0013
-10 -11 5 0.7036 0.0022
-10 -11 6 -0.8776 -0.0124
-10 -11 7 0.8715 0.0197
-10 -11 8 -0.6544 -0.0159
-10 -11 9 0.3421 0.0027
-10 -10 1 -0.0357 -0.0146
-10 -10 2 -0.2402 0.0138
-10 -10 3 0.2969 -0.0079
-10 -10 4 -0.0947 0.0020
-10 -10 5 -0.3097 -0.0023
-10 -10 6 0.7423 0.0092
-10 -10 7 -0.9855 -0.0150
-10 -10 8 0.9195 0.0113
-10 -10 9 -0.6145 0.0014
-10 -10 10 0.2710 -0.0124
-10 -9 1 -0.1682 0.0034
-10 -9 2 0.7861 -0.0078
-10 -9 3 -1.0543 0.0069
-10 -9 4 0.8973 -0.0015
-10 -9 5 -0.3773 -0.0022
-10 -9 6 -0.2924 -0.0002
-10 -9 7 0.8215 0.0061
-10 -9 8 -0.9963 -0.0077
-10 -9 9 0.8089 0.0012
-10 -9 10 -0.4460 0.0076
-10 -9 11 0.1369 -0.0092
-10 -8 1 -0.0670 0.0064
-10 -8 2 -0.9640 -0.0008
-10 -8 3 1.6209 -0.0024
-10 -8 4 -1.7140 -0.0000
-10 -8 5 1.2391 0.0054
-10 -8 6 -0.4136 -0.0080
-10 -8 7 -0.4001 0.0047
-10 -8 8 0.8760 0.0010
-10 -8 9 -0.8992 -0.0030
-10 -8 10 0.6042 -0.0000
-10 -8 11 -0.2458 0.0032
-10 -8 12 0.0144 -0.0014
-10 -7 1 0.6667 -0.0068
-10 -7 2 0.6411 0.0043
-10 -7 3 -1.7248 -0.0011
-10 -7 4 2.2556 0.0005
-10 -7 5 -2.0713 -0.0037
-10 -7 6 1.2891 0.0081
-10 -7 7 -0.2798 -0.0094
-10 -7 8 -0.5197 0.0059
-10 -7 9 0.8450 -0.0006
-10 -7 10 -0.7214 -0.0020
-10 -7 11 0.3842 0.0006
-10 -7 12 -0.0850 0.0019
-10 -7 13 -0.0576 -0.0024
-10 -6 1 -1.3508 -0.0011
-10 -6 2 0.0640 0.0006
-10 -6 3 1.2633 -0.0003
-10 -6 4 -2.2416 0.0004
-10 -6 5 2.5449 -0.0000
-10 -6 6 -2.0915 -0.0018
-10 -6 7 1.1277 0.0049
-10 -6 8 -0.1112 -0.0067
-10 -6 9 -0.5481 0.0056
-10 -6 10 0.7027 -0.0028
-10 -6 11 -0.4901 0.0016
-10 -6 12 0.1771 -0.0029
-10 -6 13 0.0322 0.0051
-10 -6 14 -0.0868 -0.0059
-10 -5 1 1.7970 0.0088
-10 -5 2 -0.8138 -0.0088
-10 -5 3 -0.4524 0.0060
-10 -5 4 1.6638 -0.0026
-10 -5 5 -2.4318 0.0019
-10 -5 6 2.4896 -0.0029
-10 -5 7 -1.8647 0.0021
-10 -5 8 0.8887 0.0020
-10 -5 9 -0.0113 -0.0066
-10 -5 10 -0.4530 0.0082
-10 -5 11 0.4679 -0.0070
-10 -5 12 -0.2271 0.0050
-10 -5 13 -0.0183 -0.0035
-10 -5 14 0.1211 0.0022
-10 -5 15 -0.0873 -0.0014
-10 -4 1 -1.8174 -0.0076
-10 -4 2 1.2693 0.0110
-10 -4 3 -0.2982 -0.0098
-10 -4 4 -0.8590 0.0047
-10 -4 5 1.8583 -0.0012
-10 -4 6 -2.3600 0.0021
-10 -4 7 2.2058 -0.0041
-10 -4 8 -1.5226 0.0020
-10 -4 9 0.6582 0.0041
-10 -4 10 0.0131 -0.0093
-10 -4 11 -0.2866 0.0098
-10 -4 12 0.2034 -0.0061
-10 -4 13 0.0240 0.0008
-10 -4 14 -0.1768 0.0045
-10 -4 15 0.1674 -0.0080
-10 -3 1 1.4099 -0.0016
-10 -3 2 -1.2837 -0.0032
-10 -3 3 0.6869 0.0054
-10 -3 4 0.2297 -0.0026
-10 -3 5 -1.2002 -0.0018
-10 -3 6 1.9072 0.0025
-10 -3 7 -2.1159 0.0005
-10 -3 8 1.7944 -0.0021
-10 -3 9 -1.1308 -0.0011
-10 -3 10 0.4346 0.0062
-10 -3 11 0.0195 -0.0078
-10 -3 12 -0.1253 0.0042
-10 -3 13 -0.0193 0.0020
-10 -3 14 0.2006 -0.0079
-10 -3 15 -0.2485 0.0124
-10 -3 16 0.1479 -0.0137
-10 -2 1 -0.7088 0.0062
-10 -2 2 0.9099 -0.0065
-10 -2 3 -0.6664 0.0047
-10 -2 4 0.0537 -0.0045
-10 -2 5 0.7319 0.0068
-10 -2 6 -1.4216 -0.0079
-10 -2 7 1.7800 0.0045
-10 -2 8 -1.7087 0.0005
-10 -2 9 1.2820 -0.0021
-10 -2 10 -0.7034 -0.0006
-10 -2 11 0.2121 0.0029
-10 -2 12 0.0258 -0.0013
-10 -2 13 0.0025 -0.0032
-10 -2 14 -0.1587 0.0071
-10 -2 15 0.2589 -0.0092
-10 -2 16 -0.2131 0.0100
-10 -1 1 -0.0626 0.0035
-10 -1 2 -0.3098 0.0050
-10 -1 3 0.3475 -0.0088
-10 -1 4 -0.0460 0.0088
-10 -1 5 -0.4794 -0.0091
-10 -1 6 1.0199 0.0100
-10 -1 7 -1.3623 -0.0078
-10 -1 8 1.3903 0.0014
-10 -1 9 -1.1285 0.0049
-10 -1 10 0.7103 -0.0062
-10 -1 11 -0.3078 0.0031
-10 -1 12 0.0597 -0.0001
-10 -1 13 -0.0136 0.0000
-10 -1 14 0.1051 -0.0013
-10 -1 15 -0.2018 0.0015
-10 -1 16 0.2023 -0.0010
-10 0 1 0.6400 -0.0187
-10 0 2 -0.2972 0.0082
-10 0 3 0.1182 0.0006
-10 0 4 -0.1551 -0.0031
-10 0 5 0.3851 0.0022
-10 0 6 -0.6927 -0.0032
-10 0 7 0.9157 0.0050
-10 0 8 -0.9374 -0.0029
-10 0 9 0.7544 -0.0040
-10 0 10 -0.4670 0.0097
-10 0 11 0.2066 -0.0086
-10 0 12 -0.0627 0.0016
-10 0 13 0.0485 0.0057
-10 0 14 -0.1094 -0.0091
-10 0 15 0.1630 0.0090
-10 0 16 -0.1525 -0.0075
-10 1 1 -0.8204 0.0192
-10 1 2 0.6742 -0.0173
-10 1 3 -0.5493 0.0102
-10 1 4 0.4669 -0.0071
-10 1 5 -0.4504 0.0099
-10 1 6 0.4876 -0.0113
-10 1 7 -0.5114 0.0064
-10 1 8 0.4424 0.0004
-10 1 9 -0.2619 -0.0009
-10 1 10 0.0431 -0.0052
-10 1 11 0.1000 0.0098
-10 1 12 -0.1013 -0.0056
-10 1 13 -0.0090 -0.0056
-10 1 14 0.1341 0.0158
-10 1 15 -0.1853 -0.0190
-10 1 16 0.1411 0.0153
-10 2 1 0.5772 -0.0021
-10 2 2 -0.6628 0.0118
-10 2 3 0.7420 -0.0115
-10 2 4 -0.7445 0.0087
-10 2 5 0.6520 -0.0124
-10 2 6 -0.4934 0.0192
-10 2 7 0.2976 -0.0182
-10 2 8 -0.0664 0.0073
-10 2 9 -0.1941 0.0034
-10 2 10 0.4257 -0.0036
-10 2 11 -0.5283 -0.0047
-10 2 12 0.4379 0.0102
-10 2 13 -0.1972 -0.0049
-10 2 14 -0.0580 -0.0078
-10 2 15 0.1937 0.0179
-10 2 16 -0.1712 -0.0189
-10 3 1 -0.0903 -0.0133
-10 3 2 0.2943 -0.0026
-10 3 3 -0.5770 0.0078
-10 3 4 0.7913 -0.0024
-10 3 5 -0.8249 0.0005
-10 3 6 0.6574 -0.0083
-10 3 7 -0.3440 0.0160
-10 3 8 -0.0411 -0.0121
-10 3 9 0.4311 -0.0004
-10 3 10 -0.7485 0.0077
-10 3 11 0.8967 -0.0014
-10 3 12 -0.8083 -0.0121
-10 3 13 0.5151 0.0192
-10 3 14 -0.1575 -0.0135
-10 3 15 -0.0976 0.0002
-10 3 16 0.1668 0.0102
-10 4 1 -0.3507 0.0124
-10 4 2 0.1988 0.0051
-10 4 3 0.1424 -0.0146
-10 4 4 -0.5212 0.0061
-10 4 5 0.7605 0.0073
-10 4 6 -0.7535 -0.0091
-10 4 7 0.5031 -0.0002
-10 4 8 -0.0898 0.0069
-10 4 9 -0.3776 -0.0029
-10 4 10 0.7841 -0.0044
-10 4 11 -1.0170 0.0022
-10 4 12 1.0004 0.0117
-10 4 13 -0.7490 -0.0272
-10 4 14 0.3833 0.0323
-10 4 15 -0.0673 -0.0238
-10 5 1 0.5232 -0.0046
-10 5 2 -0.5217 -0.0160
-10 5 3 0.2897 0.0329
-10 5 4 0.0836 -0.0287
-10 5 5 -0.4318 0.0090
-10 5 6 0.6031 0.0063
-10 5 7 -0.5316 -0.0064
-10 5 8 0.2467 -0.0013
-10 5 9 0.1587 0.0045
-10 5 10 -0.5616 -0.0016
-10 5 11 0.8365 0.0014
-10 5 12 -0.8949 -0.0107
-10 5 13 0.7329 0.0256
-10 5 14 -0.4431 -0.0357
-10 6 1 -0.4121 0.0038
-10 6 2 0.5241 0.0193
-10 6 3 -0.4621 -0.0449
-10 6 4 0.2375 0.0531
-10 6 5 0.0513 -0.0406
-10 6 6 -0.2768 0.0220
-10 6 7 0.3493 -0.0122
-10 6 8 -0.2485 0.0122
-10 6 9 0.0158 -0.0129
-10 6 10 0.2644 0.0093
-10 6 11 -0.4875 -0.0058
-10 6 12 0.5671 0.0089
-9 -15 1 -0.4560 -0.0087
-9 -15 2 0.3153 0.0214
-9 -14 1 0.7672 0.0178
-9 -14 2 -0.6799 -0.0278
-9 -14 3 0.5192 0.0244
-9 -14 4 -0.3432 -0.0073
-9 -13 1 -0.8407 -0.0189
-9 -13 2 0.8373 0.0259
-9 -13 3 -0.7698 -0.0224
-9 -13 4 0.6757 0.0075
-9 -13 5 -0.5779 0.0080
-9 -13 6 0.4632 -0.0108
-9 -12 1 0.6837 0.0149
-9 -12 2 -0.6456 -0.0181
-9 -12 3 0.6304 0.0144
-9 -12 4 -0.6681 -0.0043
-9 -12 5 0.7553 -0.0052
-9 -12 6 -0.8199 0.0067
-9 -12 7 0.7600 -0.0001
-9 -12 8 -0.5433 -0.0067
-9 -11 1 -0.5593 -0.0106
-9 -11 2 0.2794 0.0112
-9 -11 3 -0.1395 -0.0061
-9 -11 4 0.1975 -0.0012
-9 -11 5 -0.4551 0.0045
-9 -11 6 0.8018 -0.0014
-9 -11 7 -1.0357 -0.0038
-9 -11 8 0.9957 0.0028
-9 -11 9 -0.6966 0.0070
-9 -10 1 0.7597 0.0064
-9 -10 2 -0.0712 -0.0071
-9 -10 3 -0.4026 0.0022
-9 -10 4 0.5288 0.0046
-9 -10 5 -0.2634 -0.0065
-9 -10 6 -0.2879 0.0006
-9 -10 7 0.8649 0.0068
-9 -10 8 -1.1754 -0.0050
-9 -10 9 1.0861 -0.0095
-9 -10 10 -0.7103 0.0272
-9 -10 11 0.3009 -0.0337
-9 -9 1 -1.3840 -0.0017
-9 -9 2 0.2649 0.0032
-9 -9 3 0.6790 -0.0016
-9 -9 4 -1.1855 -0.0033
-9 -9 5 1.1222 0.0068
-9 -9 6 -0.5517 -0.0039
-9 -9 7 -0.2557 -0.0036
-9 -9 8 0.9261 0.0061
-9 -9 9 -1.1826 0.0032
-9 -9 10 1.0020 -0.0195
-9 -9 11 -0.5928 0.0290
-9 -9 12 0.2168 -0.0229
-9 -8 1 2.2589 -0.0010
-9 -8 2 -0.8858 0.0008
-9 -8 3 -0.5082 0.0008
-9 -8 4 1.5087 -0.0005
-9 -8 5 -1.8361 -0.0025
-9 -8 6 1.4544 0.0046
-9 -8 7 -0.5991 -0.0025
-9 -8 8 -0.3206 -0.0016
-9 -8 9 0.9238 0.0012
-9 -8 10 -1.0477 0.0056
-9 -8 11 0.7947 -0.0123
-9 -8 12 -0.4123 0.0107
-9 -8 13 0.1143 -0.0006
-9 -7 1 -3.0022 0.0006
-9 -7 2 1.7167 -0.0024
-9 -7 3 -0.1020 0.0008
-9 -7 4 -1.3385 0.0023
-9 -7 5 2.1625 -0.0031
-9 -7 6 -2.1669 -0.0000
-9 -7 7 1.4766 0.0036
-9 -7 8 -0.4774 -0.0036
-9 -7 9 -0.3852 0.0006
-9 -7 10 0.8252 0.0016
-9 -7 11 -0.8193 -0.0016
-9 -7 12 0.5467 0.0023
-9 -7 13 -0.2359 -0.0065
-9 -7 14 0.0340 0.0113
-9 -6 1 3.2289 0.0008
-9 -6 2 -2.3794 0.0008
-9 -6 3 0.9192 -0.0013
-9 -6 4 0.6942 -0.0011
-9 -6 5 -1.9393 0.0046
-9 -6 6 2.4395 -0.0047
-9 -6 7 -2.1310 0.0006
-9 -6 8 1.2774 0.0036
-9 -6 9 -0.3145 -0.0033
-9 -6 10 -0.3781 -0.0009
-9 -6 11 0.6403 0.0047
-9 -6 12 -0.5462 -0.0063
-9 -6 13 0.2972 0.0074
-9 -6 14 -0.0813 -0.0094
-9 -6 15 -0.0158 0.0103
-9 -5 1 -2.7945 -0.0005
-9 -5 2 2.5485 0.0018
-9 -5 3 -1.5661 -0.0008
-9 -5 4 0.1486 0.0000
-9 -5 5 1.2410 -0.0018
-9 -5 6 -2.1497 0.0042
-9 -5 7 2.3309 -0.0032
-9 -5 8 -1.8464 -0.0009
-9 -5 9 1.0094 0.0035
-9 -5 10 -0.2086 -0.0018
-9 -5 11 -0.2779 -0.0015
-9 -5 12 0.3849 0.0023
-9 -5 13 -0.2396 -0.0014
-9 -5 14 0.0456 0.0023
-9 -5 15 0.0526 -0.0060
-9 -4 1 1.8639 -0.0037
-9 -4 2 -2.1511 -0.0018
-9 -4 3 1.7501 0.0038
-9 -4 4 -0.7844 -0.0018
-9 -4 5 -0.4266 -0.0002
-9 -4 6 1.4771 -0.0005
-9 -4 7 -2.0415 0.0014
-9 -4 8 2.0051 0.0005
-9 -4 9 -1.4900 -0.0035
-9 -4 10 0.7801 0.0039
-9 -4 11 -0.1852 -0.0018
-9 -4 12 -0.0995 0.0011
-9 -4 13 0.0778 -0.0035
-9 -4 14 0.0799 0.0047
-9 -4 15 -0.1766 -0.0004
-9 -4 16 0.1336 -0.0070
-9 -3 1 -0.7525 0.0105
-9 -3 2 1.3560 -0.0034
-9 -3 3 -1.4283 -0.0029
-9 -3 4 0.9505 0.0036
-9 -3 5 -0.0988 -0.0004
-9 -3 6 -0.8220 -0.0017
-9 -3 7 1.5111 0.0012
-9 -3 8 -1.7848 -0.0013
-9 -3 9 1.6206 0.0037
-9 -3 10 -1.1473 -0.0056
-9 -3 11 0.5987 0.0039
-9 -3 12 -0.2164 -0.0009
-9 -3 13 0.1187 0.0010
-9 -3 14 -0.2256 -0.0035
-9 -3 15 0.3323 0.0028
-9 -3 16 -0.2886 0.0038
-9 -2 1 -0.2542 -0.0121
-9 -2 2 -0.4129 0.0100
-9 -2 3 0.7545 -0.0039
-9 -2 4 -0.6521 -0.0000
-9 -2 5 0.1670 -0.0012
-9 -2 6 0.4887 0.0038
-9 -2 7 -1.0704 -0.0033
-9 -2 8 1.4084 0.0008
-9 -2 9 -1.4405 -0.0008
-9 -2 10 1.1989 0.0034
-9 -2 11 -0.8037 -0.0041
-9 -2 12 0.4419 0.0001
-9 -2 13 -0.2764 0.0048
-9 -2 14 0.3242 -0.0057
-9 -2 15 -0.4339 0.0035
-9 -2 16 0.4218 -0.0035
-9 -2 17 -0.2455 0.0075
-9 -1 1 0.9446 0.0010
-9 -1 2 -0.4414 -0.0093
-9 -1 3 0.0525 0.0109
-9 -1 4 0.0634 -0.0081
-9 -1 5 0.1269 0.0073
-9 -1 6 -0.5009 -0.0090
-9 -1 7 0.8664 0.0081
-9 -1 8 -1.0822 -0.0024
-9 -1 9 1.1066 -0.0034
-9 -1 10 -0.9651 0.0038
-9 -1 11 0.7200 -0.0004
-9 -1 12 -0.4715 0.0000
-9 -1 13 0.3350 -0.0051
-9 -1 14 -0.3578 0.0110
-9 -1 15 0.4565 -0.0120
-9 -1 16 -0.4744 0.0085
-9 -1 17 0.3316 -0.0053
-9 0 1 -1.1771 0.0158
-9 0 2 0.9829 -0.0010
-9 0 3 -0.7538 -0.0102
-9 0 4 0.5965 0.0127
-9 0 5 -0.5914 -0.0115
-9 0 6 0.7123 0.0124
-9 0 7 -0.8403 -0.0132
-9 0 8 0.8629 0.0084
-9 0 9 -0.7546 0.0014
-9 0 10 0.5700 -0.0083
-9 0 11 -0.3845 0.0070
-9 0 12 0.2591 -0.0015
-9 0 13 -0.2350 -0.0003
-9 0 14 0.3134 -0.0041
-9 0 15 -0.4266 0.0094
-9 0 16 0.4619 -0.0101
-9 0 17 -0.3529 0.0061
-9 1 1 0.9343 -0.0199
-9 1 2 -1.0461 0.0099
-9 1 3 1.1095 0.0033
-9 1 4 -1.0975 -0.0095
-9 1 5 1.0466 0.0082
-9 1 6 -0.9901 -0.0067
-9 1 7 0.9033 0.0090
-9 1 8 -0.7295 -0.0103
-9 1 9 0.4556 0.0054
-9 1 10 -0.1487 0.0032
-9 1 11 -0.0823 -0.0072
-9 1 12 0.1563 0.0028
-9 1 13 -0.0621 0.0048
-9 1 14 -0.1386 -0.0079
-9 1 15 0.3348 0.0048
-9 1 16 -0.4155 0.0003
-9 1 17 0.3371 -0.0026
-9 2 1 -0.3739 0.0071
-9 2 2 0.6335 -0.0079
-9 2 3 -0.9744 0.0020
-9 2 4 1.2325 0.0033
-9 2 5 -1.3209 -0.0017
-9 2 6 1.2422 -0.0036
-9 2 7 -1.0292 0.0048
-9 2 8 0.6983 0.0001
-9 2 9 -0.2701 -0.0050
-9 2 10 -0.1826 0.0044
-9 2 11 0.5316 -0.0004
-9 2 12 -0.6563 -0.0006
-9 2 13 0.5210 -0.0041
-9 2 14 -0.2080 0.0107
-9 2 15 -0.1209 -0.0139
-9 2 16 0.3108 0.0118
-9 2 17 -0.3013 -0.0067
-9 3 1 -0.2204 0.0052
-9 3 2 0.0412 0.0015
-9 3 3 0.4106 -0.0051
-9 3 4 -0.9157 0.0032
-9 3 5 1.2626 -0.0024
-9 3 6 -1.3474 0.0073
-9 3 7 1.1733 -0.0135
-9 3 8 -0.7903 0.0132
-9 3 9 0.2602 -0.0056
-9 3 10 0.3250 -0.0025
-9 3 11 -0.8220 0.0049
-9 3 12 1.0756 -0.0020
-9 3 13 -1.0036 -0.0010
-9 3 14 0.6617 0.0001
-9 3 15 -0.2256 0.0043
-9 3 16 -0.1050 -0.0087
-9 3 17 0.2195 0.0097
-9 4 1 0.5731 -0.0042
-9 4 2 -0.6451 -0.0018
-9 4 3 0.3108 0.0122
-9 4 4 0.2667 -0.0146
-9 4 5 -0.8302 0.0092
-9 4 6 1.1695 -0.0059
-9 4 7 -1.1952 0.0096
-9 4 8 0.9185 -0.0149
-9 4 9 -0.4042 0.0139
-9 4 10 -0.2406 -0.0065
-9 4 11 0.8555 -0.0001
-9 4 12 -1.2557 -0.0009
-9 4 13 1.3137 0.0086
-9 4 14 -1.0392 -0.0165
-9 4 15 0.5843 0.0179
-9 4 16 -0.1604 -0.0120
-9 4 17 -0.0801 0.0031
-9 5 1 -0.5646 0.0021
-9 5 2 0.9038 0.0033
-9 5 3 -0.8432 -0.0194
-9 5 4 0.4165 0.0298
-9 5 5 0.1759 -0.0254
-9 5 6 -0.6899 0.0137
-9 5 7 0.9532 -0.0075
-9 5 8 -0.8999 0.0098
-9 5 9 0.5480 -0.0134
-9 5 10 0.0167 0.0116
-9 5 11 -0.6393 -0.0067
-9 5 12 1.1216 0.0063
-9 5 13 -1.3029 -0.0145
-9 5 14 1.1475 0.0269
-9 5 15 -0.7665 -0.0348
-9 5 16 0.3493 0.0325
-9 6 1 0.3057 -0.0134
-9 6 2 -0.7632 0.0078
-9 6 3 0.9637 0.0127
-9 6 4 -0.8155 -0.0343
-9 6 5 0.3986 0.0413
-9 6 6 0.0968 -0.0328
-9 6 7 -0.4812 0.0212
-9 6 8 0.6350 -0.0163
-9 6 9 -0.5184 0.0163
-9 6 10 0.1651 -0.0143
-9 6 11 0.3147 0.0088
-9 6 12 -0.7499 -0.0063
-9 6 13 0.9774 0.0123
-9 6 14 -0.9300 -0.0249
-9 6 15 0.6722 0.0353
-9 7 1 -0.0461 0.0278
-9 7 2 0.4142 -0.0269
-9 7 3 -0.7114 0.0096
-9 7 4 0.7950 0.0177
-9 7 5 -0.6340 -0.0387
-9 7 6 0.3171 0.0440
-9 7 7 0.0152 -0.0392
-9 7 8 -0.2439 0.0339
-9 7 9 0.3029 -0.0304
-9 7 10 -0.1820 0.0237
-9 7 11 -0.0684 -0.0121
-9 7 12 0.3416 0.0020
-9 7 13 -0.5151 -0.0019
-9 8 5 0.5041 0.0163
-9 8 6 -0.3890 -0.0324
-9 8 7 0.2065 0.0382
-9 8 8 -0.0357 -0.0397
-9 8 9 -0.0677 0.0398
-9 8 10 0.0814 -0.0345
-8 -15 1 0.2144 -0.0326
-8 -15 2 -0.1955 0.0228
-8 -14 1 -0.3309 0.0206
-8 -14 2 0.3719 -0.0109
-8 -14 3 -0.3344 0.0037
-8 -14 4 0.2400 -0.0084
-8 -14 5 -0.1347 0.0205
-8 -13 1 0.4147 -0.0107
-8 -13 2 -0.4355 0.0012
-8 -13 3 0.4425 0.0060
-8 -13 4 -0.4290 -0.0009
-8 -13 5 0.4076 -0.0148
-8 -13 6 -0.3706 0.0278
-8 -13 7 0.2848 -0.0269
-8 -12 1 -0.6210 0.0061
-8 -12 2 0.4372 0.0013
-8 -12 3 -0.3316 -0.0075
-8 -12 4 0.3197 0.0049
-8 -12 5 -0.4110 0.0066
-8 -12 6 0.5605 -0.0185
-8 -12 7 -0.6500 0.0222
-8 -12 8 0.5707 -0.0171
-8 -11 1 1.1490 -0.0046
-8 -11 2 -0.6111 -0.0003
-8 -11 3 0.1776 0.0033
-8 -11 4 0.0502 -0.0014
-8 -11 5 -0.0031 -0.0042
-8 -11 6 -0.2985 0.0088
-8 -11 7 0.6853 -0.0098
-8 -11 8 -0.9075 0.0098
-8 -11 9 0.8178 -0.0130
-8 -11 10 -0.4924 0.0192
-8 -10 1 -2.0541 0.0027
-8 -10 2 1.1668 -0.0005
-8 -10 3 -0.2803 0.0006
-8 -10 4 -0.3739 -0.0038
-8 -10 5 0.6170 0.0071
-8 -10 6 -0.3820 -0.0061
-8 -10 7 -0.1976 0.0012
-8 -10 8 0.7982 0.0008
-8 -10 9 -1.0891 0.0067
-8 -10 10 0.9583 -0.0214
-8 -10 11 -0.5679 0.0326
-8 -9 1 3.1696 0.0026
-8 -9 2 -2.1184 -0.0008
-8 -9 3 0.8217 -0.0016
-8 -9 4 0.3445 0.0053
-8 -9 5 -1.0615 -0.0085
-8 -9 6 1.1429 0.0073
-8 -9 7 -0.6276 -0.0007
-8 -9 8 -0.1888 -0.0050
-8 -9 9 0.8814 0.0011
-8 -9 10 -1.1421 0.0133
-8 -9 11 0.9522 -0.0280
-8 -9 12 -0.5395 0.0310
-8 -8 1 -4.1194 -0.0095
-8 -8 2 3.2304 0.0045
-8 -8 3 -1.7475 -0.0000
-8 -8 4 0.1535 -0.0028
-8 -8 5 1.0821 0.0046
-8 -8 6 -1.6348 -0.0048
-8 -8 7 1.4254 0.0018
-8 -8 8 -0.6620 0.0026
-8 -8 9 -0.2428 -0.0029
-8 -8 10 0.8769 -0.0045
-8 -8 11 -1.0393 0.0147
-8 -8 12 0.8068 -0.0181
-8 -8 13 -0.4234 0.0108
-8 -7 1 4.4286 0.0106
-8 -7 2 -4.0554 -0.0070
-8 -7 3 2.7520 0.0022
-8 -7 4 -0.9999 -0.0004
-8 -7 5 -0.6270 0.0013
-8 -7 6 1.6638 -0.0021
-8 -7 7 -1.8963 0.0018
-8 -7 8 1.4140 -0.0015
-8 -7 9 -0.5514 0.0012
-8 -7 10 -0.2742 0.0006
-8 -7 11 0.7552 -0.0036
-8 -7 12 -0.8121 0.0034
-8 -7 13 0.5764 0.0032
-8 -7 14 -0.2683 -0.0125
-8 -6 1 -3.8030 -0.0029
-8 -6 2 4.1368 0.0039
-8 -6 3 -3.3749 -0.0015
-8 -6 4 1.8573 0.0004
-8 -6 5 -0.1445 -0.0032
-8 -6 6 -1.2175 0.0066
-8 -6 7 1.8873 -0.0068
-8 -6 8 -1.8133 0.0042
-8 -6 9 1.2039 -0.0019
-8 -6 10 -0.4090 0.0014
-8 -6 11 -0.2365 -0.0019
-8 -6 12 0.5433 0.0038
-8 -6 13 -0.5182 -0.0097
-8 -6 14 0.3147 0.0189
-8 -6 15 -0.1148 -0.0251
-8 -5 1 2.4084 -0.0063
-8 -5 2 -3.3404 0.0028
-8 -5 3 3.2724 -0.0023
-8 -5 4 -2.3152 0.0027
-8 -5 5 0.8889 -0.0004
-8 -5 6 0.4925 -0.0040
-8 -5 7 -1.4311 0.0061
-8 -5 8 1.7541 -0.0047
-8 -5 9 -1.5164 0.0029
-8 -5 10 0.9377 -0.0037
-8 -5 11 -0.3076 0.0054
-8 -5 12 -0.1284 -0.0057
-8 -5 13 0.2691 0.0064
-8 -5 14 -0.1865 -0.0118
-8 -5 15 0.0478 0.0213
-8 -5 16 0.0172 -0.0269
-8 -4 1 -0.8090 0.0099
-8 -4 2 1.9911 -0.0067
-8 -4 3 -2.4786 0.0043
-8 -4 4 2.1576 -0.0040
-8 -4 5 -1.2497 0.0034
-8 -4 6 0.1491 -0.0011
-8 -4 7 0.7832 -0.0008
-8 -4 8 -1.3345 0.0001
-8 -4 9 1.4448 0.0006
-8 -4 10 -1.1794 0.0020
-8 -4 11 0.7122 -0.0064
-8 -4 12 -0.2772 0.0070
-8 -4 13 0.0553 -0.0022
-8 -4 14 -0.0629 -0.0013
-8 -4 15 0.1587 -0.0040
-8 -4 16 -0.1817 0.0161
-8 -4 17 0.0944 -0.0237
-8 -3 1 -0.4308 -0.0092
-8 -3 2 -0.6198 0.0064
-8 -3 3 1.3507 -0.0021
-8 -3 4 -1.4945 -0.0000
-8 -3 5 1.0876 -0.0001
-8 -3 6 -0.3904 0.0004
-8 -3 7 -0.3124 -0.0008
-8 -3 8 0.8437 0.0028
-8 -3 9 -1.1247 -0.0053
-8 -3 10 1.1265 0.0042
-8 -3 11 -0.8880 0.0015
-8 -3 12 0.5568 -0.0060
-8 -3 13 -0.3329 0.0028
-8 -3 14 0.3149 0.0061
-8 -3 15 -0.4099 -0.0105
-8 -3 16 0.4303 0.0030
-8 -3 17 -0.2883 0.0109
-8 -2 1 1.0660 0.0050
-8 -2 2 -0.3982 -0.0043
-8 -2 3 -0.2641 -0.0004
-8 -2 4 0.6037 0.0051
-8 -2 5 -0.5187 -0.0064
-8 -2 6 0.1552 0.0051
-8 -2 7 0.2587 -0.0032
-8 -2 8 -0.5871 0.0008
-8 -2 9 0.8008 0.0031
-8 -2 10 -0.8858 -0.0064
-8 -2 11 0.8162 0.0051
-8 -2 12 -0.6313 0.0003
-8 -2 13 0.4719 -0.0037
-8 -2 14 -0.4680 -0.0003
-8 -2 15 0.5882 0.0080
-8 -2 16 -0.6499 -0.0104
-8 -2 17 0.5098 0.0032
-8 -2 18 -0.2227 0.0072
-8 -1 1 -1.1539 0.0070
-8 -1 2 0.9389 -0.0016
-8 -1 3 -0.5655 0.0010
-8 -1 4 0.2772 -0.0050
-8 -1 5 -0.2410 0.0080
-8 -1 6 0.4100 -0.0070
-8 -1 7 -0.6004 0.0048
-8 -1 8 0.6834 -0.0042
-8 -1 9 -0.6690 0.0035
-8 -1 10 0.6208 -0.0003
-8 -1 11 -0.5551 -0.0038
-8 -1 12 0.4654 0.0042
-8 -1 13 -0.4036 0.0004
-8 -1 14 0.4577 -0.0050
-8 -1 15 -0.6233 0.0045
-8 -1 16 0.7489 -0.0001
-8 -1 17 -0.6657 -0.0025
-8 -1 18 0.3735 0.0005
-8 0 1 0.8740 -0.0228
-8 0 2 -1.0069 0.0126
-8 0 3 1.0134 -0.0027
-8 0 4 -0.9626 0.0003
-8 0 5 0.9784 -0.0023
-8 0 6 -1.0775 0.0021
-8 0 7 1.1369 0.0006
-8 0 8 -1.0311 -0.0007
-8 0 9 0.7670 -0.0034
-8 0 10 -0.4641 0.0067
-8 0 11 0.2316 -0.0042
-8 0 12 -0.1088 -0.0016
-8 0 13 0.1072 0.0034
-8 0 14 -0.2438 0.0018
-8 0 15 0.4851 -0.0092
-8 0 16 -0.6934 0.0121
-8 0 17 0.7006 -0.0090
-8 0 18 -0.4677 0.0036
-8 1 1 -0.4265 0.0259
-8 1 2 0.6686 -0.0190
-8 1 3 -0.9849 0.0047
-8 1 4 1.2574 0.0045
-8 1 5 -1.4686 -0.0053
-8 1 6 1.6184 0.0044
-8 1 7 -1.6396 -0.0066
-8 1 8 1.4377 0.0084
-8 1 9 -1.0049 -0.0045
-8 1 10 0.4635 -0.0033
-8 1 11 0.0127 0.0071
-8 1 12 -0.2980 -0.0029
-8 1 13 0.3448 -0.0040
-8 1 14 -0.1653 0.0054
-8 1 15 -0.1614 0.0008
-8 1 16 0.4763 -0.0091
-8 1 17 -0.6018 0.0127
-8 1 18 0.4716 -0.0099
-8 2 1 0.0151 -0.0096
-8 2 2 -0.0916 0.0105
-8 2 3 0.5032 -0.0013
-8 2 4 -1.0359 -0.0085
-8 2 5 1.5117 0.0109
-8 2 6 -1.8321 -0.0082
-8 2 7 1.9309 0.0069
-8 2 8 -1.7459 -0.0085
-8 2 9 1.2673 0.0084
-8 2 10 -0.5924 -0.0038
-8 2 11 -0.0933 -0.0013
-8 2 12 0.5992 0.0010
-8 2 13 -0.8022 0.0046
-8 2 14 0.6789 -0.0096
-8 2 15 -0.3155 0.0087
-8 2 16 -0.1044 -0.0028
-8 2 17 0.3725 -0.0036
-8 2 18 -0.3812 0.0068
-8 3 1 0.1838 -0.0074
-8 3 2 -0.4603 0.0046
-8 3 3 0.2138 -0.0061
-8 3 4 0.3813 0.0107
-8 3 5 -1.0614 -0.0130
-8 3 6 1.6115 0.0105
-8 3 7 -1.9020 -0.0062
-8 3 8 1.8612 0.0038
-8 3 9 -1.4694 -0.0038
-8 3 10 0.7916 0.0039
-8 3 11 0.0076 -0.0038
-8 3 12 -0.7089 0.0049
-8 3 13 1.1198 -0.0073
-8 3 14 -1.1466 0.0091
-8 3 15 0.8347 -0.0086
-8 3 16 -0.3610 0.0060
-8 3 17 -0.0412 -0.0029
-8 3 18 0.2107 -0.0001
-8 4 1 -0.0811 0.0064
-8 4 2 0.7319 -0.0089
-8 4 3 -0.8337 0.0074
-8 4 4 0.4164 -0.0066
-8 4 5 0.2890 0.0084
-8 4 6 -1.0063 -0.0099
-8 4 7 1.5263 0.0085
-8 4 8 -1.7229 -0.0044
-8 4 9 1.5356 0.0007
-8 4 10 -0.9821 0.0001
-8 4 11 0.1878 0.0024
-8 4 12 0.6262 -0.0062
-8 4 13 -1.2184 0.0078
-8 4 14 1.4252 -0.0051
-8 4 15 -1.2321 -0.0004
-8 4 16 0.7809 0.0046
-8 4 17 -0.3027 -0.0051
-8 4 18 -0.0040 0.0033
-8 5 1 -0.2586 0.0044
-8 5 2 -0.6143 0.0027
-8 5 3 1.0873 -0.0023
-8 5 4 -1.0157 -0.0024
-8 5 5 0.5006 0.0033
-8 5 6 0.2132 0.0018
-8 5 7 -0.8765 -0.0075
-8 5 8 1.3044 0.0082
-8 5 9 -1.3781 -0.0040
-8 5 10 1.0522 0.0001
-8 5 11 -0.3925 -0.0005
-8 5 12 -0.4078 0.0038
-8 5 13 1.0873 -0.0044
-8 5 14 -1.4304 -0.0013
-8 5 15 1.3668 0.0112
-8 5 16 -0.9957 -0.0189
-8 5 17 0.5246 0.0198
-8 5 18 -0.1569 -0.0151
-8 6 1 0.6084 -0.0034
-8 6 2 0.2271 -0.0042
-8 6 3 -0.9183 0.0056
-8 6 4 1.2030 0.0023
-8 6 5 -1.0192 -0.0100
-8 6 6 0.5002 0.0091
-8 6 7 0.1334 -0.0015
-8 6 8 -0.6740 -0.0041
-8 6 9 0.9618 0.0035
-8 6 10 -0.8981 -0.0005
-8 6 11 0.4812 0.0007
-8 6 12 0.1574 -0.0036
-8 6 13 -0.7833 0.0033
-8 6 14 1.1661 0.0046
-8 6 15 -1.1956 -0.0172
-8 6 16 0.9276 0.0265
-8 6 17 -0.5339 -0.0273
-8 7 1 -0.7160 -0.0119
-8 7 2 0.1456 0.0198
-8 7 3 0.5120 -0.0250
-8 7 4 -0.9941 0.0176
-8 7 5 1.1253 -0.0027
-8 7 6 -0.9012 -0.0074
-8 7 7 0.4547 0.0080
-8 7 8 0.0340 -0.0054
-8 7 9 -0.4025 0.0058
-8 7 10 0.5331 -0.0075
-8 7 11 -0.3805 0.0044
-8 7 12 0.0047 0.0034
-8 7 13 0.4327 -0.0075
-8 7 14 -0.7415 0.0007
-8 7 15 0.8048 0.0139
-8 7 16 -0.6382 -0.0250
-8 8 1 0.5214 0.0230
-8 8 2 -0.2766 -0.0314
-8 8 3 -0.1512 0.0434
-8 8 4 0.5996 -0.0438
-8 8 5 -0.8834 0.0295
-8 8 6 0.9054 -0.0116
-8 8 7 -0.6957 0.0005
-8 8 8 0.3691 0.0045
-8 8 9 -0.0580 -0.0100
-8 8 10 -0.1342 0.0159
-8 8 11 0.1567 -0.0147
-8 8 12 -0.0265 0.0031
-8 8 13 -0.1740 0.0098
-8 8 14 0.3339 -0.0110
-8 9 4 -0.2559 0.0505
-8 9 5 0.5020 -0.0468
-8 9 6 -0.6228 0.0317
-8 9 7 0.5824 -0.0179
-8 9 8 -0.4250 0.0102
-8 9 9 0.2356 -0.0028
-8 9 10 -0.0899 -0.0079
-8 9 11 0.0233 0.0153
-7 -15 1 0.0337 0.0034
-7 -15 2 0.0111 -0.0130
-7 -14 1 0.0354 -0.0062
-7 -14 2 -0.0486 0.0113
-7 -14 3 0.0455 -0.0165
-7 -14 4 -0.0196 0.0230
-7 -14 5 -0.0104 -0.0274
-7 -13 1 -0.3388 0.0058
-7 -13 2 0.2076 -0.0077
-7 -13 3 -0.1150 0.0078
-7 -13 4 0.0655 -0.0123
-7 -13 5 -0.0702 0.0212
-7 -13 6 0.1160 -0.0275
-7 -13 7 -0.1437 0.0252
-7 -12 1 0.9826 -0.0037
-7 -12 2 -0.6263 0.0043
-7 -12 3 0.2991 -0.0011
-7 -12 4 -0.0718 0.0012
-7 -12 5 0.0054 -0.0081
-7 -12 6 -0.1124 0.0169
-7 -12 7 0.2959 -0.0202
-7 -12 8 -0.3897 0.0159
-7 -11 1 -1.9095 0.0026
-7 -11 2 1.3785 -0.0021
-7 -11 3 -0.7452 -0.0022
-7 -11 4 0.1760 0.0049
-7 -11 5 0.1706 -0.0020
-7 -11 6 -0.1799 -0.0041
-7 -11 7 -0.1085 0.0074
-7 -11 8 0.4666 -0.0059
-7 -11 9 -0.6257 0.0032
-7 -11 10 0.4913 -0.0034
-7 -10 1 2.9213 -0.0013
-7 -10 2 -2.3953 0.0013
-7 -10 3 1.5251 0.0020
-7 -10 4 -0.5669 -0.0051
-7 -10 5 -0.2174 0.0048
-7 -10 6 0.5829 -0.0021
-7 -10 7 -0.4262 0.0013
-7 -10 8 -0.0929 -0.0036
-7 -10 9 0.6108 0.0051
-7 -10 10 -0.8099 -0.0021
-7 -10 11 0.6397 -0.0042
-7 -9 1 -3.7665 -0.0047
-7 -9 2 3.4980 0.0014
-7 -9 3 -2.5743 -0.0001
-7 -9 4 1.3198 0.0008
-7 -9 5 -0.0912 -0.0013
-7 -9 6 -0.7606 0.0010
-7 -9 7 0.9858 -0.0020
-7 -9 8 -0.5882 0.0051
-7 -9 9 -0.1268 -0.0073
-7 -9 10 0.7219 0.0049
-7 -9 11 -0.9091 0.0013
-7 -9 12 0.7057 -0.0061
-7 -9 13 -0.3489 0.0054
-7 -8 1 4.1313 0.0125
-7 -8 2 -4.3979 -0.0082
-7 -8 3 3.6846 0.0014
-7 -8 4 -2.3351 0.0032
-7 -8 5 0.7935 -0.0040
-7 -8 6 0.5042 0.0028
-7 -8 7 -1.2108 -0.0008
-7 -8 8 1.1855 -0.0016
-7 -8 9 -0.5844 0.0030
-7 -8 10 -0.1986 -0.0014
-7 -8 11 0.7518 -0.0025
-7 -8 12 -0.8743 0.0047
-7 -8 13 0.6451 -0.0022
-7 -8 14 -0.3030 -0.0027
-7 -7 1 -3.6825 -0.0106
-7 -7 2 4.6799 0.0122
-7 -7 3 -4.4729 -0.0058
-7 -7 4 3.3188 -0.0021
-7 -7 5 -1.7065 0.0057
-7 -7 6 0.1447 -0.0046
-7 -7 7 0.9603 0.0017
-7 -7 8 -1.3816 0.0002
-7 -7 9 1.1337 0.0001
-7 -7 10 -0.4709 -0.0029
-7 -7 11 -0.2282 0.0065
-7 -7 12 0.6495 -0.0066
-7 -7 13 -0.6895 0.0006
-7 -7 14 0.4648 0.0086
-7 -7 15 -0.1905 -0.0131
-7 -6 1 2.3595 -0.0023
-7 -6 2 -4.0135 -0.0059
-7 -6 3 4.4898 0.0061
-7 -6 4 -3.8288 -0.0009
-7 -6 5 2.4614 -0.0032
-7 -6 6 -0.9219 0.0031
-7 -6 7 -0.3555 -0.0005
-7 -6 8 1.1103 -0.0015
-7 -6 9 -1.2671 0.0014
-7 -6 10 0.9319 0.0014
-7 -6 11 -0.3554 -0.0058
-7 -6 12 -0.1659 0.0080
-7 -6 13 0.4266 -0.0028
-7 -6 14 -0.4030 -0.0101
-7 -6 15 0.2291 0.0226
-7 -6 16 -0.0732 -0.0240
-7 -5 1 -0.6337 0.0117
-7 -5 2 2.5232 -0.0042
-7 -5 3 -3.5689 -0.0002
-7 -5 4 3.5291 0.0001
-7 -5 5 -2.6620 0.0013
-7 -5 6 1.4447 -0.0010
-7 -5 7 -0.2924 -0.0002
-7 -5 8 -0.5514 0.0012
-7 -5 9 0.9842 -0.0023
-7 -5 10 -1.0028 0.0031
-7 -5 11 0.7067 -0.0015
-7 -5 12 -0.2927 -0.0027
-7 -5 13 -0.0245 0.0043
-7 -5 14 0.1334 0.0037
-7 -5 15 -0.0810 -0.0203
-7 -5 16 0.0021 0.0340
-7 -4 1 -0.7232 -0.0077
-7 -4 2 -0.8359 0.0060
-7 -4 3 2.0655 -0.0040
-7 -4 4 -2.4993 0.0032
-7 -4 5 2.1677 -0.0021
-7 -4 6 -1.4238 0.0005
-7 -4 7 0.6257 -0.0000
-7 -4 8 0.0388 0.0015
-7 -4 9 -0.5090 -0.0018
-7 -4 10 0.7466 -0.0021
-7 -4 11 -0.7300 0.0072
-7 -4 12 0.5255 -0.0069
-7 -4 13 -0.2951 0.0003
-7 -4 14 0.1831 0.0039
-7 -4 15 -0.1975 0.0044
-7 -4 16 0.2254 -0.0227
-7 -4 17 -0.1701 0.0365
-7 -3 1 1.2282 0.0001
-7 -3 2 -0.3714 -0.0005
-7 -3 3 -0.6166 0.0015
-7 -3 4 1.2024 -0.0026
-7 -3 5 -1.2160 0.0019
-7 -3 6 0.8627 0.0007
-7 -3 7 -0.4446 -0.0018
-7 -3 8 0.1062 -0.0014
-7 -3 9 0.1693 0.0057
-7 -3 10 -0.3996 -0.0045
-7 -3 11 0.5267 -0.0034
-7 -3 12 -0.5079 0.0102
-7 -3 13 0.4168 -0.0070
-7 -3 14 -0.3876 -0.0042
-7 -3 15 0.4588 0.0104
-7 -3 16 -0.5208 -0.0019
-7 -3 17 0.4432 -0.0162
-7 -3 18 -0.2338 0.0279
-7 -2 1 -0.9936 0.0010
-7 -2 2 0.8399 -0.0021
-7 -2 3 -0.3342 0.0021
-7 -2 4 -0.1040 -0.0014
-7 -2 5 0.1985 0.0018
-7 -2 6 -0.0157 -0.0042
-7 -2 7 -0.1841 0.0062
-7 -2 8 0.2432 -0.0040
-7 -2 9 -0.2176 -0.0026
-7 -2 10 0.2277 0.0074
-7 -2 11 -0.2873 -0.0048
-7 -2 12 0.3273 -0.0031
-7 -2 13 -0.3387 0.0069
-7 -2 14 0.4071 -0.0002
-7 -2 15 -0.5776 -0.0114
-7 -2 16 0.7419 0.0159
-7 -2 17 -0.7242 -0.0075
-7 -2 18 0.4785 -0.0065
-7 -1 1 0.4911 -0.0021
-7 -1 2 -0.7430 0.0025
-7 -1 3 0.7148 -0.0028
-7 -1 4 -0.5919 0.0040
-7 -1 5 0.6236 -0.0057
-7 -1 6 -0.8384 0.0076
-7 -1 7 1.0220 -0.0092
-7 -1 8 -0.9682 0.0086
-7 -1 9 0.6934 -0.0044
-7 -1 10 -0.3833 -0.0021
-7 -1 11 0.1819 0.0063
-7 -1 12 -0.0988 -0.0050
-7 -1 13 0.1054 0.0005
-7 -1 14 -0.2298 0.0009
-7 -1 15 0.4918 0.0035
-7 -1 16 -0.7810 -0.0097
-7 -1 17 0.8868 0.0110
-7 -1 18 -0.6938 -0.0060
-7 -1 19 0.3181 -0.0004
-7 0 1 -0.1448 0.0112
-7 0 2 0.3940 -0.0095
-7 0 3 -0.6462 0.0057
-7 0 4 0.8563 -0.0047
-7 0 5 -1.1303 0.0067
-7 0 6 1.5037 -0.0082
-7 0 7 -1.8074 0.0078
-7 0 8 1.8027 -0.0067
-7 0 9 -1.4238 0.0058
-7 0 10 0.8413 -0.0038
-7 0 11 -0.2981 -0.0002
-7 0 12 -0.0633 0.0043
-7 0 13 0.2065 -0.0053
-7 0 14 -0.1185 0.0026
-7 0 15 -0.1882 0.0010
-7 0 16 0.5887 -0.0026
-7 0 17 -0.8474 0.0020
-7 0 18 0.7853 -0.0008
-7 0 19 -0.4510 -0.0001
-7 1 1 0.1409 -0.0183
-7 1 2 -0.0454 0.0186
-7 1 3 0.2780 -0.0116
-7 1 4 -0.6885 0.0057
-7 1 5 1.2130 -0.0050
-7 1 6 -1.8042 0.0062
-7 1 7 2.3003 -0.0046
-7 1 8 -2.4560 0.0015
-7 1 9 2.1344 -0.0009
-7 1 10 -1.4354 0.0035
-7 1 11 0.6209 -0.0051
-7 1 12 0.0626 0.0024
-7 1 13 -0.4720 0.0024
-7 1 14 0.5442 -0.0041
-7 1 15 -0.2865 0.0004
-7 1 16 -0.1724 0.0060
-7 1 17 0.5787 -0.0106
-7 1 18 -0.6961 0.0110
-7 1 19 0.4916 -0.0081
-7 2 1 -0.4613 0.0106
-7 2 2 -0.1364 -0.0151
-7 2 3 0.2053 0.0103
-7 2 4 0.1626 -0.0030
-7 2 5 -0.8137 0.0003
-7 2 6 1.5951 -0.0016
-7 2 7 -2.3071 0.0015
-7 2 8 2.6960 0.0012
-7 2 9 -2.5741 -0.0025
-7 2 10 1.9541 -0.0009
-7 2 11 -1.0466 0.0057
-7 2 12 0.1307 -0.0066
-7 2 13 0.5644 0.0024
-7 2 14 -0.8926 0.0021
-7 2 15 0.8026 -0.0023
-7 2 16 -0.3845 -0.0018
-7 2 17 -0.1172 0.0065
-7 2 18 0.4219 -0.0090
-7 2 19 -0.4054 0.0089
-7 3 1 0.9806 0.0046
-7 3 2 0.0596 -0.0008
-7 3 3 -0.5738 0.0019
-7 3 4 0.4889 -0.0059
-7 3 5 0.0733 0.0077
-7 3 6 -0.9119 -0.0058
-7 3 7 1.7872 0.0035
-7 3 8 -2.4286 -0.0031
-7 3 9 2.6038 0.0026
-7 3 10 -2.2324 0.0008
-7 3 11 1.4316 -0.0052
-7 3 12 -0.4487 0.0062
-7 3 13 -0.4486 -0.0026
-7 3 14 1.0400 -0.0020
-7 3 15 -1.1938 0.0032
-7 3 16 0.9235 -0.0012
-7 3 17 -0.4207 -0.0006
-7 3 18 -0.0246 0.0008
-7 3 19 0.2075 -0.0010
-7 4 1 -1.5406 -0.0095
-7 4 2 0.2798 0.0108
-7 4 3 0.6379 -0.0121
-7 4 4 -0.9594 0.0133
-7 4 5 0.6848 -0.0133
-7 4 6 0.0215 0.0118
-7 4 7 -0.9220 -0.0100
-7 4 8 1.7447 0.0084
-7 4 9 -2.2252 -0.0054
-7 4 10 2.1923 0.0004
-7 4 11 -1.6464 0.0040
-7 4 12 0.7589 -0.0039
-7 4 13 0.2052 -0.0008
-7 4 14 -0.9767 0.0053
-7 4 15 1.3549 -0.0052
-7 4 16 -1.2766 0.0015
-7 4 17 0.8610 0.0010
-7 4 18 -0.3645 0.0004
-7 4 19 0.0313 -0.0027
-7 5 1 1.9668 0.0009
-7 5 2 -0.7763 -0.0044
-7 5 3 -0.3520 0.0086
-7 5 4 1.0460 -0.0101
-7 5 5 -1.1541 0.0096
-7 5 6 0.7384 -0.0099
-7 5 7 0.0156 0.0117
-7 5 8 -0.8660 -0.0132
-7 5 9 1.5481 0.0113
-7 5 10 -1.8298 -0.0058
-7 5 11 1.5996 0.0006
-7 5 12 -0.9259 -0.0001
-7 5 13 0.0337 0.0040
-7 5 14 0.7867 -0.0075
-7 5 15 -1.2881 0.0060
-7 5 16 1.3564 -0.0003
-7 5 17 -1.0550 -0.0042
-7 5 18 0.5922 0.0043
-7 5 19 -0.2034 -0.0017
-7 6 1 -2.0713 0.0091
-7 6 2 1.2073 -0.0075
-7 6 3 -0.1363 0.0011
-7 6 4 -0.7613 0.0026
-7 6 5 1.2153 -0.0023
-7 6 6 -1.1559 0.0028
-7 6 7 0.6782 -0.0069
-7 6 8 0.0313 0.0118
-7 6 9 -0.7405 -0.0126
-7 6 10 1.2086 0.0083
-7 6 11 -1.2574 -0.0037
-7 6 12 0.8572 0.0033
-7 6 13 -0.1584 -0.0060
-7 6 14 -0.5705 0.0066
-7 6 15 1.0663 -0.0021
-7 6 16 -1.1880 -0.0044
-7 6 17 0.9690 0.0078
-7 6 18 -0.5808 -0.0065
-7 7 1 1.7493 -0.0084
-7 7 2 -1.3215 0.0098
-7 7 3 0.5406 -0.0022
-7 7 4 0.3214 -0.0047
-7 7 5 -0.9650 0.0049
-7 7 6 1.2096 -0.0025
-7 7 7 -1.0424 0.0039
-7 7 8 0.5776 -0.0079
-7 7 9 0.0019 0.0084
-7 7 10 -0.4880 -0.0032
-7 7 11 0.6999 -0.0018
-7 7 12 -0.5553 0.0007
-7 7 13 0.1230 0.0042
-7 7 14 0.3981 -0.0046
-7 7 15 -0.7775 -0.0033
-7 7 16 0.8730 0.0129
-7 7 17 -0.6969 -0.0147
-7 7 18 0.3890 0.0075
-7 8 1 -1.1205 -0.0055
-7 8 2 1.0396 -0.0008
-7 8 3 -0.6289 -0.0061
-7 8 4 -0.0004 0.0168
-7 8 5 0.6210 -0.0193
-7 8 6 -1.0165 0.0139
-7 8 7 1.0857 -0.0094
-7 8 8 -0.8640 0.0096
-7 8 9 0.4802 -0.0083
-7 8 10 -0.0973 0.0000
-7 8 11 -0.1411 0.0099
-7 8 12 0.1580 -0.0113
-7 8 13 0.0252 0.0033
-7 8 14 -0.2941 0.0027
-7 8 15 0.4976 0.0035
-7 8 16 -0.5291 -0.0170
-7 8 17 0.3859 0.0227
-7 9 1 0.4914 0.0265
-7 9 2 -0.5582 -0.0109
-7 9 3 0.4219 0.0113
-7 9 4 -0.0782 -0.0234
-7 9 5 -0.3617 0.0306
-7 9 6 0.7298 -0.0258
-7 9 7 -0.8965 0.0171
-7 9 8 0.8349 -0.0143
-7 9 9 -0.6182 0.0145
-7 9 10 0.3674 -0.0080
-7 9 11 -0.1875 -0.0058
-7 9 12 0.1247 0.0154
-7 9 13 -0.1601 -0.0116
-7 9 14 0.2325 0.0011
-7 9 15 -0.2747 0.0008
-7 10 4 0.0151 0.0134
-7 10 5 0.2145 -0.0250
-7 10 6 -0.4480 0.0251
-7 10 7 0.5902 -0.0163
-7 10 8 -0.5921 0.0119
-7 10 9 0.4786 -0.0159
-7 10 10 -0.3283 0.0185
-7 10 11 0.2190 -0.0098
-7 10 12 -0.1780 -0.0050
-6 -15 1 -0.0526 0.0390
-6 -15 2 0.0204 -0.0320
-6 -14 1 -0.1102 -0.0219
-6 -14 2 0.0549 0.0231
-6 -14 3 0.0080 -0.0091
-6 -14 4 -0.0575 -0.0136
-6 -14 5 0.0749 0.0288
-6 -13 1 0.5796 0.0083
-6 -13 2 -0.4005 -0.0104
-6 -13 3 0.1773 0.0052
-6 -13 4 0.0141 0.0095
-6 -13 5 -0.1078 -0.0248
-6 -13 6 0.0822 0.0286
-6 -13 7 0.0058 -0.0176
-6 -12 1 -1.2825 -0.0044
-6 -12 2 1.0734 0.0025
-6 -12 3 -0.6836 -0.0013
-6 -12 4 0.2531 -0.0044
-6 -12 5 0.0675 0.0142
-6 -12 6 -0.1610 -0.0201
-6 -12 7 0.0369 0.0147
-6 -12 8 0.1488 -0.0012
-6 -11 1 1.9587 0.0033
-6 -11 2 -1.9172 0.0009
-6 -11 3 1.4895 -0.0001
-6 -11 4 -0.8414 -0.0013
-6 -11 5 0.1886 -0.0015
-6 -11 6 0.2248 0.0063
-6 -11 7 -0.2561 -0.0059
-6 -11 8 -0.0066 -0.0029
-6 -11 9 0.2912 0.0143
-6 -11 10 -0.3621 -0.0200
-6 -10 1 -2.3775 -0.0009
-6 -10 2 2.6904 -0.0034
-6 -10 3 -2.4107 0.0020
-6 -10 4 1.6895 0.0040
-6 -10 5 -0.7534 -0.0079
-6 -10 6 -0.0793 0.0063
-6 -10 7 0.4967 -0.0032
-6 -10 8 -0.3935 0.0050
-6 -10 9 -0.0278 -0.0130
-6 -10 10 0.4024 0.0219
-6 -10 11 -0.4848 -0.0257
-6 -9 1 2.4394 0.0017
-6 -9 2 -3.2392 0.0025
-6 -9 3 3.2600 -0.0041
-6 -9 4 -2.6298 -0.0005
-6 -9 5 1.5708 0.0077
-6 -9 6 -0.4044 -0.0107
-6 -9 7 -0.4754 0.0081
-6 -9 8 0.7718 -0.0044
-6 -9 9 -0.4850 0.0055
-6 -9 10 -0.0729 -0.0124
-6 -9 11 0.5015 0.0213
-6 -9 12 -0.5865 -0.0271
-6 -9 13 0.3955 0.0273
-6 -8 1 -2.0516 -0.0051
-6 -8 2 3.4394 0.0041
-6 -8 3 -3.8923 0.0011
-6 -8 4 3.4875 -0.0039
-6 -8 5 -2.4715 0.0010
-6 -8 6 1.1644 0.0042
-6 -8 7 0.0492 -0.0058
-6 -8 8 -0.7954 0.0027
-6 -8 9 0.8863 0.0012
-6 -8 10 -0.4461 -0.0009
-6 -8 11 -0.1602 -0.0055
-6 -8 12 0.5641 0.0154
-6 -8 13 -0.6112 -0.0236
-6 -8 14 0.4004 0.0252
-6 -7 1 1.1398 0.0003
-6 -7 2 -3.0934 -0.0070
-6 -7 3 4.0859 0.0051
-6 -7 4 -4.0387 0.0024
-6 -7 5 3.2122 -0.0074
-6 -7 6 -1.9652 0.0063
-6 -7 7 0.6566 -0.0021
-6 -7 8 0.3739 0.0001
-6 -7 9 -0.8728 -0.0024
-6 -7 10 0.7870 0.0064
-6 -7 11 -0.3106 -0.0076
-6 -7 12 -0.2178 0.0027
-6 -7 13 0.5123 0.0071
-6 -7 14 -0.4919 -0.0166
-6 -7 15 0.2813 0.0192
-6 -6 1 0.0483 0.0130
-6 -6 2 2.1366 -0.0013
-6 -6 3 -3.6044 -0.0050
-6 -6 4 3.9942 0.0020
-6 -6 5 -3.4840 0.0053
-6 -6 6 2.4701 -0.0097
-6 -6 7 -1.3128 0.0084
-6 -6 8 0.2761 -0.0041
-6 -6 9 0.4414 0.0013
-6 -6 10 -0.7185 -0.0027
-6 -6 11 0.5747 0.0076
-6 -6 12 -0.1931 -0.0115
-6 -6 13 -0.1655 0.0089
-6 -6 14 0.3161 0.0018
-6 -6 15 -0.2504 -0.0148
-6 -6 16 0.1006 0.0200
-6 -5 1 -0.8597 -0.0183
-6 -5 2 -0.9411 0.0101
-6 -5 3 2.5231 -0.0013
-6 -5 4 -3.2374 -0.0022
-6 -5 5 3.0677 0.0001
-6 -5 6 -2.3804 0.0042
-6 -5 7 1.5487 -0.0072
-6 -5 8 -0.7714 0.0067
-6 -5 9 0.1285 -0.0030
-6 -5 10 0.3093 -0.0010
-6 -5 11 -0.4736 0.0008
-6 -5 12 0.3795 0.0055
-6 -5 13 -0.1622 -0.0120
-6 -5 14 -0.0042 0.0094
-6 -5 15 0.0358 0.0060
-6 -5 16 0.0162 -0.0248
-6 -5 17 -0.0492 0.0320
-6 -4 1 0.7593 0.0074
-6 -4 2 0.1469 -0.0049
-6 -4 3 -1.3406 0.0020
-6 -4 4 2.0632 -0.0000
-6 -4 5 -2.0831 -0.0015
-6 -4 6 1.6601 0.0019
-6 -4 7 -1.1679 0.0004
-6 -4 8 0.7793 -0.0046
-6 -4 9 -0.4568 0.0062
-6 -4 10 0.1413 -0.0018
-6 -4 11 0.1247 -0.0050
-6 -4 12 -0.2576 0.0059
-6 -4 13 0.2558 0.0021
-6 -4 14 -0.2150 -0.0099
-6 -4 15 0.2190 0.0041
-6 -4 16 -0.2499 0.0169
-6 -4 17 0.2290 -0.0385
-6 -3 1 0.0765 0.0043
-6 -3 2 -0.0755 -0.0074
-6 -3 3 0.5871 0.0057
-6 -3 4 -1.0012 -0.0011
-6 -3 5 0.9701 -0.0006
-6 -3 6 -0.6159 -0.0022
-6 -3 7 0.2934 0.0046
-6 -3 8 -0.2074 -0.0013
-6 -3 9 0.2725 -0.0053
-6 -3 10 -0.2904 0.0068
-6 -3 11 0.1826 0.0008
-6 -3 12 -0.0230 -0.0098
-6 -3 13 -0.1056 0.0091
-6 -3 14 0.2138 0.0016
-6 -3 15 -0.3463 -0.0088
-6 -3 16 0.4712 -0.0005
-6 -3 17 -0.4870 0.0228
-6 -3 18 0.3478 -0.0398
-6 -2 1 -0.8777 -0.0004
-6 -2 2 0.4487 0.0075
-6 -2 3 -0.3834 -0.0084
-6 -2 4 0.3838 0.0024
-6 -2 5 -0.1390 0.0034
-6 -2 6 -0.3368 -0.0024
-6 -2 7 0.7291 -0.0034
-6 -2 8 -0.7592 0.0056
-6 -2 9 0.4510 -0.0003
-6 -2 10 -0.0651 -0.0062
-6 -2 11 -0.1703 0.0047
-6 -2 12 0.2156 0.0045
-6 -2 13 -0.1395 -0.0109
-6 -2 14 -0.0230 0.0057
-6 -2 15 0.2744 0.0060
-6 -2 16 -0.5509 -0.0102
-6 -2 17 0.6996 -0.0004
-6 -2 18 -0.6084 0.0174
-6 -2 19 0.3385 -0.0256
-6 -1 1 0.9753 -0.0114
-6 -1 2 -0.7293 0.0053
-6 -1 3 0.4757 -0.0008
-6 -1 4 -0.1955 0.0020
-6 -1 5 -0.2756 -0.0062
-6 -1 6 0.9568 0.0070
-6 -1 7 -1.5824 -0.0018
-6 -1 8 1.8035 -0.0041
-6 -1 9 -1.5049 0.0042
-6 -1 10 0.8912 0.0014
-6 -1 11 -0.2809 -0.0053
-6 -1 12 -0.1296 0.0022
-6 -1 13 0.3015 0.0040
-6 -1 14 -0.2446 -0.0051
-6 -1 15 -0.0284 -0.0016
-6 -1 16 0.4277 0.0090
-6 -1 17 -0.7485 -0.0084
-6 -1 18 0.7927 -0.0001
-6 -1 19 -0.5465 0.0083
-6 0 1 -0.2615 0.0137
-6 0 2 0.5905 -0.0119
-6 0 3 -0.5726 0.0090
-6 0 4 0.2805 -0.0070
-6 0 5 0.3090 0.0067
-6 0 6 -1.1761 -0.0065
-6 0 7 2.0799 0.0041
-6 0 8 -2.6278 -0.0001
-6 0 9 2.5588 -0.0023
-6 0 10 -1.9397 0.0007
-6 0 11 1.0775 0.0029
-6 0 12 -0.2836 -0.0045
-6 0 13 -0.2592 0.0026
-6 0 14 0.4673 -0.0003
-6 0 15 -0.3162 0.0007
-6 0 16 -0.1090 -0.0029
-6 0 17 0.5727 0.0032
-6 0 18 -0.7974 0.0001
-6 0 19 0.6689 -0.0037
-6 1 1 -0.9313 -0.0045
-6 1 2 -0.0245 0.0039
-6 1 3 0.5163 -0.0045
-6 1 4 -0.5034 0.0039
-6 1 5 -0.0070 -0.0018
-6 1 6 0.9516 -0.0003
-6 1 7 -2.0848 0.0009
-6 1 8 2.9839 -0.0003
-6 1 9 -3.2721 -0.0002
-6 1 10 2.8594 0.0004
-6 1 11 -1.9623 -0.0013
-6 1 12 0.9203 0.0026
-6 1 13 -0.0216 -0.0033
-6 1 14 -0.5381 0.0026
-6 1 15 0.6480 -0.0010
-6 1 16 -0.3346 -0.0008
-6 1 17 -0.1834 0.0028
-6 1 18 0.5787 -0.0053
-6 1 19 -0.6329 0.0072
-6 1 20 0.3918 -0.0068
-6 2 1 2.1713 -0.0043
-6 2 2 -0.8043 0.0065
-6 2 3 -0.2385 -0.0050
-6 2 4 0.7092 0.0031
-6 2 5 -0.5167 -0.0044
-6 2 6 -0.3031 0.0077
-6 2 7 1.5202 -0.0088
-6 2 8 -2.7016 0.0061
-6 2 9 3.3864 -0.0024
-6 2 10 -3.3372 0.0010
-6 2 11 2.6381 -0.0018
-6 2 12 -1.5782 0.0022
-6 2 13 0.4765 -0.0011
-6 2 14 0.3971 0.0003
-6 2 15 -0.8383 -0.0011
-6 2 16 0.7698 0.0028
-6 2 17 -0.3279 -0.0035
-6 2 18 -0.1691 0.0031
-6 2 19 0.4207 -0.0029
-6 2 20 -0.3520 0.0039
-6 3 1 -3.1302 0.0051
-6 3 2 1.6836 -0.0071
-6 3 3 -0.2637 0.0060
-6 3 4 -0.7122 -0.0036
-6 3 5 1.0028 0.0041
-6 3 6 -0.5403 -0.0081
-6 3 7 -0.5282 0.0111
-6 3 8 1.8194 -0.0098
-6 3 9 -2.8400 0.0063
-6 3 10 3.2257 -0.0051
-6 3 11 -2.9034 0.0069
-6 3 12 2.0537 -0.0082
-6 3 13 -0.9625 0.0066
-6 3 14 -0.0802 -0.0039
-6 3 15 0.8106 0.0030
-6 3 16 -1.0482 -0.0037
-6 3 17 0.8047 0.0021
-6 3 18 -0.3192 0.0031
-6 3 19 -0.0817 -0.0088
-6 3 20 0.2101 0.0097
-6 4 1 3.6307 0.0010
-6 4 2 -2.4123 0.0000
-6 4 3 0.9045 0.0008
-6 4 4 0.4105 -0.0025
-6 4 5 -1.1744 0.0017
-6 4 6 1.1996 0.0023
-6 4 7 -0.5040 -0.0063
-6 4 8 -0.6532 0.0069
-6 4 9 1.8310 -0.0052
-6 4 10 -2.5949 0.0053
-6 4 11 2.7142 -0.0084
-6 4 12 -2.2195 0.0106
-6 4 13 1.3161 -0.0084
-6 4 14 -0.2781 0.0032
-6 4 15 -0.6076 -0.0000
-6 4 16 1.0970 0.0002
-6 4 17 -1.0930 0.0004
-6 4 18 0.7221 -0.0061
-6 4 19 -0.2694 0.0151
-6 4 20 -0.0156 -0.0205
-6 5 1 -3.6190 -0.0090
-6 5 2 2.8348 0.0058
-6 5 3 -1.5286 -0.0049
-6 5 4 0.1379 0.0052
-6 5 5 0.9306 -0.0040
-6 5 6 -1.4024 0.0007
-6 5 7 1.1779 0.0022
-6 5 8 -0.3662 -0.0023
-6 5 9 -0.7198 0.0007
-6 5 10 1.6690 -0.0009
-6 5 11 -2.1478 0.0038
-6 5 12 2.0307 -0.0060
-6 5 13 -1.4081 0.0038
-6 5 14 0.5114 0.0017
-6 5 15 0.3699 -0.0061
-6 5 16 -0.9676 0.0066
-6 5 17 1.1303 -0.0056
-6 5 18 -0.9001 0.0077
-6 5 19 0.4897 -0.0136
-6 5 20 -0.1420 0.0192
-6 6 1 3.1200 0.0112
-6 6 2 -2.8368 -0.0045
-6 6 3 1.9437 0.0013
-6 6 4 -0.7389 -0.0005
-6 6 5 -0.3979 -0.0007
-6 6 6 1.1505 0.0028
-6 6 7 -1.3397 -0.0034
-6 6 8 0.9555 0.0013
-6 6 9 -0.1681 0.0012
-6 6 10 -0.7116 -0.0013
-6 6 11 1.3457 -0.0007
-6 6 12 -1.5095 0.0011
-6 6 13 1.1751 0.0020
-6 6 14 -0.5026 -0.0066
-6 6 15 -0.2404 0.0089
-6 6 16 0.7868 -0.0083
-6 6 17 -0.9776 0.0077
-6 6 18 0.8260 -0.0096
-6 6 19 -0.4928 0.0129
-6 7 1 -2.2583 -0.0048
-6 7 2 2.3750 -0.0033
-6 7 3 -1.9609 0.0070
-6 7 4 1.1257 -0.0063
-6 7 5 -0.1438 0.0058
-6 7 6 -0.6795 -0.0068
-6 7 7 1.1218 0.0060
-6 7 8 -1.0989 -0.0018
-6 7 9 0.6769 -0.0018
-6 7 10 -0.0527 0.0006
-6 7 11 -0.5097 0.0037
-6 7 12 0.7819 -0.0048
-6 7 13 -0.6684 -0.0001
-6 7 14 0.2471 0.0056
-6 7 15 0.2725 -0.0053
-6 7 16 -0.6553 0.0003
-6 7 17 0.7594 0.0016
-6 7 18 -0.6008 0.0042
-6 7 19 0.3214 -0.0128
-6 8 1 1.3004 0.0022
-6 8 2 -1.5840 0.0084
-6 8 3 1.5293 -0.0137
-6 8 4 -1.0944 0.0105
-6 8 5 0.4079 -0.0063
-6 8 6 0.2977 0.0061
-6 8 7 -0.7999 -0.0063
-6 8 8 0.9754 0.0018
-6 8 9 -0.8317 0.0042
-6 8 10 0.4881 -0.0037
-6 8 11 -0.1220 -0.0045
-6 8 12 -0.1008 0.0115
-6 8 13 0.0928 -0.0092
-6 8 14 0.1173 0.0018
-6 8 15 -0.3978 -0.0007
-6 8 16 0.5819 0.0094
-6 8 17 -0.5649 -0.0172
-6 8 18 0.3679 0.0122
-6 9 1 -0.5503 -0.0194
-6 9 2 0.7826 0.0022
-6 9 3 -0.8602 0.0115
-6 9 4 0.6932 -0.0115
-6 9 5 -0.3014 0.0049
-6 9 6 -0.1847 -0.0034
-6 9 7 0.5920 0.0068
-6 9 8 -0.7942 -0.0058
-6 9 9 0.7690 -0.0026
-6 9 10 -0.5952 0.0090
-6 9 11 0.3977 -0.0043
-6 9 12 -0.2800 -0.0073
-6 9 13 0.2811 0.0128
-6 9 14 -0.3708 -0.0078
-6 9 15 0.4720 0.0030
-6 9 16 -0.4983 -0.0095
-6 9 17 0.4003 0.0224
-6 10 1 0.1365 0.0492
-6 10 2 -0.2509 -0.0267
-6 10 3 0.3002 0.0007
-6 10 4 -0.2247 0.0097
-6 10 5 0.0167 -0.0058
-6 10 6 0.2646 0.0031
-6 10 7 -0.5170 -0.0092
-6 10 8 0.6467 0.0151
-6 10 9 -0.6227 -0.0095
-6 10 10 0.4961 -0.0046
-6 10 11 -0.3648 0.0125
-6 10 12 0.3055 -0.0071
-6 10 13 -0.3265 -0.0027
-6 10 14 0.3770 0.0048
-6 10 15 -0.3946 -0.0001
-6 11 4 -0.0323 -0.0082
-6 11 5 0.1594 0.0092
-6 11 6 -0.3104 -0.0047
-6 11 7 0.4344 0.0092
-6 11 8 -0.4848 -0.0205
-6 11 9 0.4402 0.0236
-6 11 10 -0.3251 -0.0111
-6 11 11 0.2064 -0.0068
-6 11 12 -0.1488 0.0148
-5 -15 1 -0.0281 -0.0213
-5 -15 2 0.0581 0.0346
-5 -14 1 0.2066 -0.0000
-5 -14 2 -0.2264 -0.0231
-5 -14 3 0.1585 0.0272
-5 -14 4 -0.0690 -0.0078
-5 -13 1 -0.5313 0.0135
-5 -13 2 0.6068 0.0055
-5 -13 3 -0.4721 -0.0165
-5 -13 4 0.2367 0.0076
-5 -13 5 -0.0283 0.0136
-5 -13 6 -0.0631 -0.0266
-5 -12 1 0.8095 -0.0090
-5 -12 2 -1.1117 0.0026
-5 -12 3 1.0381 0.0048
-5 -12 4 -0.6918 -0.0025
-5 -12 5 0.2573 -0.0109
-5 -12 6 0.0567 0.0221
-5 -12 7 -0.1313 -0.0171
-5 -12 8 0.0180 -0.0033
-5 -11 1 -0.8052 -0.0004
-5 -11 2 1.4886 -0.0031
-5 -11 3 -1.6778 0.0018
-5 -11 4 1.4000 -0.0010
-5 -11 5 -0.8108 0.0063
-5 -11 6 0.1884 -0.0139
-5 -11 7 0.1834 0.0128
-5 -11 8 -0.1956 0.0024
-5 -11 9 -0.0138 -0.0237
-5 -11 10 0.1897 0.0366
-5 -10 1 0.4817 0.0020
-5 -10 2 -1.5723 0.0046
-5 -10 3 2.1417 -0.0071
-5 -10 4 -2.1263 0.0037
-5 -10 5 1.5861 -0.0003
-5 -10 6 -0.7538 0.0016
-5 -10 7 -0.0005 -0.0043
-5 -10 8 0.3622 0.0004
-5 -10 9 -0.2796 0.0127
-5 -10 10 -0.0192 -0.0290
-5 -10 11 0.2314 0.0392
-5 -9 1 0.0340 0.0008
-5 -9 2 1.4112 -0.0057
-5 -9 3 -2.3489 0.0103
-5 -9 4 2.6600 -0.0077
-5 -9 5 -2.3379 -0.0009
-5 -9 6 1.5136 0.0076
-5 -9 7 -0.5065 -0.0067
-5 -9 8 -0.2696 0.0010
-5 -9 9 0.5395 0.0008
-5 -9 10 -0.3397 0.0073
-5 -9 11 -0.0382 -0.0230
-5 -9 12 0.2853 0.0382
-5 -9 13 -0.2865 -0.0443
-5 -8 1 -0.6412 -0.0023
-5 -8 2 -1.0946 0.0016
-5 -8 3 2.3573 -0.0057
-5 -8 4 -2.9523 0.0080
-5 -8 5 2.8778 -0.0030
-5 -8 6 -2.2246 -0.0063
-5 -8 7 1.2078 0.0110
-5 -8 8 -0.1849 -0.0059
-5 -8 9 -0.4736 -0.0048
-5 -8 10 0.5916 0.0100
-5 -8 11 -0.2890 -0.0020
-5 -8 12 -0.1219 -0.0172
-5 -8 13 0.3595 0.0364
-5 -8 14 -0.3406 -0.0443
-5 -7 1 1.1534 0.0066
-5 -7 2 0.6692 0.0005
-5 -7 3 -2.1850 -0.0024
-5 -7 4 3.0028 -0.0015
-5 -7 5 -3.1150 0.0044
-5 -7 6 2.6629 -0.0014
-5 -7 7 -1.8226 -0.0049
-5 -7 8 0.8289 0.0066
-5 -7 9 0.0208 0.0001
-5 -7 10 -0.4712 -0.0100
-5 -7 11 0.4531 0.0134
-5 -7 12 -0.1285 -0.0045
-5 -7 13 -0.2177 -0.0127
-5 -7 14 0.3661 0.0278
-5 -7 15 -0.2871 -0.0321
-5 -6 1 -1.0441 -0.0155
-5 -6 2 -0.3843 0.0072
-5 -6 3 1.8917 0.0016
-5 -6 4 -2.8020 -0.0035
-5 -6 5 2.9954 -0.0008
-5 -6 6 -2.6714 0.0048
-5 -6 7 2.0576 -0.0037
-5 -6 8 -1.3092 -0.0006
-5 -6 9 0.5650 0.0029
-5 -6 10 0.0075 0.0000
-5 -6 11 -0.2687 -0.0056
-5 -6 12 0.2085 0.0084
-5 -6 13 0.0234 -0.0049
-5 -6 14 -0.2126 -0.0040
-5 -6 15 0.2324 0.0136
-5 -6 16 -0.1177 -0.0180
-5 -5 1 -0.2198 0.0192
-5 -5 2 0.7481 -0.0152
-5 -5 3 -1.7913 0.0065
-5 -5 4 2.5024 0.0005
-5 -5 5 -2.5849 -0.0018
-5 -5 6 2.2298 -0.0013
-5 -5 7 -1.7497 0.0048
-5 -5 8 1.3032 -0.0048
-5 -5 9 -0.8881 0.0010
-5 -5 10 0.4871 0.0039
-5 -5 11 -0.1598 -0.0058
-5 -5 12 -0.0066 0.0022
-5 -5 13 0.0059 0.0049
-5 -5 14 0.0601 -0.0087
-5 -5 15 -0.0733 0.0036
-5 -5 16 0.0079 0.0090
-5 -5 17 0.0640 -0.0198
-5 -4 1 2.3290 -0.0117
-5 -4 2 -1.9594 0.0091
-5 -4 3 2.2446 -0.0057
-5 -4 4 -2.4439 0.0021
-5 -4 5 2.1695 0.0011
-5 -4 6 -1.5613 -0.0028
-5 -4 7 1.0011 0.0012
-5 -4 8 -0.7226 0.0030
-5 -4 9 0.6688 -0.0054
-5 -4 10 -0.6413 0.0020
-5 -4 11 0.5218 0.0056
-5 -4 12 -0.3427 -0.0098
-5 -4 13 0.1886 0.0045
-5 -4 14 -0.0806 0.0064
-5 -4 15 -0.0214 -0.0104
-5 -4 16 0.1311 -0.0010
-5 -4 17 -0.1966 0.0219
-5 -3 1 -3.9420 0.0026
-5 -3 2 3.3568 0.0051
-5 -3 3 -3.1171 -0.0076
-5 -3 4 2.7862 0.0045
-5 -3 5 -2.0526 -0.0014
-5 -3 6 1.0350 0.0026
-5 -3 7 -0.1613 -0.0053
-5 -3 8 -0.2164 0.0034
-5 -3 9 0.0930 0.0032
-5 -3 10 0.2485 -0.0074
-5 -3 11 -0.5072 0.0028
-5 -3 12 0.5635 0.0065
-5 -3 13 -0.4635 -0.0097
-5 -3 14 0.2830 0.0017
-5 -3 15 -0.0581 0.0080
-5 -3 16 -0.1728 -0.0047
-5 -3 17 0.3253 -0.0152
-5 -3 18 -0.3221 0.0371
-5 -2 1 3.7432 -0.0031
-5 -2 2 -3.8072 -0.0083
-5 -2 3 3.7002 0.0155
-5 -2 4 -3.2234 -0.0120
-5 -2 5 2.2248 0.0028
-5 -2 6 -0.8542 0.0019
-5 -2 7 -0.4299 0.0011
-5 -2 8 1.1523 -0.0049
-5 -2 9 -1.1507 0.0021
-5 -2 10 0.6471 0.0048
-5 -2 11 -0.0319 -0.0068
-5 -2 12 -0.4072 0.0000
-5 -2 13 0.5821 0.0078
-5 -2 14 -0.5225 -0.0065
-5 -2 15 0.2827 -0.0028
-5 -2 16 0.0564 0.0073
-5 -2 17 -0.3551 0.0033
-5 -2 18 0.4673 -0.0234
-5 -2 19 -0.3590 0.0358
-5 -1 1 -1.6424 0.0099
-5 -1 2 2.7318 -0.0038
-5 -1 3 -3.3436 -0.0052
-5 -1 4 3.2590 0.0069
-5 -1 5 -2.3960 0.0005
-5 -1 6 0.9312 -0.0085
-5 -1 7 0.6645 0.0085
-5 -1 8 -1.8206 -0.0021
-5 -1 9 2.1861 -0.0021
-5 -1 10 -1.8072 -0.0000
-5 -1 11 1.0256 0.0036
-5 -1 12 -0.2235 -0.0018
-5 -1 13 -0.3536 -0.0042
-5 -1 14 0.6066 0.0064
-5 -1 15 -0.5259 -0.0005
-5 -1 16 0.1860 -0.0067
-5 -1 17 0.2341 0.0048
-5 -1 18 -0.5083 0.0076
-5 -1 19 0.5080 -0.0198
-5 0 1 -1.2478 -0.0139
-5 0 2 -0.5654 0.0161
-5 0 3 2.0276 -0.0117
-5 0 4 -2.6883 0.0068
-5 0 5 2.3471 -0.0076
-5 0 6 -1.1117 0.0122
-5 0 7 -0.5798 -0.0141
-5 0 8 2.1012 0.0100
-5 0 9 -2.9326 -0.0037
-5 0 10 2.9050 0.0009
-5 0 11 -2.2107 -0.0018
-5 0 12 1.2160 0.0019
-5 0 13 -0.2650 0.0011
-5 0 14 -0.3994 -0.0036
-5 0 15 0.6419 0.0014
-5 0 16 -0.4609 0.0039
-5 0 17 0.0241 -0.0054
-5 0 18 0.3864 -0.0007
-5 0 19 -0.5398 0.0096
-5 0 20 0.4094 -0.0126
-5 1 1 3.6607 0.0115
-5 1 2 -1.7611 -0.0160
-5 1 3 -0.2418 0.0169
-5 1 4 1.6685 -0.0137
-5 1 5 -2.0741 0.0100
-5 1 6 1.3577 -0.0086
-5 1 7 0.1729 0.0089
-5 1 8 -1.8972 -0.0083
-5 1 9 3.1652 0.0061
-5 1 10 -3.6013 -0.0043
-5 1 11 3.2125 0.0043
-5 1 12 -2.2704 -0.0047
-5 1 13 1.1266 0.0034
-5 1 14 -0.1072 -0.0007
-5 1 15 -0.5282 -0.0007
-5 1 16 0.6512 -0.0005
-5 1 17 -0.3451 0.0016
-5 1 18 -0.1114 0.0007
-5 1 19 0.4097 -0.0061
-5 1 20 -0.4135 0.0098
-5 2 1 -4.9883 -0.0035
-5 2 2 3.5404 0.0051
-5 2 3 -1.4862 -0.0078
-5 2 4 -0.4456 0.0082
-5 2 5 1.6067 -0.0050
-5 2 6 -1.6165 0.0003
-5 2 7 0.5297 0.0025
-5 2 8 1.1533 -0.0020
-5 2 9 -2.7259 -0.0003
-5 2 10 3.6330 0.0028
-5 2 11 -3.6875 -0.0049
-5 2 12 3.0286 0.0064
-5 2 13 -1.9485 -0.0065
-5 2 14 0.7731 0.0043
-5 2 15 0.1790 -0.0005
-5 2 16 -0.6606 -0.0025
-5 2 17 0.6162 0.0026
-5 2 18 -0.2396 -0.0011
-5 2 19 -0.1427 0.0005
-5 2 20 0.2958 -0.0022
-5 3 1 5.2761 -0.0071
-5 3 2 -4.5156 0.0076
-5 3 3 2.8221 -0.0048
-5 3 4 -0.7836 0.0012
-5 3 5 -0.9150 -0.0010
-5 3 6 1.6862 0.0049
-5 3 7 -1.2829 -0.0094
-5 3 8 -0.0486 0.0100
-5 3 9 1.6815 -0.0066
-5 3 10 -2.9539 0.0021
-5 3 11 3.4876 0.0009
-5 3 12 -3.2595 -0.0026
-5 3 13 2.4641 0.0039
-5 3 14 -1.3733 -0.0038
-5 3 15 0.2927 0.0008
-5 3 16 0.4739 0.0037
-5 3 17 -0.7389 -0.0052
-5 3 18 0.5533 0.0005
-5 3 19 -0.1812 0.0077
-5 3 20 -0.0907 -0.0129
-5 3 21 0.1462 0.0112
-5 4 1 -4.8346 0.0111
-5 4 2 4.7309 -0.0124
-5 4 3 -3.6049 0.0104
-5 4 4 1.8234 -0.0060
-5 4 5 0.0459 0.0030
-5 4 6 -1.3756 -0.0044
-5 4 7 1.7049 0.0082
-5 4 8 -0.9782 -0.0098
-5 4 9 -0.4038 0.0074
-5 4 10 1.8119 -0.0033
-5 4 11 -2.7321 0.0012
-5 4 12 2.9593 -0.0012
-5 4 13 -2.5555 0.0008
-5 4 14 1.7165 0.0006
-5 4 15 -0.7022 -0.0007
-5 4 16 -0.1875 -0.0018
-5 4 17 0.6937 0.0036
-5 4 18 -0.7343 0.0007
-5 4 19 0.4592 -0.0120
-5 4 20 -0.1362 0.0238
-5 4 21 -0.0422 -0.0274
-5 5 1 3.9654 -0.0001
-5 5 2 -4.3529 0.0032
-5 5 3 3.8136 -0.0046
-5 5 4 -2.5038 0.0034
-5 5 5 0.8158 -0.0019
-5 5 6 0.7175 0.0026
-5 5 7 -1.5827 -0.0054
-5 5 8 1.5090 0.0070
-5 5 9 -0.6207 -0.0053
-5 5 10 -0.6282 0.0019
-5 5 11 1.7118 0.0002
-5 5 12 -2.2820 -0.0002
-5 5 13 2.2479 -0.0000
-5 5 14 -1.7105 -0.0013
-5 5 15 0.8813 0.0029
-5 5 16 -0.0347 -0.0029
-5 5 17 -0.5610 0.0021
-5 5 18 0.7571 -0.0041
-5 5 19 -0.6042 0.0116
-5 5 20 0.3041 -0.0222
-5 6 1 -2.8906 -0.0182
-5 6 2 3.5607 0.0134
-5 6 3 -3.5211 -0.0080
-5 6 4 2.7494 0.0041
-5 6 5 -1.4652 -0.0011
-5 6 6 0.0596 -0.0022
-5 6 7 1.0187 0.0054
-5 6 8 -1.4278 -0.0066
-5 6 9 1.0904 0.0054
-5 6 10 -0.2356 -0.0031
-5 6 11 -0.7277 0.0010
-5 6 12 1.4174 0.0009
-5 6 13 -1.6256 -0.0036
-5 6 14 1.3490 0.0064
-5 6 15 -0.7432 -0.0077
-5 6 16 0.0544 0.0069
-5 6 17 0.4694 -0.0059
-5 6 18 -0.6797 0.0069
-5 6 19 0.5907 -0.0106
-5 6 20 -0.3463 0.0150
-5 7 1 1.8061 0.0244
-5 7 2 -2.5250 -0.0202
-5 7 3 2.8228 0.0137
-5 7 4 -2.5439 -0.0085
-5 7 5 1.7471 0.0041
-5 7 6 -0.6772 0.0010
-5 7 7 -0.3241 -0.0052
-5 7 8 0.9441 0.0061
-5 7 9 -1.0244 -0.0044
-5 7 10 0.6271 0.0034
-5 7 11 0.0038 -0.0044
-5 7 12 -0.5654 0.0042
-5 7 13 0.8279 0.0005
-5 7 14 -0.7163 -0.0072
-5 7 15 0.3205 0.0100
-5 7 16 0.1566 -0.0066
-5 7 17 -0.5010 0.0018
-5 7 18 0.5967 -0.0019
-5 7 19 -0.4740 0.0066
-5 7 20 0.2607 -0.0105
-5 8 1 -0.9326 -0.0139
-5 8 2 1.4781 0.0109
-5 8 3 -1.8734 -0.0047
-5 8 4 1.9209 0.0019
-5 8 5 -1.5588 -0.0018
-5 8 6 0.8931 0.0000
-5 8 7 -0.1489 0.0035
-5 8 8 -0.4310 -0.0041
-5 8 9 0.6913 0.0003
-5 8 10 -0.6225 0.0027
-5 8 11 0.3476 0.0003
-5 8 12 -0.0524 -0.0060
-5 8 13 -0.0999 0.0064
-5 8 14 0.0341 0.0005
-5 8 15 0.2057 -0.0064
-5 8 16 -0.4773 0.0030
-5 8 17 0.6195 0.0068
-5 8 18 -0.5565 -0.0115
-5 8 19 0.3460 0.0054
-5 9 1 0.4216 0.0037
-5 9 2 -0.6931 -0.0016
-5 9 3 0.9588 -0.0074
-5 9 4 -1.0785 0.0113
-5 9 5 0.9619 -0.0074
-5 9 6 -0.6233 0.0032
-5 9 7 0.1800 -0.0043
-5 9 8 0.2086 0.0061
-5 9 9 -0.4265 -0.0017
-5 9 10 0.4578 -0.0070
-5 9 11 -0.3782 0.0104
-5 9 12 0.2973 -0.0045
-5 9 13 -0.2971 -0.0028
-5 9 14 0.3996 0.0025
-5 9 15 -0.5615 0.0031
-5 9 16 0.6893 -0.0025
-5 9 17 -0.6856 -0.0085
-5 9 18 0.5167 0.0200
-5 10 1 -0.2076 -0.0085
-5 10 2 0.2866 0.0092
-5 10 3 -0.3597 0.0045
-5 10 4 0.3678 -0.0164
-5 10 5 -0.2738 0.0159
-5 10 6 0.0842 -0.0088
-5 10 7 0.1451 0.0073
-5 10 8 -0.3294 -0.0125
-5 10 9 0.4028 0.0138
-5 10 10 -0.3643 -0.0039
-5 10 11 0.2825 -0.0100
-5 10 12 -0.2468 0.0160
-5 10 13 0.3046 -0.0122
-5 10 14 -0.4354 0.0075
-5 10 15 0.5710 -0.0085
-5 10 16 -0.6349 0.0095
-5 10 17 0.5767 -0.0020
-5 11 1 0.0818 0.0213
-5 11 2 -0.1187 -0.0265
-5 11 3 0.1097 0.0116
-5 11 4 -0.0184 0.0086
-5 11 5 -0.1418 -0.0164
-5 11 6 0.3220 0.0107
-5 11 7 -0.4679 -0.0060
-5 11 8 0.5359 0.0124
-5 11 9 -0.5020 -0.0228
-5 11 10 0.3783 0.0226
-5 11 11 -0.2242 -0.0078
-5 11 12 0.1227 -0.0106
-5 11 13 -0.1258 0.0203
-5 11 14 0.2159 -0.0207
-5 11 15 -0.3206 0.0194
-5 11 16 0.3652 -0.0194
-5 12 5 0.2004 0.0127
-5 12 6 -0.3724 -0.0088
-5 12 7 0.4931 -0.0006
-5 12 8 -0.5271 0.0000
-5 12 9 0.4732 0.0130
-5 12 10 -0.3499 -0.0251
-5 12 11 0.1940 0.0229
-5 12 12 -0.0610 -0.0069
-4 -15 1 -0.0049 0.0048
-4 -14 1 0.0478 0.0192
-4 -14 2 0.1749 0.0006
-4 -14 3 -0.2272 -0.0184
-4 -14 4 0.1850 0.0194
-4 -13 1 -0.1539 -0.0326
-4 -13 2 -0.3031 0.0154
-4 -13 3 0.4784 0.0075
-4 -13 4 -0.4234 -0.0177
-4 -13 5 0.2616 0.0096
-4 -13 6 -0.1143 0.0040
-4 -12 1 0.4414 0.0209
-4 -12 2 0.3349 -0.0141
-4 -12 3 -0.7716 -0.0015
-4 -12 4 0.8245 0.0117
-4 -12 5 -0.5914 -0.0071
-4 -12 6 0.2666 -0.0046
-4 -12 7 -0.0357 0.0071
-4 -12 8 -0.0260 0.0057
-4 -11 1 -0.9431 0.0010
-4 -11 2 -0.1254 0.0013
-4 -11 3 0.9169 0.0030
-4 -11 4 -1.2565 -0.0079
-4 -11 5 1.1228 0.0044
-4 -11 6 -0.6785 0.0059
-4 -11 7 0.2031 -0.0100
-4 -11 8 0.0675 -0.0018
-4 -11 9 -0.0804 0.0241
-4 -11 10 -0.0349 -0.0402
-4 -10 1 1.4934 -0.0115
-4 -10 2 -0.2781 0.0054
-4 -10 3 -0.8071 -0.0017
-4 -10 4 1.5053 0.0025
-4 -10 5 -1.6587 -0.0024
-4 -10 6 1.2941 -0.0027
-4 -10 7 -0.6539 0.0083
-4 -10 8 0.0828 -0.0048
-4 -10 9 0.1800 -0.0110
-4 -10 10 -0.1366 0.0307
-4 -10 11 -0.0216 -0.0421
-4 -9 1 -1.8870 0.0070
-4 -9 2 0.6618 -0.0026
-4 -9 3 0.5642 -0.0040
-4 -9 4 -1.5157 0.0061
-4 -9 5 1.9846 -0.0026
-4 -9 6 -1.8718 -0.0009
-4 -9 7 1.2795 -0.0003
-4 -9 8 -0.5136 0.0040
-4 -9 9 -0.0713 -0.0033
-4 -9 10 0.2819 -0.0059
-4 -9 11 -0.1790 0.0209
-4 -9 12 -0.0166 -0.0344
-4 -8 1 1.9824 0.0025
-4 -8 2 -0.8552 -0.0012
-4 -8 3 -0.3925 0.0049
-4 -8 4 1.4288 -0.0089
-4 -8 5 -2.0689 0.0070
-4 -8 6 2.2009 0.0005
-4 -8 7 -1.8183 -0.0063
-4 -8 8 1.0889 0.0037
-4 -8 9 -0.3239 0.0057
-4 -8 10 -0.1773 -0.0126
-4 -8 11 0.2937 0.0079
-4 -8 12 -0.1306 0.0093
-4 -8 13 -0.0864 -0.0297
-4 -8 14 0.1812 0.0415
-4 -7 1 -1.4376 -0.0101
-4 -7 2 0.6640 0.0036
-4 -7 3 0.4573 -0.0000
-4 -7 4 -1.4240 0.0016
-4 -7 5 2.0317 -0.0038
-4 -7 6 -2.2381 0.0008
-4 -7 7 2.0484 0.0062
-4 -7 8 -1.5249 -0.0092
-4 -7 9 0.8332 0.0020
-4 -7 10 -0.2146 0.0113
-4 -7 11 -0.1273 -0.0189
-4 -7 12 0.1439 0.0119
-4 -7 13 0.0355 0.0072
-4 -7 14 -0.2039 -0.0266
-4 -7 15 0.2275 0.0349
-4 -6 1 -0.3471 0.0145
-4 -6 2 0.3734 -0.0088
-4 -6 3 -1.0574 0.0001
-4 -6 4 1.7241 0.0044
-4 -6 5 -2.0646 -0.0030
-4 -6 6 2.0891 0.0008
-4 -6 7 -1.9041 -0.0028
-4 -6 8 1.5738 0.0075
-4 -6 9 -1.1331 -0.0083
-4 -6 10 0.6568 0.0017
-4 -6 11 -0.2731 0.0073
-4 -6 12 0.0920 -0.0105
-4 -6 13 -0.1136 0.0044
-4 -6 14 0.2149 0.0063
-4 -6 15 -0.2477 -0.0144
-4 -6 16 0.1621 0.0161
-4 -5 1 3.4018 -0.0150
-4 -5 2 -2.6330 0.0140
-4 -5 3 2.6154 -0.0076
-4 -5 4 -2.6888 0.0002
-4 -5 5 2.4748 0.0031
-4 -5 6 -2.0088 -0.0020
-4 -5 7 1.5231 0.0008
-4 -5 8 -1.1798 -0.0027
-4 -5 9 0.9715 0.0065
-4 -5 10 -0.8028 -0.0087
-4 -5 11 0.6200 0.0078
-4 -5 12 -0.4553 -0.0051
-4 -5 13 0.3616 0.0022
-4 -5 14 -0.3261 0.0007
-4 -5 15 0.2735 -0.0028
-4 -5 16 -0.1554 0.0020
-4 -5 17 0.0143 0.0021
-4 -4 1 -6.2832 0.0124
-4 -4 2 5.4648 -0.0122
-4 -4 3 -5.0301 0.0101
-4 -4 4 4.4981 -0.0064
-4 -4 5 -3.5683 0.0025
-4 -4 6 2.3562 0.0000
-4 -4 7 -1.2437 -0.0007
-4 -4 8 0.5564 0.0007
-4 -4 9 -0.3535 -0.0015
-4 -4 10 0.4508 0.0042
-4 -4 11 -0.6030 -0.0087
-4 -4 12 0.6690 0.0124
-4 -4 13 -0.6375 -0.0115
-4 -4 14 0.5421 0.0039
-4 -4 15 -0.3912 0.0063
-4 -4 16 0.1909 -0.0105
-4 -4 17 0.0024 0.0038
-4 -4 18 -0.1017 0.0089
-4 -3 1 6.7290 -0.0096
-4 -3 2 -7.0241 0.0046
-4 -3 3 7.1143 -0.0013
-4 -3 4 -6.5677 0.0012
-4 -3 5 5.2050 -0.0021
-4 -3 6 -3.2928 0.0012
-4 -3 7 1.4052 0.0011
-4 -3 8 -0.0844 -0.0021
-4 -3 9 -0.4433 0.0000
-4 -3 10 0.3219 0.0025
-4 -3 11 0.0994 -0.0013
-4 -3 12 -0.4996 -0.0044
-4 -3 13 0.7184 0.0092
-4 -3 14 -0.7349 -0.0065
-4 -3 15 0.5841 -0.0031
-4 -3 16 -0.3219 0.0096
-4 -3 17 0.0449 -0.0037
-4 -3 18 0.1258 -0.0126
-4 -2 1 -3.7263 0.0058
-4 -2 2 5.6797 0.0010
-4 -2 3 -7.2288 -0.0087
-4 -2 4 7.6209 0.0105
-4 -2 5 -6.5849 -0.0061
-4 -2 6 4.4640 0.0013
-4 -2 7 -2.0144 -0.0007
-4 -2 8 0.0139 0.0025
-4 -2 9 1.0770 -0.0017
-4 -2 10 -1.2386 -0.0028
-4 -2 11 0.7821 0.0066
-4 -2 12 -0.1188 -0.0048
-4 -2 13 -0.4360 -0.0008
-4 -2 14 0.7297 0.0031
-4 -2 15 -0.7364 0.0018
-4 -2 16 0.5109 -0.0076
-4 -2 17 -0.1778 0.0039
-4 -2 18 -0.0952 0.0114
-4 -2 19 0.1859 -0.0274
-4 -1 1 -1.3081 0.0017
-4 -1 2 -1.6409 -0.0025
-4 -1 3 4.7396 0.0093
-4 -1 4 -6.6843 -0.0142
-4 -1 5 6.7824 0.0113
-4 -1 6 -5.1898 -0.0035
-4 -1 7 2.6989 -0.0018
-4 -1 8 -0.2716 0.0015
-4 -1 9 -1.3883 0.0007
-4 -1 10 2.0296 -0.0001
-4 -1 11 -1.8047 -0.0028
-4 -1 12 1.0819 0.0037
-4 -1 13 -0.2511 -0.0008
-4 -1 14 -0.3959 -0.0017
-4 -1 15 0.7043 -0.0010
-4 -1 16 -0.6551 0.0067
-4 -1 17 0.3573 -0.0067
-4 -1 18 -0.0099 -0.0041
-4 -1 19 -0.1961 0.0192
-4 -1 20 0.1930 -0.0256
-4 0 1 5.7105 -0.0086
-4 0 2 -3.1230 0.0019
-4 0 3 -0.6448 -0.0023
-4 0 4 3.9389 0.0063
-4 0 5 -5.5149 -0.0070
-4 0 6 5.0444 0.0019
-4 0 7 -3.0868 0.0044
-4 0 8 0.6379 -0.0065
-4 0 9 1.4008 0.0038
-4 0 10 -2.5373 -0.0003
-4 0 11 2.7135 -0.0014
-4 0 12 -2.1606 0.0021
-4 0 13 1.2321 -0.0038
-4 0 14 -0.2873 0.0052
-4 0 15 -0.3868 -0.0030
-4 0 16 0.6412 -0.0029
-4 0 17 -0.5063 0.0067
-4 0 18 0.1711 -0.0022
-4 0 19 0.1230 -0.0090
-4 0 20 -0.2241 0.0173
-4 1 1 -7.7363 0.0061
-4 1 2 6.5392 0.0008
-4 1 3 -3.3057 -0.0047
-4 1 4 -0.4762 0.0037
-4 1 5 3.2485 -0.0011
-4 1 6 -4.1056 0.0011
-4 1 7 3.1041 -0.0037
-4 1 8 -1.0339 0.0059
-4 1 9 -1.1200 -0.0052
-4 1 10 2.6456 0.0024
-4 1 11 -3.2667 0.0004
-4 1 12 3.0503 -0.0021
-4 1 13 -2.2458 0.0038
-4 1 14 1.1835 -0.0055
-4 1 15 -0.2110 0.0056
-4 1 16 -0.3960 -0.0028
-4 1 17 0.5384 -0.0010
-4 1 18 -0.3325 0.0012
-4 1 19 0.0263 0.0044
-4 1 20 0.1617 -0.0117
-4 2 1 7.4340 0.0028
-4 2 2 -7.7877 -0.0042
-4 2 3 5.8743 0.0070
-4 2 4 -2.5793 -0.0078
-4 2 5 -0.6887 0.0057
-4 2 6 2.6663 -0.0025
-4 2 7 -2.8162 0.0005
-4 2 8 1.4730 -0.0001
-4 2 9 0.4990 0.0006
-4 2 10 -2.2429 -0.0011
-4 2 11 3.2647 0.0015
-4 2 12 -3.4607 -0.0022
-4 2 13 2.9635 0.0025
-4 2 14 -2.0181 -0.0014
-4 2 15 0.9396 -0.0014
-4 2 16 -0.0587 0.0044
-4 2 17 -0.3982 -0.0054
-4 2 18 0.4199 0.0047
-4 2 19 -0.1966 -0.0048
-4 2 20 -0.0264 0.0074
-4 2 21 0.1087 -0.0105
-4 3 1 -5.8736 -0.0048
-4 3 2 7.2740 0.0020
-4 3 3 -6.7737 -0.0023
-4 3 4 4.5801 0.0041
-4 3 5 -1.5889 -0.0049
-4 3 6 -0.9842 0.0033
-4 3 7 2.1917 -0.0001
-4 3 8 -1.8100 -0.0025
-4 3 9 0.3478 0.0026
-4 3 10 1.3668 -0.0007
-4 3 11 -2.6670 -0.0020
-4 3 12 3.2622 0.0045
-4 3 13 -3.1604 -0.0066
-4 3 14 2.5138 0.0072
-4 3 15 -1.5547 -0.0046
-4 3 16 0.5828 -0.0012
-4 3 17 0.1121 0.0069
-4 3 18 -0.3877 -0.0084
-4 3 19 0.3204 0.0049
-4 3 20 -0.1246 -0.0007
-4 3 21 -0.0123 0.0001
-4 4 1 4.0737 -0.0037
-4 4 2 -5.8524 0.0068
-4 4 3 6.3566 -0.0069
-4 4 4 -5.3486 0.0039
-4 4 5 3.1576 0.0004
-4 4 6 -0.6324 -0.0031
-4 4 7 -1.2245 0.0029
-4 4 8 1.7773 -0.0013
-4 4 9 -1.0668 0.0008
-4 4 10 -0.3217 -0.0023
-4 4 11 1.6877 0.0045
-4 4 12 -2.5750 -0.0059
-4 4 13 2.8441 0.0063
-4 4 14 -2.5521 -0.0059
-4 4 15 1.8514 0.0043
-4 4 16 -0.9724 -0.0003
-4 4 17 0.1943 -0.0050
-4 4 18 0.2655 0.0071
-4 4 19 -0.3660 -0.0027
-4 4 20 0.2428 -0.0061
-4 4 21 -0.0849 0.0125
-4 5 1 -2.5731 0.0090
-4 5 2 4.2399 -0.0104
-4 5 3 -5.2064 0.0102
-4 5 4 5.0747 -0.0075
-4 5 5 -3.7999 0.0031
-4 5 6 1.8036 0.0012
-4 5 7 0.1427 -0.0036
-4 5 8 -1.2919 0.0043
-4 5 9 1.3253 -0.0047
-4 5 10 -0.4765 0.0060
-4 5 11 -0.6996 -0.0076
-4 5 12 1.6847 0.0080
-4 5 13 -2.2011 -0.0064
-4 5 14 2.1982 0.0035
-4 5 15 -1.7618 -0.0004
-4 5 16 1.0672 -0.0024
-4 5 17 -0.3525 0.0045
-4 5 18 -0.1579 -0.0046
-4 5 19 0.3600 0.0006
-4 5 20 -0.3112 0.0077
-4 5 21 0.1619 -0.0159
-4 6 1 1.5135 0.0009
-4 6 2 -2.8259 -0.0003
-4 6 3 3.8493 -0.0004
-4 6 4 -4.1866 0.0001
-4 6 5 3.6366 0.0008
-4 6 6 -2.3253 -0.0014
-4 6 7 0.7204 0.0015
-4 6 8 0.5617 -0.0016
-4 6 9 -1.0778 0.0022
-4 6 10 0.7820 -0.0031
-4 6 11 0.0117 0.0042
-4 6 12 -0.8643 -0.0053
-4 6 13 1.4391 0.0056
-4 6 14 -1.5893 -0.0042
-4 6 15 1.3364 0.0007
-4 6 16 -0.8209 0.0035
-4 6 17 0.2503 -0.0059
-4 6 18 0.1787 0.0054
-4 6 19 -0.3656 -0.0020
-4 6 20 0.3387 -0.0027
-4 6 21 -0.2067 0.0072
-4 7 1 -0.8530 -0.0186
-4 7 2 1.7279 0.0169
-4 7 3 -2.5859 -0.0139
-4 7 4 3.0879 0.0117
-4 7 5 -2.9942 -0.0100
-4 7 6 2.2798 0.0070
-4 7 7 -1.1818 -0.0027
-4 7 8 0.1124 -0.0007
-4 7 9 0.5455 0.0018
-4 7 10 -0.6323 -0.0020
-4 7 11 0.2621 0.0029
-4 7 12 0.2845 -0.0035
-4 7 13 -0.7208 0.0016
-4 7 14 0.8681 0.0021
-4 7 15 -0.6965 -0.0035
-4 7 16 0.3133 0.0001
-4 7 17 0.0956 0.0057
-4 7 18 -0.3636 -0.0091
-4 7 19 0.4288 0.0082
-4 7 20 -0.3438 -0.0058
-4 7 21 0.2083 0.0049
-4 8 1 0.5306 0.0240
-4 8 2 -0.9733 -0.0216
-4 8 3 1.5427 0.0164
-4 8 4 -1.9996 -0.0129
-4 8 5 2.1257 0.0124
-4 8 6 -1.8297 -0.0118
-4 8 7 1.2050 0.0079
-4 8 8 -0.4918 -0.0028
-4 8 9 -0.0492 0.0001
-4 8 10 0.2726 0.0001
-4 8 11 -0.2021 -0.0019
-4 8 12 -0.0156 0.0063
-4 8 13 0.2017 -0.0088
-4 8 14 -0.2234 0.0051
-4 8 15 0.0444 0.0016
-4 8 16 0.2571 -0.0036
-4 8 17 -0.5251 -0.0025
-4 8 18 0.6233 0.0114
-4 8 19 -0.5288 -0.0157
-4 8 20 0.3366 0.0144
-4 9 1 -0.4715 -0.0060
-4 9 2 0.5900 0.0086
-4 9 3 -0.8312 -0.0048
-4 9 4 1.0793 0.0002
-4 9 5 -1.1973 -0.0014
-4 9 6 1.0983 0.0069
-4 9 7 -0.8009 -0.0096
-4 9 8 0.4255 0.0070
-4 9 9 -0.1210 -0.0039
-4 9 10 -0.0273 0.0047
-4 9 11 0.0381 -0.0065
-4 9 12 -0.0011 0.0036
-4 9 13 0.0136 0.0030
-4 9 14 -0.1354 -0.0059
-4 9 15 0.3646 0.0015
-4 9 16 -0.6280 0.0043
-4 9 17 0.8013 -0.0025
-4 9 18 -0.7830 -0.0075
-4 9 19 0.5772 0.0172
-4 9 20 -0.3031 -0.0192
-4 10 1 0.4976 -0.0252
-4 10 2 -0.4935 0.0118
-4 10 3 0.5088 -0.0082
-4 10 4 -0.5036 0.0124
-4 10 5 0.4423 -0.0130
-4 10 6 -0.3107 0.0049
-4 10 7 0.1299 0.0049
-4 10 8 0.0405 -0.0071
-4 10 9 -0.1308 0.0029
-4 10 10 0.1122 -0.0009
-4 10 11 -0.0262 0.0054
-4 10 12 -0.0389 -0.0108
-4 10 13 0.0050 0.0104
-4 10 14 0.1521 -0.0059
-4 10 15 -0.3939 0.0045
-4 10 16 0.6328 -0.0078
-4 10 17 -0.7617 0.0093
-4 10 18 0.7072 -0.0028
-4 10 19 -0.4872 -0.0085
-4 11 1 -0.3988 0.0448
-4 11 2 0.4379 -0.0240
-4 11 3 -0.4205 0.0118
-4 11 4 0.2947 -0.0134
-4 11 5 -0.0662 0.0179
-4 11 6 -0.2034 -0.0129
-4 11 7 0.4356 0.0001
-4 11 8 -0.5673 0.0076
-4 11 9 0.5646 -0.0031
-4 11 10 -0.4329 -0.0067
-4 11 11 0.2260 0.0090
-4 11 12 -0.0360 -0.0007
-4 11 13 -0.0489 -0.0103
-4 11 14 -0.0081 0.0158
-4 11 15 0.1724 -0.0163
-4 11 16 -0.3561 0.0165
-4 11 17 0.4604 -0.0169
-4 12 2 -0.2468 0.0190
-4 12 3 0.3052 -0.0064
-4 12 4 -0.2365 0.0070
-4 12 5 0.0116 -0.0144
-4 12 6 0.3017 0.0142
-4 12 7 -0.5880 -0.0016
-4 12 8 0.7553 -0.0125
-4 12 9 -0.7682 0.0133
-4 12 10 0.6405 0.0007
-4 12 11 -0.4198 -0.0158
-4 12 12 0.1792 0.0182
-4 12 13 0.0011 -0.0069
-4 12 14 -0.0680 -0.0084
-4 12 15 0.0251 0.0183
-4 13 7 0.3858 0.0032
-4 13 8 -0.5333 0.0157
-4 13 9 0.5695 -0.0266
-4 13 10 -0.5037 0.0193
-4 13 11 0.3683 0.0004
-3 -15 1 0.1336 -0.0376
-3 -14 1 -0.5276 0.0126
-3 -14 2 0.1444 -0.0087
-3 -14 3 0.0516 0.0086
-3 -13 1 1.0771 0.0131
-3 -13 2 -0.4351 -0.0137
-3 -13 3 -0.0120 0.0064
-3 -13 4 0.2187 0.0032
-3 -13 5 -0.2499 -0.0094
-3 -13 6 0.1997 0.0117
-3 -12 1 -1.6629 -0.0156
-3 -12 2 0.8459 0.0170
-3 -12 3 -0.1213 -0.0092
-3 -12 4 -0.3327 -0.0014
-3 -12 5 0.4785 0.0068
-3 -12 6 -0.3999 -0.0068
-3 -12 7 0.2311 0.0082
-3 -11 1 2.1102 -0.0025
-3 -11 2 -1.2995 -0.0011
-3 -11 3 0.3853 -0.0022
-3 -11 4 0.3557 0.0089
-3 -11 5 -0.7398 -0.0101
-3 -11 6 0.7442 0.0042
-3 -11 7 -0.4991 0.0002
-3 -11 8 0.2040 0.0063
-3 -11 9 -0.0151 -0.0214
-3 -10 1 -2.2455 0.0188
-3 -10 2 1.6146 -0.0136
-3 -10 3 -0.6944 0.0110
-3 -10 4 -0.2346 -0.0127
-3 -10 5 0.8955 0.0126
-3 -10 6 -1.1222 -0.0056
-3 -10 7 0.9371 -0.0037
-3 -10 8 -0.5327 0.0039
-3 -10 9 0.1547 0.0096
-3 -10 10 0.0404 -0.0285
-3 -10 11 -0.0556 0.0388
-3 -9 1 2.0288 -0.0182
-3 -9 2 -1.6284 0.0137
-3 -9 3 0.8471 -0.0072
-3 -9 4 0.0827 0.0044
-3 -9 5 -0.8966 -0.0050
-3 -9 6 1.3603 0.0037
-3 -9 7 -1.3691 0.0020
-3 -9 8 1.0079 -0.0070
-3 -9 9 -0.5058 0.0035
-3 -9 10 0.1044 0.0101
-3 -9 11 0.0741 -0.0263
-3 -9 12 -0.0686 0.0353
-3 -8 1 -1.4522 0.0038
-3 -8 2 1.2870 -0.0034
-3 -8 3 -0.6879 -0.0009
-3 -8 4 -0.1016 0.0056
-3 -8 5 0.8672 -0.0062
-3 -8 6 -1.4138 0.0030
-3 -8 7 1.6005 -0.0008
-3 -8 8 -1.4047 0.0033
-3 -8 9 0.9476 -0.0079
-3 -8 10 -0.4416 0.0077
-3 -8 11 0.0824 0.0012
-3 -8 12 0.0508 -0.0160
-3 -8 13 -0.0187 0.0288
-3 -7 1 0.2099 0.0120
-3 -7 2 -0.4099 -0.0074
-3 -7 3 0.0713 0.0040
-3 -7 4 0.4779 -0.0047
-3 -7 5 -1.0139 0.0069
-3 -7 6 1.4115 -0.0058
-3 -7 7 -1.5951 0.0011
-3 -7 8 1.5277 0.0014
-3 -7 9 -1.2326 0.0031
-3 -7 10 0.8084 -0.0119
-3 -7 11 -0.4044 0.0158
-3 -7 12 0.1519 -0.0078
-3 -7 13 -0.0858 -0.0091
-3 -7 14 0.1273 0.0249
-3 -7 15 -0.1560 -0.0307
-3 -6 1 2.0900 -0.0186
-3 -6 2 -1.4317 0.0132
-3 -6 3 1.3570 -0.0041
-3 -6 4 -1.5034 -0.0020
-3 -6 5 1.6108 0.0018
-3 -6 6 -1.6014 0.0009
-3 -6 7 1.5046 -0.0003
-3 -6 8 -1.3609 -0.0035
-3 -6 9 1.1775 0.0040
-3 -6 10 -0.9456 0.0031
-3 -6 11 0.6855 -0.0127
-3 -6 12 -0.4631 0.0149
-3 -6 13 0.3412 -0.0059
-3 -6 14 -0.3113 -0.0078
-3 -6 15 0.2927 0.0161
-3 -6 16 -0.2151 -0.0154
-3 -5 1 -4.8902 0.0135
-3 -5 2 4.2094 -0.0124
-3 -5 3 -3.8690 0.0058
-3 -5 4 3.5532 0.0024
-3 -5 5 -3.0420 -0.0057
-3 -5 6 2.3480 0.0030
-3 -5 7 -1.6416 -0.0001
-3 -5 8 1.1008 0.0019
-3 -5 9 -0.8010 -0.0062
-3 -5 10 0.6927 0.0066
-3 -5 11 -0.6661 -0.0013
-3 -5 12 0.6433 -0.0038
-3 -5 13 -0.6111 0.0035
-3 -5 14 0.5725 0.0005
-3 -5 15 -0.4980 -0.0014
-3 -5 16 0.3523 -0.0028
-3 -5 17 -0.1604 0.0073
-3 -4 1 6.2124 -0.0038
-3 -4 2 -6.5104 0.0066
-3 -4 3 6.7383 -0.0069
-3 -4 4 -6.4506 0.0037
-3 -4 5 5.4654 -0.0001
-3 -4 6 -3.9744 0.0001
-3 -4 7 2.3887 -0.0024
-3 -4 8 -1.1067 0.0020
-3 -4 9 0.3522 0.0026
-3 -4 10 -0.1204 -0.0076
-3 -4 11 0.2338 0.0089
-3 -4 12 -0.4685 -0.0073
-3 -4 13 0.6671 0.0061
-3 -4 14 -0.7595 -0.0045
-3 -4 15 0.7182 -0.0011
-3 -4 16 -0.5399 0.0109
-3 -4 17 0.2791 -0.0182
-3 -3 1 -4.1500 -0.0004
-3 -3 2 6.0748 -0.0016
-3 -3 3 -7.9915 0.0049
-3 -3 4 8.8482 -0.0067
-3 -3 5 -8.1849 0.0058
-3 -3 6 6.2877 -0.0046
-3 -3 7 -3.8787 0.0045
-3 -3 8 1.6892 -0.0041
-3 -3 9 -0.1895 0.0015
-3 -3 10 -0.4859 0.0023
-3 -3 11 0.4840 -0.0047
-3 -3 12 -0.1041 0.0054
-3 -3 13 -0.3555 -0.0061
-3 -3 14 0.6955 0.0060
-3 -3 15 -0.8218 -0.0017
-3 -3 16 0.7190 -0.0073
-3 -3 17 -0.4511 0.0149
-3 -3 18 0.1596 -0.0136
-3 -2 1 -0.8873 -0.0012
-3 -2 2 -1.9363 0.0001
-3 -2 3 5.8432 -0.0013
-3 -2 4 -8.8398 0.0032
-3 -2 5 9.6698 -0.0038
-3 -2 6 -8.3131 0.0030
-3 -2 7 5.6519 -0.0022
-3 -2 8 -2.7812 0.0018
-3 -2 9 0.5041 -0.0013
-3 -2 10 0.8189 0.0008
-3 -2 11 -1.2046 -0.0013
-3 -2 12 0.9148 0.0024
-3 -2 13 -0.3088 -0.0022
-3 -2 14 -0.2924 0.0005
-3 -2 15 0.6813 -0.0002
-3 -2 16 -0.7751 0.0037
-3 -2 17 0.6067 -0.0074
-3 -2 18 -0.3120 0.0050
-3 -2 19 0.0705 0.0044
-3 -1 1 6.0281 -0.0003
-3 -1 2 -4.1825 0.0019
-3 -1 3 -0.5692 -0.0025
-3 -1 4 5.6095 0.0023
-3 -1 5 -8.6478 -0.0022
-3 -1 6 8.8478 0.0024
-3 -1 7 -6.8298 -0.0023
-3 -1 8 3.8769 0.0015
-3 -1 9 -1.1255 -0.0007
-3 -1 10 -0.7888 0.0002
-3 -1 11 1.6924 0.0009
-3 -1 12 -1.7171 -0.0029
-3 -1 13 1.1685 0.0044
-3 -1 14 -0.4101 -0.0042
-3 -1 15 -0.2455 0.0032
-3 -1 16 0.6102 -0.0039
-3 -1 17 -0.6432 0.0052
-3 -1 18 0.4391 -0.0026
-3 -1 19 -0.1765 -0.0059
-3 -1 20 0.0167 0.0150
-3 0 1 -8.4215 0.0084
-3 0 2 9.1166 -0.0069
-3 0 3 -5.4287 0.0061
-3 0 4 -0.3152 -0.0060
-3 0 5 5.2046 0.0060
-3 0 6 -7.3986 -0.0058
-3 0 7 6.7792 0.0045
-3 0 8 -4.4362 -0.0024
-3 0 9 1.6940 0.0007
-3 0 10 0.5402 -0.0009
-3 0 11 -1.8844 0.0026
-3 0 12 2.3136 -0.0037
-3 0 13 -2.0065 0.0033
-3 0 14 1.2653 -0.0022
-3 0 15 -0.4357 0.0010
-3 0 16 -0.1972 0.0012
-3 0 17 0.4904 -0.0043
-3 0 18 -0.4646 0.0051
-3 0 19 0.2641 -0.0003
-3 0 20 -0.0675 -0.0079
-3 1 1 7.5511 -0.0136
-3 1 2 -10.8369 0.0091
-3 1 3 9.5346 -0.0065
-3 1 4 -4.8223 0.0058
-3 1 5 -0.6624 -0.0058
-3 1 6 4.4556 0.0056
-3 1 7 -5.5067 -0.0046
-3 1 8 4.2875 0.0025
-3 1 9 -2.0131 -0.0005
-3 1 10 -0.2203 0.0006
-3 1 11 1.8152 -0.0037
-3 1 12 -2.5957 0.0077
-3 1 13 2.6146 -0.0099
-3 1 14 -2.0584 0.0094
-3 1 15 1.2143 -0.0076
-3 1 16 -0.4002 0.0048
-3 1 17 -0.1470 -0.0009
-3 1 18 0.3503 -0.0030
-3 1 19 -0.2898 0.0034
-3 1 20 0.1279 0.0011
-3 1 21 -0.0077 -0.0069
-3 2 1 -4.9891 0.0062
-3 2 2 9.5877 -0.0021
-3 2 3 -10.6795 0.0005
-3 2 4 8.1043 -0.0011
-3 2 5 -3.4509 0.0023
-3 2 6 -0.9573 -0.0032
-3 2 7 3.4095 0.0036
-3 2 8 -3.5410 -0.0034
-3 2 9 2.0969 0.0027
-3 2 10 -0.1565 -0.0024
-3 2 11 -1.4929 0.0038
-3 2 12 2.5092 -0.0064
-3 2 13 -2.8395 0.0081
-3 2 14 2.5678 -0.0076
-3 2 15 -1.8768 0.0061
-3 2 16 1.0344 -0.0055
-3 2 17 -0.3159 0.0052
-3 2 18 -0.1085 -0.0035
-3 2 19 0.2308 0.0014
-3 2 20 -0.1665 -0.0018
-3 2 21 0.0603 0.0057
-3 3 1 2.5065 0.0087
-3 3 2 -6.9110 -0.0087
-3 3 3 9.4246 0.0074
-3 3 4 -9.0470 -0.0045
-3 3 5 6.1373 0.0018
-3 3 6 -2.2176 -0.0005
-3 3 7 -0.9437 -0.0003
-3 3 8 2.3066 0.0017
-3 3 9 -1.9205 -0.0032
-3 3 10 0.5550 0.0038
-3 3 11 0.9469 -0.0037
-3 3 12 -2.0701 0.0035
-3 3 13 2.6401 -0.0028
-3 3 14 -2.6629 0.0009
-3 3 15 2.2298 0.0010
-3 3 16 -1.5170 -0.0006
-3 3 17 0.7665 -0.0024
-3 3 18 -0.1969 0.0054
-3 3 19 -0.0954 -0.0056
-3 3 20 0.1557 0.0044
-3 3 21 -0.1041 -0.0053
-3 4 1 -0.9016 -0.0158
-3 4 2 4.2205 0.0120
-3 4 3 -6.9971 -0.0086
-3 4 4 8.0898 0.0051
-3 4 5 -7.0276 -0.0026
-3 4 6 4.3539 0.0026
-3 4 7 -1.3437 -0.0039
-3 4 8 -0.7523 0.0041
-3 4 9 1.3762 -0.0026
-3 4 10 -0.7837 0.0007
-3 4 11 -0.3519 -0.0001
-3 4 12 1.4276 0.0006
-3 4 13 -2.1305 -0.0012
-3 4 14 2.3798 0.0017
-3 4 15 -2.2039 -0.0024
-3 4 16 1.7018 0.0026
-3 4 17 -1.0487 -0.0010
-3 4 18 0.4528 -0.0014
-3 4 19 -0.0614 0.0023
-3 4 20 -0.1017 -0.0007
-3 4 21 0.1132 -0.0007
-3 5 1 0.1864 0.0087
-3 5 2 -2.2519 -0.0049
-3 5 3 4.5130 0.0023
-3 5 4 -6.1170 -0.0007
-3 5 5 6.3402 -0.0000
-3 5 6 -5.0430 -0.0012
-3 5 7 2.8266 0.0045
-3 5 8 -0.6977 -0.0078
-3 5 9 -0.5348 0.0089
-3 5 10 0.6645 -0.0079
-3 5 11 -0.0332 0.0066
-3 5 12 -0.8306 -0.0059
-3 5 13 1.5307 0.0045
-3 5 14 -1.8889 -0.0013
-3 5 15 1.8776 -0.0026
-3 5 16 -1.5547 0.0048
-3 5 17 1.0475 -0.0042
-3 5 18 -0.5273 0.0015
-3 5 19 0.1403 0.0023
-3 5 20 0.0575 -0.0063
-3 5 21 -0.1042 0.0091
-3 6 1 -0.1145 0.0011
-3 6 2 1.1716 -0.0025
-3 6 3 -2.6554 0.0032
-3 6 4 4.0655 -0.0025
-3 6 5 -4.7980 0.0011
-3 6 6 4.4691 0.0001
-3 6 7 -3.1942 -0.0018
-3 6 8 1.5614 0.0045
-3 6 9 -0.2742 -0.0070
-3 6 10 -0.2588 0.0079
-3 6 11 0.0796 -0.0074
-3 6 12 0.4747 0.0064
-3 6 13 -1.0364 -0.0050
-3 6 14 1.3706 0.0013
-3 6 15 -1.3962 0.0051
-3 6 16 1.1497 -0.0113
-3 6 17 -0.7482 0.0131
-3 6 18 0.3415 -0.0088
-3 6 19 -0.0477 0.0012
-3 6 20 -0.0946 0.0057
-3 6 21 0.1197 -0.0095
-3 7 1 0.3857 0.0027
-3 7 2 -0.7851 -0.0013
-3 7 3 1.5849 -0.0010
-3 7 4 -2.5269 0.0012
-3 7 5 3.2169 0.0006
-3 7 6 -3.3064 -0.0018
-3 7 7 2.7147 0.0010
-3 7 8 -1.7093 0.0005
-3 7 9 0.7462 -0.0008
-3 7 10 -0.1887 0.0000
-3 7 11 0.1250 0.0001
-3 7 12 -0.3937 0.0007
-3 7 13 0.7359 -0.0014
-3 7 14 -0.9362 0.0019
-3 7 15 0.8908 -0.0039
-3 7 16 -0.6222 0.0083
-3 7 17 0.2538 -0.0127
-3 7 18 0.0601 0.0133
-3 7 19 -0.2229 -0.0095
-3 7 20 0.2401 0.0046
-3 7 21 -0.1828 -0.0019
-3 8 1 -0.7152 -0.0185
-3 8 2 0.7659 0.0144
-3 8 3 -1.0960 -0.0073
-3 8 4 1.5901 0.0013
-3 8 5 -2.0234 -0.0001
-3 8 6 2.1617 0.0021
-3 8 7 -1.9058 -0.0024
-3 8 8 1.3694 -0.0006
-3 8 9 -0.8082 0.0043
-3 8 10 0.4501 -0.0057
-3 8 11 -0.3680 0.0056
-3 8 12 0.4773 -0.0066
-3 8 13 -0.6193 0.0086
-3 8 14 0.6466 -0.0088
-3 8 15 -0.4792 0.0060
-3 8 16 0.1406 -0.0028
-3 8 17 0.2414 0.0029
-3 8 18 -0.5022 -0.0065
-3 8 19 0.5510 0.0107
-3 8 20 -0.4299 -0.0137
-3 8 21 0.2623 0.0154
-3 9 1 0.9156 0.0222
-3 9 2 -0.8640 -0.0193
-3 9 3 0.9383 0.0122
-3 9 4 -1.0984 -0.0020
-3 9 5 1.2429 -0.0047
-3 9 6 -1.2543 0.0037
-3 9 7 1.0794 0.0009
-3 9 8 -0.7827 -0.0024
-3 9 9 0.5103 -0.0007
-3 9 10 -0.3837 0.0038
-3 9 11 0.4179 -0.0038
-3 9 12 -0.5274 0.0034
-3 9 13 0.5924 -0.0060
-3 9 14 -0.5177 0.0097
-3 9 15 0.2638 -0.0092
-3 9 16 0.1272 0.0028
-3 9 17 -0.5244 0.0045
-3 9 18 0.7615 -0.0057
-3 9 19 -0.7466 -0.0008
-3 9 20 0.5363 0.0109
-3 10 1 -0.8951 0.0053
-3 10 2 0.9197 -0.0007
-3 10 3 -0.9408 -0.0035
-3 10 4 0.9179 -0.0001
-3 10 5 -0.8161 0.0080
-3 10 6 0.6213 -0.0103
-3 10 7 -0.3572 0.0037
-3 10 8 0.0974 0.0042
-3 10 9 0.0574 -0.0055
-3 10 10 -0.0403 0.0013
-3 10 11 -0.1282 0.0013
-3 10 12 0.3468 0.0003
-3 10 13 -0.4899 -0.0018
-3 10 14 0.4655 -0.0008
-3 10 15 -0.2461 0.0045
-3 10 16 -0.1158 -0.0029
-3 10 17 0.4885 -0.0050
-3 10 18 -0.7098 0.0124
-3 10 19 0.6858 -0.0114
-3 10 20 -0.4668 0.0018
-3 11 1 0.6392 -0.0473
-3 11 2 -0.7957 0.0368
-3 11 3 0.9122 -0.0180
-3 11 4 -0.8895 0.0060
-3 11 5 0.6786 -0.0065
-3 11 6 -0.3137 0.0101
-3 11 7 -0.1070 -0.0057
-3 11 8 0.4632 -0.0057
-3 11 9 -0.6523 0.0123
-3 11 10 0.6236 -0.0078
-3 11 11 -0.4021 -0.0016
-3 11 12 0.0839 0.0053
-3 11 13 0.2011 -0.0013
-3 11 14 -0.3405 -0.0039
-3 11 15 0.2807 0.0046
-3 11 16 -0.0519 -0.0032
-3 11 17 -0.2317 0.0056
-3 11 18 0.4201 -0.0121
-3 11 19 -0.4176 0.0163
-3 12 1 -0.2665 0.0633
-3 12 2 0.4656 -0.0562
-3 12 3 -0.6803 0.0344
-3 12 4 0.7717 -0.0130
-3 12 5 -0.6330 0.0047
-3 12 6 0.2681 -0.0064
-3 12 7 0.2105 0.0045
-3 12 8 -0.6488 0.0073
-3 12 9 0.9226 -0.0196
-3 12 10 -0.9727 0.0190
-3 12 11 0.8102 -0.0043
-3 12 12 -0.5044 -0.0115
-3 12 13 0.1618 0.0153
-3 12 14 0.1050 -0.0069
-3 12 15 -0.2159 -0.0036
-3 12 16 0.1604 0.0086
-3 12 17 -0.0098 -0.0090
-3 13 3 0.2989 -0.0271
-3 13 4 -0.4574 0.0122
-3 13 5 0.4595 -0.0046
-3 13 6 -0.2551 0.0060
-3 13 7 -0.0954 -0.0061
-3 13 8 0.4651 -0.0047
-3 13 9 -0.7358 0.0221
-3 13 10 0.8438 -0.0307
-3 13 11 -0.7835 0.0204
-3 13 12 0.5918 0.0021
-3 13 13 -0.3336 -0.0195
-3 13 14 0.0880 0.0203
-3 13 15 0.0736 -0.0083
-2 -14 1 0.8392 -0.0387
-2 -14 2 -0.4333 0.0339
-2 -13 1 -1.5977 0.0096
-2 -13 2 1.0571 -0.0073
-2 -13 3 -0.5539 -0.0038
-2 -13 4 0.2096 0.0169
-2 -13 5 -0.0205 -0.0205
-2 -12 1 2.1244 0.0079
-2 -12 2 -1.6578 -0.0110
-2 -12 3 1.0303 0.0146
-2 -12 4 -0.4569 -0.0194
-2 -12 5 0.0571 0.0218
-2 -12 6 0.1503 -0.0159
-2 -12 7 -0.1996 0.0008
-2 -11 1 -2.1607 -0.0039
-2 -11 2 1.9600 0.0079
-2 -11 3 -1.4074 -0.0081
-2 -11 4 0.7223 0.0067
-2 -11 5 -0.1215 -0.0075
-2 -11 6 -0.2588 0.0094
-2 -11 7 0.3843 -0.0062
-2 -11 8 -0.3100 -0.0049
-2 -11 9 0.1480 0.0182
-2 -10 1 1.7180 -0.0094
-2 -10 2 -1.8224 0.0059
-2 -10 3 1.4975 -0.0044
-2 -10 4 -0.8780 0.0072
-2 -10 5 0.1880 -0.0092
-2 -10 6 0.3550 0.0051
-2 -10 7 -0.6187 0.0020
-2 -10 8 0.5938 -0.0028
-2 -10 9 -0.3836 -0.0076
-2 -10 10 0.1442 0.0223
-2 -9 1 -1.0509 0.0163
-2 -9 2 1.3286 -0.0131
-2 -9 3 -1.2260 0.0079
-2 -9 4 0.7869 -0.0069
-2 -9 5 -0.1679 0.0100
-2 -9 6 -0.4223 -0.0105
-2 -9 7 0.8055 0.0041
-2 -9 8 -0.8970 0.0035
-2 -9 9 0.7300 -0.0022
-2 -9 10 -0.4336 -0.0117
-2 -9 11 0.1620 0.0294
-2 -9 12 -0.0091 -0.0379
-2 -8 1 0.3544 -0.0111
-2 -8 2 -0.6554 0.0079
-2 -8 3 0.6589 -0.0019
-2 -8 4 -0.3875 -0.0030
-2 -8 5 -0.0596 0.0026
-2 -8 6 0.5375 0.0015
-2 -8 7 -0.9069 -0.0028
-2 -8 8 1.0750 -0.0017
-2 -8 9 -1.0148 0.0064
-2 -8 10 0.7740 -0.0021
-2 -8 11 -0.4622 -0.0138
-2 -8 12 0.2017 0.0330
-2 -8 13 -0.0594 -0.0430
-2 -7 1 0.5047 -0.0023
-2 -7 2 -0.2418 0.0039
-2 -7 3 0.2068 -0.0049
-2 -7 4 -0.3557 0.0073
-2 -7 5 0.5995 -0.0091
-2 -7 6 -0.8431 0.0072
-2 -7 7 1.0207 -0.0026
-2 -7 8 -1.1052 0.0009
-2 -7 9 1.0860 -0.0049
-2 -7 10 -0.9557 0.0098
-2 -7 11 0.7320 -0.0061
-2 -7 12 -0.4794 -0.0095
-2 -7 13 0.2795 0.0293
-2 -7 14 -0.1697 -0.0406
-2 -6 1 -1.6200 0.0138
-2 -6 2 1.5615 -0.0135
-2 -6 3 -1.5883 0.0076
-2 -6 4 1.6363 -0.0018
-2 -6 5 -1.6333 0.0010
-2 -6 6 1.5349 -0.0032
-2 -6 7 -1.3490 0.0033
-2 -6 8 1.1376 -0.0005
-2 -6 9 -0.9698 0.0005
-2 -6 10 0.8602 -0.0067
-2 -6 11 -0.7665 0.0137
-2 -6 12 0.6509 -0.0113
-2 -6 13 -0.5241 -0.0031
-2 -6 14 0.4164 0.0204
-2 -6 15 -0.3280 -0.0282
-2 -5 1 2.2933 -0.0124
-2 -5 2 -2.9010 0.0127
-2 -5 3 3.4248 -0.0064
-2 -5 4 -3.6267 -0.0038
-2 -5 5 3.4259 0.0097
-2 -5 6 -2.8908 -0.0068
-2 -5 7 2.1674 0.0005
-2 -5 8 -1.4363 0.0014
-2 -5 9 0.8715 0.0013
-2 -5 10 -0.5678 -0.0012
-2 -5 11 0.4938 -0.0054
-2 -5 12 -0.5372 0.0122
-2 -5 13 0.5954 -0.0104
-2 -5 14 -0.6168 0.0005
-2 -5 15 0.5744 0.0072
-2 -5 16 -0.4491 -0.0054
-2 -4 1 -1.2849 -0.0024
-2 -4 2 2.8389 -0.0003
-2 -4 3 -4.6146 0.0016
-2 -4 4 5.7512 0.0030
-2 -4 5 -5.8515 -0.0094
-2 -4 6 5.0417 0.0093
-2 -4 7 -3.7134 -0.0018
-2 -4 8 2.2807 -0.0046
-2 -4 9 -1.0777 0.0027
-2 -4 10 0.3145 0.0036
-2 -4 11 -0.0318 -0.0052
-2 -4 12 0.1084 0.0000
-2 -4 13 -0.3507 0.0052
-2 -4 14 0.5903 -0.0052
-2 -4 15 -0.7151 0.0040
-2 -4 16 0.6659 -0.0085
-2 -4 17 -0.4563 0.0179
-2 -3 1 -1.5091 0.0146
-2 -3 2 -0.1161 -0.0132
-2 -3 3 3.3815 0.0048
-2 -3 4 -6.3942 0.0015
-2 -3 5 7.8295 -0.0006
-2 -3 6 -7.4577 -0.0019
-2 -3 7 5.8408 -0.0007
-2 -3 8 -3.7473 0.0066
-2 -3 9 1.7941 -0.0073
-2 -3 10 -0.3659 0.0006
-2 -3 11 -0.3776 0.0066
-2 -3 12 0.4940 -0.0069
-2 -3 13 -0.2006 0.0022
-2 -3 14 -0.2383 0.0013
-2 -3 15 0.6025 -0.0029
-2 -3 16 -0.7507 0.0077
-2 -3 17 0.6443 -0.0173
-2 -3 18 -0.3704 0.0253
-2 -2 1 4.0060 -0.0073
-2 -2 2 -4.4850 0.0140
-2 -2 3 0.9169 -0.0074
-2 -2 4 4.0441 -0.0047
-2 -2 5 -7.7218 0.0102
-2 -2 6 8.8642 -0.0069
-2 -2 7 -7.7616 0.0028
-2 -2 8 5.4512 -0.0035
-2 -2 9 -2.9281 0.0054
-2 -2 10 0.8367 -0.0028
-2 -2 11 0.5037 -0.0025
-2 -2 12 -1.0312 0.0041
-2 -2 13 0.8991 -0.0006
-2 -2 14 -0.3952 -0.0029
-2 -2 15 -0.1763 0.0026
-2 -2 16 0.5805 -0.0021
-2 -2 17 -0.6956 0.0062
-2 -2 18 0.5411 -0.0127
-2 -2 19 -0.2686 0.0145
-2 -1 1 -3.5701 -0.0140
-2 -1 2 8.1440 -0.0007
-2 -1 3 -6.5300 0.0033
-2 -1 4 1.0184 0.0050
-2 -1 5 4.7405 -0.0126
-2 -1 6 -8.0912 0.0107
-2 -1 7 8.4224 -0.0030
-2 -1 8 -6.6382 -0.0017
-2 -1 9 4.0298 0.0013
-2 -1 10 -1.5515 -0.0004
-2 -1 11 -0.2902 0.0017
-2 -1 12 1.3006 -0.0016
-2 -1 13 -1.5111 -0.0026
-2 -1 14 1.1373 0.0074
-2 -1 15 -0.4939 -0.0071
-2 -1 16 -0.1195 0.0023
-2 -1 17 0.4971 0.0004
-2 -1 18 -0.5678 0.0020
-2 -1 19 0.4066 -0.0050
-2 0 1 -0.1004 0.0237
-2 0 2 -8.4923 -0.0119
-2 0 3 10.4917 0.0029
-2 0 4 -6.5636 -0.0032
-2 0 5 0.1498 0.0082
-2 0 6 5.0893 -0.0086
-2 0 7 -7.3002 0.0026
-2 0 8 6.7100 0.0033
-2 0 9 -4.5904 -0.0041
-2 0 10 2.1500 0.0024
-2 0 11 -0.0971 -0.0028
-2 0 12 -1.2628 0.0038
-2 0 13 1.8512 -0.0012
-2 0 14 -1.7595 -0.0044
-2 0 15 1.2225 0.0071
-2 0 16 -0.5361 -0.0041
-2 0 17 -0.0427 -0.0002
-2 0 18 0.3617 -0.0005
-2 0 19 -0.4012 0.0052
-2 0 20 0.2648 -0.0075
-2 1 1 4.4241 -0.0071
-2 1 2 5.8128 0.0099
-2 1 3 -11.1274 -0.0049
-2 1 4 10.1712 0.0008
-2 1 5 -4.9513 -0.0015
-2 1 6 -0.9436 0.0029
-2 1 7 4.7236 -0.0012
-2 1 8 -5.6082 -0.0017
-2 1 9 4.4107 0.0017
-2 1 10 -2.3870 0.0001
-2 1 11 0.4337 0.0007
-2 1 12 1.0335 -0.0048
-2 1 13 -1.8755 0.0071
-2 1 14 2.0886 -0.0041
-2 1 15 -1.7870 -0.0007
-2 1 16 1.1875 0.0018
-2 1 17 -0.5383 -0.0002
-2 1 18 0.0383 0.0016
-2 1 19 0.2136 -0.0084
-2 1 20 -0.2353 0.0152
-2 1 21 0.1357 -0.0153
-2 2 1 -6.5260 -0.0180
-2 2 2 -2.3957 0.0021
-2 2 3 9.0798 0.0026
-2 2 4 -10.9299 0.0002
-2 2 5 8.0918 -0.0028
-2 2 6 -3.0022 0.0025
-2 2 7 -1.4551 -0.0016
-2 2 8 3.6413 0.0015
-2 2 9 -3.5828 -0.0005
-2 2 10 2.2504 -0.0016
-2 2 11 -0.6231 0.0016
-2 2 12 -0.7475 0.0025
-2 2 13 1.6653 -0.0072
-2 2 14 -2.0870 0.0073
-2 2 15 2.0403 -0.0030
-2 2 16 -1.6346 -0.0006
-2 2 17 1.0513 0.0009
-2 2 18 -0.4865 -0.0016
-2 2 19 0.0854 0.0072
-2 2 20 0.0993 -0.0151
-2 2 21 -0.1110 0.0182
-2 3 1 5.7857 0.0204
-2 3 2 0.1507 -0.0064
-2 3 3 -6.0975 -0.0022
-2 3 4 9.4629 0.0017
-2 3 5 -9.0768 0.0028
-2 3 6 5.7987 -0.0049
-2 3 7 -1.7395 0.0040
-2 3 8 -1.1853 -0.0028
-2 3 9 2.2300 0.0023
-2 3 10 -1.7789 -0.0016
-2 3 11 0.6583 0.0010
-2 3 12 0.4816 -0.0020
-2 3 13 -1.3425 0.0041
-2 3 14 1.8444 -0.0041
-2 3 15 -1.9792 0.0004
-2 3 16 1.7803 0.0040
-2 3 17 -1.3452 -0.0054
-2 3 18 0.8254 0.0047
-2 3 19 -0.3726 -0.0061
-2 3 20 0.0810 0.0103
-2 3 21 0.0396 -0.0128
-2 4 1 -3.6136 0.0052
-2 4 2 0.6125 -0.0054
-2 4 3 3.4797 0.0075
-2 4 4 -6.9236 -0.0056
-2 4 5 8.1979 -0.0002
-2 4 6 -6.9443 0.0046
-2 4 7 4.1166 -0.0047
-2 4 8 -1.2479 0.0027
-2 4 9 -0.5277 -0.0022
-2 4 10 0.9612 0.0035
-2 4 11 -0.4841 -0.0043
-2 4 12 -0.3113 0.0038
-2 4 13 1.0294 -0.0027
-2 4 14 -1.5123 0.0014
-2 4 15 1.7221 0.0011
-2 4 16 -1.6614 -0.0047
-2 4 17 1.3740 0.0077
-2 4 18 -0.9587 -0.0092
-2 4 19 0.5426 0.0104
-2 4 20 -0.2265 -0.0120
-2 4 21 0.0474 0.0120
-2 5 1 1.5006 -0.0292
-2 5 2 -0.4777 0.0197
-2 5 3 -1.7287 -0.0135
-2 5 4 4.3365 0.0086
-2 5 5 -6.1812 -0.0027
-2 5 6 6.4177 -0.0027
-2 5 7 -5.0644 0.0040
-2 5 8 2.9402 -0.0015
-2 5 9 -1.0706 -0.0007
-2 5 10 0.0702 0.0002
-2 5 11 0.0531 0.0019
-2 5 12 0.3357 -0.0025
-2 5 13 -0.8451 0.0014
-2 5 14 1.2391 -0.0008
-2 5 15 -1.4274 0.0017
-2 5 16 1.3975 -0.0023
-2 5 17 -1.1837 0.0002
-2 5 18 0.8621 0.0056
-2 5 19 -0.5302 -0.0130
-2 5 20 0.2661 0.0189
-2 5 21 -0.1000 -0.0203
-2 5 22 0.0174 0.0156
-2 6 1 0.0382 0.0241
-2 6 2 -0.0667 -0.0183
-2 6 3 0.9269 0.0112
-2 6 4 -2.4447 -0.0066
-2 6 5 3.9969 0.0034
-2 6 6 -4.8311 -0.0000
-2 6 7 4.5556 -0.0022
-2 6 8 -3.3921 0.0014
-2 6 9 1.9818 0.0014
-2 6 10 -0.9358 -0.0033
-2 6 11 0.5053 0.0029
-2 6 12 -0.5736 -0.0020
-2 6 13 0.8606 0.0018
-2 6 14 -1.1193 -0.0010
-2 6 15 1.2139 -0.0028
-2 6 16 -1.1138 0.0084
-2 6 17 0.8677 -0.0108
-2 6 18 -0.5707 0.0055
-2 6 19 0.3156 0.0064
-2 6 20 -0.1493 -0.0187
-2 6 21 0.0633 0.0252
-2 6 22 -0.0223 -0.0235
-2 7 1 -1.0473 -0.0002
-2 7 2 0.7536 0.0038
-2 7 3 -0.8999 -0.0014
-2 7 4 1.5457 -0.0011
-2 7 5 -2.4509 0.0009
-2 7 6 3.1588 0.0001
-2 7 7 -3.2881 0.0005
-2 7 8 2.7986 -0.0020
-2 7 9 -1.9957 0.0021
-2 7 10 1.2872 -0.0004
-2 7 11 -0.9193 -0.0018
-2 7 12 0.8896 0.0030
-2 7 13 -1.0343 -0.0033
-2 7 14 1.1591 0.0026
-2 7 15 -1.1263 0.0003
-2 7 16 0.8963 -0.0056
-2 7 17 -0.5360 0.0099
-2 7 18 0.1814 -0.0087
-2 7 19 0.0461 0.0008
-2 7 20 -0.1145 0.0096
-2 7 21 0.0830 -0.0166
-2 8 1 1.5411 -0.0084
-2 8 2 -1.3066 0.0024
-2 8 3 1.2317 -0.0028
-2 8 4 -1.4006 0.0068
-2 8 5 1.7471 -0.0087
-2 8 6 -2.0545 0.0064
-2 8 7 2.1016 -0.0033
-2 8 8 -1.8395 0.0034
-2 8 9 1.4277 -0.0059
-2 8 10 -1.0984 0.0070
-2 8 11 0.9860 -0.0048
-2 8 12 -1.0656 0.0011
-2 8 13 1.2097 0.0012
-2 8 14 -1.2714 -0.0012
-2 8 15 1.1410 0.0003
-2 8 16 -0.7887 0.0001
-2 8 17 0.2982 0.0008
-2 8 18 0.1560 -0.0028
-2 8 19 -0.4095 0.0050
-2 8 20 0.4190 -0.0055
-2 8 21 -0.2799 0.0033
-2 9 1 -1.5040 -0.0090
-2 9 2 1.4932 0.0082
-2 9 3 -1.4948 -0.0057
-2 9 4 1.5312 -0.0018
-2 9 5 -1.5766 0.0108
-2 9 6 1.5448 -0.0146
-2 9 7 -1.3553 0.0116
-2 9 8 1.0308 -0.0072
-2 9 9 -0.7147 0.0069
-2 9 10 0.5721 -0.0092
-2 9 11 -0.6652 0.0090
-2 9 12 0.9178 -0.0047
-2 9 13 -1.1780 0.0000
-2 9 14 1.2968 0.0008
-2 9 15 -1.1733 0.0012
-2 9 16 0.7863 -0.0007
-2 9 17 -0.2295 -0.0057
-2 9 18 -0.2993 0.0150
-2 9 19 0.5991 -0.0198
-2 9 20 -0.6001 0.0147
-2 9 21 0.4054 -0.0014
-2 10 1 1.0753 0.0250
-2 10 2 -1.2828 -0.0159
-2 10 3 1.4843 0.0134
-2 10 4 -1.6047 -0.0094
-2 10 5 1.5791 -0.0012
-2 10 6 -1.3659 0.0127
-2 10 7 0.9722 -0.0161
-2 10 8 -0.4881 0.0108
-2 10 9 0.0794 -0.0049
-2 10 10 0.0911 0.0045
-2 10 11 0.0367 -0.0066
-2 10 12 -0.3848 0.0050
-2 10 13 0.7864 0.0006
-2 10 14 -1.0644 -0.0040
-2 10 15 1.0871 0.0012
-2 10 16 -0.8094 0.0029
-2 10 17 0.3110 0.0003
-2 10 18 0.2092 -0.0129
-2 10 19 -0.5309 0.0258
-2 10 20 0.5553 -0.0266
-2 11 1 -0.5157 -0.0126
-2 11 2 0.8184 0.0004
-2 11 3 -1.1929 -0.0016
-2 11 4 1.4848 0.0100
-2 11 5 -1.5478 -0.0114
-2 11 6 1.3126 0.0020
-2 11 7 -0.8158 0.0077
-2 11 8 0.1910 -0.0073
-2 11 9 0.3706 -0.0005
-2 11 10 -0.6910 0.0048
-2 11 11 0.6808 -0.0013
-2 11 12 -0.3751 -0.0035
-2 11 13 -0.0891 0.0021
-2 11 14 0.5292 0.0038
-2 11 15 -0.7743 -0.0056
-2 11 16 0.7252 0.0006
-2 11 17 -0.4119 0.0035
-2 11 18 0.0020 0.0024
-2 11 19 0.2876 -0.0167
-2 12 1 0.0668 -0.0183
-2 12 2 -0.3084 0.0275
-2 12 3 0.7129 -0.0233
-2 12 4 -1.1220 0.0045
-2 12 5 1.3342 0.0134
-2 12 6 -1.2171 -0.0162
-2 12 7 0.7731 0.0078
-2 12 8 -0.1308 -0.0028
-2 12 9 -0.5142 0.0081
-2 12 10 0.9747 -0.0152
-2 12 11 -1.1347 0.0126
-2 12 12 0.9786 -0.0011
-2 12 13 -0.5855 -0.0076
-2 12 14 0.1022 0.0056
-2 12 15 0.2969 0.0019
-2 12 16 -0.4712 -0.0047
-2 12 17 0.3867 0.0008
-2 12 18 -0.1495 0.0014
-2 13 1 0.1414 0.0342
-2 13 2 -0.0456 -0.0374
-2 13 3 -0.2300 0.0336
-2 13 4 0.5967 -0.0162
-2 13 5 -0.8797 -0.0063
-2 13 6 0.9211 0.0183
-2 13 7 -0.6676 -0.0156
-2 13 8 0.1899 0.0094
-2 13 9 0.3611 -0.0117
-2 13 10 -0.8229 0.0207
-2 13 11 1.0769 -0.0229
-2 13 12 -1.0759 0.0111
-2 13 13 0.8458 0.0065
-2 13 14 -0.4754 -0.0151
-2 13 15 0.0964 0.0099
-2 13 16 0.1589 0.0005
-2 13 17 -0.2226 -0.0052
-2 14 4 -0.1471 0.0086
-2 14 5 0.3531 0.0043
-2 14 6 -0.4568 -0.0132
-2 14 7 0.3931 0.0123
-2 14 8 -0.1727 -0.0069
-2 14 9 -0.1329 0.0077
-2 14 10 0.4284 -0.0173
-2 14 11 -0.6306 0.0258
-2 14 12 0.6915 -0.0213
-2 14 13 -0.6072 0.0045
-2 14 14 0.4171 0.0117
-1 -14 1 -0.7795 0.0100
-1 -13 1 1.4650 -0.0027
-1 -13 2 -1.1695 0.0174
-1 -13 3 0.7770 -0.0154
-1 -13 4 -0.4468 -0.0071
-1 -12 1 -1.7745 0.0009
-1 -12 2 1.7235 -0.0018
-1 -12 3 -1.3906 0.0005
-1 -12 4 0.9507 0.0129
-1 -12 5 -0.5364 -0.0326
-1 -12 6 0.2113 0.0400
-1 -11 1 1.5029 -0.0018
-1 -11 2 -1.7712 -0.0033
-1 -11 3 1.6810 0.0051
-1 -11 4 -1.3230 -0.0092
-1 -11 5 0.8416 0.0194
-1 -11 6 -0.3709 -0.0285
-1 -11 7 0.0164 0.0246
-1 -11 8 0.1584 -0.0056
-1 -10 1 -0.8717 -0.0017
-1 -10 2 1.3106 0.0013
-1 -10 3 -1.4691 -0.0016
-1 -10 4 1.3153 -0.0000
-1 -10 5 -0.9287 -0.0000
-1 -10 6 0.4442 0.0046
-1 -10 7 -0.0069 -0.0093
-1 -10 8 -0.2632 0.0060
-1 -10 9 0.3191 0.0065
-1 -10 10 -0.2150 -0.0194
-1 -9 1 0.3301 0.0047
-1 -9 2 -0.6765 0.0009
-1 -9 3 0.9029 -0.0013
-1 -9 4 -0.9014 0.0026
-1 -9 5 0.6756 -0.0071
-1 -9 6 -0.3084 0.0102
-1 -9 7 -0.0843 -0.0075
-1 -9 8 0.3846 0.0017
-1 -9 9 -0.5071 -0.0013
-1 -9 10 0.4423 0.0107
-1 -9 11 -0.2679 -0.0244
-1 -8 1 -0.1582 0.0018
-1 -8 2 0.2124 -0.0031
-1 -8 3 -0.2848 0.0008
-1 -8 4 0.2637 0.0026
-1 -8 5 -0.1236 -0.0015
-1 -8 6 -0.0916 -0.0049
-1 -8 7 0.3241 0.0101
-1 -8 8 -0.5255 -0.0078
-1 -8 9 0.6464 0.0013
-1 -8 10 -0.6438 -0.0013
-1 -8 11 0.5173 0.0147
-1 -8 12 -0.3257 -0.0356
-1 -8 13 0.1508 0.0488
-1 -7 1 0.3254 -0.0116
-1 -7 2 0.0243 0.0046
-1 -7 3 -0.2551 0.0002
-1 -7 4 0.4457 -0.0056
-1 -7 5 -0.6207 0.0090
-1 -7 6 0.7421 -0.0063
-1 -7 7 -0.7793 -0.0016
-1 -7 8 0.7591 0.0070
-1 -7 9 -0.7320 -0.0038
-1 -7 10 0.7075 -0.0030
-1 -7 11 -0.6493 0.0006
-1 -7 12 0.5302 0.0178
-1 -7 13 -0.3710 -0.0435
-1 -7 14 0.2205 0.0583
-1 -6 1 -0.8361 0.0099
-1 -6 2 -0.0553 -0.0009
-1 -6 3 0.7728 -0.0022
-1 -6 4 -1.2755 0.0019
-1 -6 5 1.5757 -0.0029
-1 -6 6 -1.6625 0.0044
-1 -6 7 1.5229 -0.0021
-1 -6 8 -1.2202 -0.0037
-1 -6 9 0.8965 0.0060
-1 -6 10 -0.6759 -0.0001
-1 -6 11 0.5783 -0.0077
-1 -6 12 -0.5382 0.0044
-1 -6 13 0.4879 0.0146
-1 -6 14 -0.4065 -0.0376
-1 -6 15 0.3038 0.0477
-1 -5 1 1.9224 0.0029
-1 -5 2 -0.5189 -0.0065
-1 -5 3 -0.9933 0.0059
-1 -5 4 2.1616 0.0016
-1 -5 5 -2.8089 -0.0090
-1 -5 6 2.9499 0.0094
-1 -5 7 -2.6584 -0.0047
-1 -5 8 2.0540 0.0025
-1 -5 9 -1.3392 -0.0046
-1 -5 10 0.7461 0.0046
-1 -5 11 -0.4131 0.0023
-1 -5 12 0.3250 -0.0100
-1 -5 13 -0.3706 0.0077
-1 -5 14 0.4370 0.0054
-1 -5 15 -0.4517 -0.0181
-1 -5 16 0.3816 0.0192
-1 -4 1 -3.2372 -0.0093
-1 -4 2 2.2524 0.0057
-1 -4 3 0.0263 -0.0053
-1 -4 4 -2.3777 -0.0006
-1 -4 5 3.9471 0.0115
-1 -4 6 -4.5023 -0.0175
-1 -4 7 4.2056 0.0122
-1 -4 8 -3.3363 -0.0022
-1 -4 9 2.2013 -0.0016
-1 -4 10 -1.1243 -0.0019
-1 -4 11 0.3690 0.0040
-1 -4 12 -0.0343 0.0007
-1 -4 13 0.0431 -0.0072
-1 -4 14 -0.2282 0.0083
-1 -4 15 0.4218 -0.0050
-1 -4 16 -0.4992 0.0053
-1 -4 17 0.4110 -0.0120
-1 -3 1 2.8270 0.0035
-1 -3 2 -4.5305 0.0073
-1 -3 3 2.7103 -0.0055
-1 -3 4 0.7893 0.0004
-1 -3 5 -3.9366 -0.0030
-1 -3 6 5.6315 0.0102
-1 -3 7 -5.8039 -0.0107
-1 -3 8 4.8998 0.0015
-1 -3 9 -3.4392 0.0072
-1 -3 10 1.8815 -0.0059
-1 -3 11 -0.6081 -0.0021
-1 -3 12 -0.1464 0.0062
-1 -3 13 0.3585 -0.0024
-1 -3 14 -0.1816 -0.0037
-1 -3 15 -0.1558 0.0074
-1 -3 16 0.4368 -0.0111
-1 -3 17 -0.5162 0.0189
-1 -3 18 0.3765 -0.0274
-1 -2 1 1.9328 -0.0036
-1 -2 2 4.9653 -0.0162
-1 -2 3 -6.0730 0.0184
-1 -2 4 2.7919 -0.0053
-1 -2 5 1.8334 -0.0058
-1 -2 6 -5.2910 0.0044
-1 -2 7 6.6455 0.0019
-1 -2 8 -6.2094 -0.0016
-1 -2 9 4.7251 -0.0049
-1 -2 10 -2.8645 0.0075
-1 -2 11 1.1383 -0.0019
-1 -2 12 0.0949 -0.0047
-1 -2 13 -0.6774 0.0045
-1 -2 14 0.6769 0.0007
-1 -2 15 -0.3168 -0.0041
-1 -2 16 -0.1323 0.0046
-1 -2 17 0.4395 -0.0075
-1 -2 18 -0.4851 0.0151
-1 -2 19 0.3104 -0.0218
-1 -1 1 -11.2361 0.0229
-1 -1 2 -1.2995 0.0025
-1 -1 3 7.4555 -0.0167
-1 -1 4 -6.7036 0.0092
-1 -1 5 1.9627 0.0071
-1 -1 6 3.0405 -0.0133
-1 -1 7 -6.0171 0.0061
-1 -1 8 6.6063 0.0024
-1 -1 9 -5.5426 -0.0031
-1 -1 10 3.7145 0.0001
-1 -1 11 -1.7823 -0.0008
-1 -1 12 0.1920 0.0036
-1 -1 13 0.7878 -0.0018
-1 -1 14 -1.0980 -0.0049
-1 -1 15 0.8802 0.0084
-1 -1 16 -0.3898 -0.0038
-1 -1 17 -0.1033 -0.0032
-1 -1 18 0.3941 0.0033
-1 -1 19 -0.4107 0.0041
-1 0 1 21.0304 -0.0408
-1 0 2 -5.6851 0.0239
-1 0 3 -5.2313 -0.0027
-1 0 4 8.5735 -0.0041
-1 0 5 -5.6584 -0.0043
-1 0 6 0.3269 0.0123
-1 0 7 3.9763 -0.0085
-1 0 8 -5.8221 -0.0016
-1 0 9 5.5349 0.0070
-1 0 10 -4.0763 -0.0059
-1 0 11 2.2563 0.0047
-1 0 12 -0.5777 -0.0057
-1 0 13 -0.6543 0.0031
-1 0 14 1.2875 0.0055
-1 0 15 -1.3412 -0.0129
-1 0 16 0.9806 0.0096
-1 0 17 -0.4431 0.0023
-1 0 18 -0.0365 -0.0106
-1 0 19 0.2938 0.0065
-1 0 20 -0.2989 0.0052
-1 1 1 -25.6028 0.0232
-1 1 2 11.9820 -0.0302
-1 1 3 0.6972 0.0195
-1 1 4 -7.5347 -0.0062
-1 1 5 7.5643 0.0029
-1 1 6 -3.3955 -0.0064
-1 1 7 -1.2993 0.0062
-1 1 8 4.1479 -0.0007
-1 1 9 -4.7430 -0.0032
-1 1 10 3.8486 0.0018
-1 1 11 -2.3641 -0.0002
-1 1 12 0.8581 0.0027
-1 1 13 0.3807 -0.0047
-1 1 14 -1.1954 -0.0001
-1 1 15 1.5237 0.0091
-1 1 16 -1.4113 -0.0115
-1 1 17 0.9985 0.0032
-1 1 18 -0.4800 0.0068
-1 1 19 0.0513 -0.0057
-1 1 20 0.1620 -0.0075
-1 2 1 22.4866 0.0271
-1 2 2 -13.7776 0.0017
-1 2 3 3.0452 -0.0135
-1 2 4 4.8946 0.0093
-1 2 5 -7.4271 -0.0024
-1 2 6 5.2688 0.0009
-1 2 7 -1.2216 -0.0021
-1 2 8 -2.0521 0.0018
-1 2 9 3.4156 -0.0019
-1 2 10 -3.1606 0.0051
-1 2 11 2.1108 -0.0082
-1 2 12 -0.9081 0.0059
-1 2 13 -0.1465 0.0001
-1 2 14 0.9392 -0.0021
-1 2 15 -1.4094 -0.0030
-1 2 16 1.5295 0.0083
-1 2 17 -1.3319 -0.0060
-1 2 18 0.9226 -0.0007
-1 2 19 -0.4635 0.0011
-1 2 20 0.1145 0.0103
-1 2 21 0.0428 -0.0256
-1 3 1 -14.3628 -0.0605
-1 3 2 10.7585 0.0328
-1 3 3 -4.0316 -0.0083
-1 3 4 -2.5641 -0.0010
-1 3 5 6.1425 -0.0010
-1 3 6 -5.8968 0.0036
-1 3 7 3.1749 -0.0026
-1 3 8 -0.1367 0.0001
-1 3 9 -1.7231 0.0020
-1 3 10 2.1235 -0.0049
-1 3 11 -1.5830 0.0081
-1 3 12 0.7291 -0.0084
-1 3 13 0.0751 0.0047
-1 3 14 -0.7136 -0.0012
-1 3 15 1.1592 0.0024
-1 3 16 -1.3822 -0.0064
-1 3 17 1.3579 0.0074
-1 3 18 -1.1109 -0.0042
-1 3 19 0.7364 0.0032
-1 3 20 -0.3712 -0.0102
-1 3 21 0.1256 0.0217
-1 4 1 6.1104 0.0371
-1 4 2 -5.7178 -0.0322
-1 4 3 2.7612 0.0180
-1 4 4 1.3665 -0.0072
-1 4 5 -4.5998 0.0054
-1 4 6 5.5568 -0.0074
-1 4 7 -4.3110 0.0071
-1 4 8 2.0598 -0.0039
-1 4 9 -0.1318 0.0013
-1 4 10 -0.7990 -0.0007
-1 4 11 0.8144 0.0007
-1 4 12 -0.3552 0.0001
-1 4 13 -0.1929 -0.0010
-1 4 14 0.6509 0.0018
-1 4 15 -0.9777 -0.0034
-1 4 16 1.1619 0.0056
-1 4 17 -1.1833 -0.0067
-1 4 18 1.0383 0.0061
-1 4 19 -0.7732 -0.0066
-1 4 20 0.4774 0.0112
-1 4 21 -0.2391 -0.0178
-1 4 22 0.0987 0.0200
-1 5 1 -0.7356 0.0198
-1 5 2 1.5123 -0.0046
-1 5 3 -0.8723 -0.0023
-1 5 4 -1.0290 0.0031
-1 5 5 3.2166 -0.0042
-1 5 6 -4.5356 0.0072
-1 5 7 4.4242 -0.0088
-1 5 8 -3.1934 0.0068
-1 5 9 1.6631 -0.0037
-1 5 10 -0.5499 0.0035
-1 5 11 0.1080 -0.0061
-1 5 12 -0.1830 0.0080
-1 5 13 0.4814 -0.0064
-1 5 14 -0.7806 0.0025
-1 5 15 0.9783 0.0008
-1 5 16 -1.0472 -0.0016
-1 5 17 0.9899 0.0009
-1 5 18 -0.8299 -0.0014
-1 5 19 0.6148 0.0057
-1 5 20 -0.4032 -0.0132
-1 5 21 0.2383 0.0199
-1 5 22 -0.1299 -0.0204
-1 6 1 -1.7139 -0.0461
-1 6 2 0.9141 0.0339
-1 6 3 -0.6229 -0.0186
-1 6 4 1.1428 0.0080
-1 6 5 -2.2481 -0.0025
-1 6 6 3.2951 -0.0013
-1 6 7 -3.6800 0.0043
-1 6 8 3.2500 -0.0050
-1 6 9 -2.3350 0.0032
-1 6 10 1.4393 -0.0017
-1 6 11 -0.9002 0.0030
-1 6 12 0.7656 -0.0057
-1 6 13 -0.8860 0.0062
-1 6 14 1.0672 -0.0036
-1 6 15 -1.1636 0.0012
-1 6 16 1.1059 -0.0023
-1 6 17 -0.9019 0.0056
-1 6 18 0.6223 -0.0062
-1 6 19 -0.3630 -0.0002
-1 6 20 0.1924 0.0119
-1 6 21 -0.1167 -0.0226
-1 6 22 0.0915 0.0257
-1 7 1 2.4487 0.0141
-1 7 2 -2.0062 -0.0212
-1 7 3 1.6045 0.0173
-1 7 4 -1.5459 -0.0097
-1 7 5 1.9027 0.0051
-1 7 6 -2.4227 -0.0039
-1 7 7 2.7208 0.0031
-1 7 8 -2.5834 -0.0013
-1 7 9 2.1074 -0.0000
-1 7 10 -1.5775 -0.0003
-1 7 11 1.2378 0.0013
-1 7 12 -1.1616 -0.0017
-1 7 13 1.2706 0.0017
-1 7 14 -1.4192 -0.0021
-1 7 15 1.4629 0.0020
-1 7 16 -1.3065 0.0003
-1 7 17 0.9492 -0.0041
-1 7 18 -0.4990 0.0053
-1 7 19 0.1183 0.0000
-1 7 20 0.0776 -0.0105
-1 7 21 -0.0910 0.0206
-1 7 22 0.0198 -0.0245
-1 8 1 -2.3202 0.0331
-1 8 2 2.2875 -0.0152
-1 8 3 -2.1417 0.0037
-1 8 4 2.0408 -0.0009
-1 8 5 -2.0794 0.0013
-1 8 6 2.1777 0.0005
-1 8 7 -2.1492 -0.0039
-1 8 8 1.8894 0.0053
-1 8 9 -1.4884 -0.0033
-1 8 10 1.1552 0.0005
-1 8 11 -1.0479 -0.0004
-1 8 12 1.1767 0.0033
-1 8 13 -1.4339 -0.0069
-1 8 14 1.6704 0.0085
-1 8 15 -1.7444 -0.0070
-1 8 16 1.5545 0.0041
-1 8 17 -1.0943 -0.0027
-1 8 18 0.4922 0.0053
-1 8 19 0.0334 -0.0118
-1 8 20 -0.3062 0.0181
-1 8 21 0.3063 -0.0198
-1 8 22 -0.1629 0.0160
-1 9 1 1.6761 -0.0347
-1 9 2 -1.9585 0.0284
-1 9 3 2.1649 -0.0168
-1 9 4 -2.2978 0.0088
-1 9 5 2.3643 -0.0073
-1 9 6 -2.3095 0.0076
-1 9 7 2.0421 -0.0046
-1 9 8 -1.5524 -0.0004
-1 9 9 0.9896 0.0024
-1 9 10 -0.5914 0.0001
-1 9 11 0.5231 -0.0030
-1 9 12 -0.7772 0.0012
-1 9 13 1.2053 0.0050
-1 9 14 -1.6121 -0.0099
-1 9 15 1.8204 0.0091
-1 9 16 -1.7064 -0.0043
-1 9 17 1.2502 0.0028
-1 9 18 -0.5846 -0.0102
-1 9 19 -0.0400 0.0232
-1 9 20 0.3961 -0.0315
-1 9 21 -0.4254 0.0268
-1 10 1 -0.8279 -0.0132
-1 10 2 1.2145 -0.0026
-1 10 3 -1.6820 0.0069
-1 10 4 2.1131 -0.0035
-1 10 5 -2.3937 0.0027
-1 10 6 2.4166 -0.0073
-1 10 7 -2.1058 0.0112
-1 10 8 1.4880 -0.0089
-1 10 9 -0.7415 0.0031
-1 10 10 0.1385 -0.0006
-1 10 11 0.1001 0.0029
-1 10 12 0.0779 -0.0041
-1 10 13 -0.5523 -0.0006
-1 10 14 1.1087 0.0080
-1 10 15 -1.5188 -0.0096
-1 10 16 1.6017 0.0024
-1 10 17 -1.2922 0.0050
-1 10 18 0.6987 -0.0008
-1 10 19 -0.0759 -0.0164
-1 10 20 -0.3186 0.0335
-1 10 21 0.3888 -0.0341
-1 11 1 0.1454 0.0550
-1 11 2 -0.4072 -0.0299
-1 11 3 0.9275 0.0100
-1 11 4 -1.5530 -0.0054
-1 11 5 2.0718 0.0079
-1 11 6 -2.2890 -0.0050
-1 11 7 2.0885 -0.0040
-1 11 8 -1.4859 0.0098
-1 11 9 0.6506 -0.0068
-1 11 10 0.1435 0.0003
-1 11 11 -0.6352 0.0014
-1 11 12 0.6896 0.0015
-1 11 13 -0.3391 -0.0015
-1 11 14 -0.2480 -0.0047
-1 11 15 0.8294 0.0098
-1 11 16 -1.1642 -0.0046
-1 11 17 1.1123 -0.0086
-1 11 18 -0.7204 0.0154
-1 11 19 0.2127 -0.0050
-1 11 20 0.1489 -0.0163
-1 12 1 0.1676 -0.0435
-1 12 2 -0.1362 0.0310
-1 12 3 -0.2321 -0.0115
-1 12 4 0.8464 0.0044
-1 12 5 -1.4822 -0.0115
-1 12 6 1.8855 0.0181
-1 12 7 -1.8764 -0.0133
-1 12 8 1.4192 0.0023
-1 12 9 -0.6394 0.0027
-1 12 10 -0.2213 0.0014
-1 12 11 0.8987 -0.0057
-1 12 12 -1.2039 0.0035
-1 12 13 1.0804 0.0016
-1 12 14 -0.6108 -0.0009
-1 12 15 -0.0061 -0.0055
-1 12 16 0.5164 0.0073
-1 12 17 -0.7187 0.0024
-1 12 18 0.5795 -0.0161
-1 12 19 -0.2573 0.0187
-1 13 1 -0.1781 -0.0069
-1 13 2 0.3101 -0.0018
-1 13 3 -0.1714 -0.0022
-1 13 4 -0.2456 0.0036
-1 13 5 0.7954 0.0073
-1 13 6 -1.2517 -0.0224
-1 13 7 1.4130 0.0268
-1 13 8 -1.1862 -0.0179
-1 13 9 0.6206 0.0068
-1 13 10 0.1134 -0.0039
-1 13 11 -0.7932 0.0068
-1 13 12 1.2256 -0.0058
-1 13 13 -1.3046 -0.0016
-1 13 14 1.0381 0.0075
-1 13 15 -0.5488 -0.0048
-1 13 16 0.0423 -0.0025
-1 13 17 0.2783 0.0036
-1 13 18 -0.3249 0.0048
-1 14 2 -0.2361 -0.0235
-1 14 3 0.2518 0.0122
-1 14 4 -0.0769 -0.0053
-1 14 5 -0.2404 -0.0059
-1 14 6 0.5720 0.0209
-1 14 7 -0.7742 -0.0298
-1 14 8 0.7473 0.0257
-1 14 9 -0.4741 -0.0141
-1 14 10 0.0281 0.0063
-1 14 11 0.4537 -0.0055
-1 14 12 -0.8237 0.0052
-1 14 13 0.9771 0.0012
-1 14 14 -0.8848 -0.0104
-1 14 15 0.6030 0.0136
-1 14 16 -0.2583 -0.0077
-1 15 7 0.2164 0.0254
-1 15 8 -0.2576 -0.0236
-1 15 9 0.2022 0.0155
-1 15 10 -0.0517 -0.0080
-1 15 11 -0.1516 0.0054
0 -13 1 -0.8837 -0.0209
0 -13 2 0.8167 -0.0013
0 -13 3 -0.5896 0.0225
0 -12 1 1.0224 -0.0143
0 -12 2 -1.2136 0.0111
0 -12 3 1.1409 -0.0185
0 -12 4 -0.9042 0.0160
0 -12 5 0.6113 0.0051
0 -11 1 -0.7871 0.0320
0 -11 2 1.1761 -0.0194
0 -11 3 -1.3418 0.0151
0 -11 4 1.2739 -0.0115
0 -11 5 -1.0267 -0.0027
0 -11 6 0.6770 0.0235
0 -11 7 -0.3184 -0.0329
0 -10 1 0.4775 -0.0097
0 -10 2 -0.8116 0.0104
0 -10 3 1.0792 -0.0091
0 -10 4 -1.1798 0.0086
0 -10 5 1.0852 -0.0041
0 -10 6 -0.8205 -0.0075
0 -10 7 0.4602 0.0190
0 -10 8 -0.1211 -0.0181
0 -10 9 -0.0876 0.0025
0 -9 1 -0.4950 -0.0265
0 -9 2 0.5259 0.0111
0 -9 3 -0.6370 -0.0020
0 -9 4 0.7155 -0.0028
0 -9 5 -0.6976 0.0055
0 -9 6 0.5653 -0.0048
0 -9 7 -0.3363 -0.0004
0 -9 8 0.0719 0.0061
0 -9 9 0.1358 -0.0057
0 -9 10 -0.2174 -0.0028
0 -9 11 0.1773 0.0135
0 -8 1 0.9839 0.0305
0 -8 2 -0.6265 -0.0193
0 -8 3 0.3991 0.0090
0 -8 4 -0.2319 -0.0043
0 -8 5 0.0878 0.0022
0 -8 6 0.0313 0.0012
0 -8 7 -0.1257 -0.0049
0 -8 8 0.2099 0.0044
0 -8 9 -0.2843 0.0012
0 -8 10 0.3218 -0.0053
0 -8 11 -0.2960 0.0002
0 -8 12 0.2142 0.0144
0 -7 1 -1.8165 0.0040
0 -7 2 1.1046 0.0023
0 -7 3 -0.4906 -0.0028
0 -7 4 -0.0314 0.0041
0 -7 5 0.4615 -0.0080
0 -7 6 -0.7449 0.0091
0 -7 7 0.8317 -0.0034
0 -7 8 -0.7507 -0.0043
0 -7 9 0.5992 0.0047
0 -7 10 -0.4650 0.0036
0 -7 11 0.3743 -0.0096
0 -7 12 -0.3062 0.0005
0 -7 13 0.2348 0.0232
0 -6 1 2.8462 -0.0331
0 -6 2 -1.8814 0.0178
0 -6 3 0.8520 -0.0078
0 -6 4 0.0862 0.0026
0 -6 5 -0.8721 0.0030
0 -6 6 1.4272 -0.0087
0 -6 7 -1.6492 0.0085
0 -6 8 1.5149 -0.0003
0 -6 9 -1.1448 -0.0075
0 -6 10 0.7368 0.0048
0 -6 11 -0.4405 0.0065
0 -6 12 0.2921 -0.0112
0 -6 13 -0.2428 -0.0027
0 -6 14 0.2219 0.0289
0 -6 15 -0.1815 -0.0475
0 -5 1 -3.6861 0.0192
0 -5 2 2.9963 -0.0134
0 -5 3 -1.6448 0.0057
0 -5 4 0.1573 -0.0037
0 -5 5 1.1310 0.0050
0 -5 6 -2.0591 -0.0037
0 -5 7 2.5201 -0.0000
0 -5 8 -2.4585 -0.0004
0 -5 9 1.9600 0.0064
0 -5 10 -1.2640 -0.0101
0 -5 11 0.6420 0.0039
0 -5 12 -0.2567 0.0071
0 -5 13 0.1181 -0.0092
0 -5 14 -0.1349 -0.0035
0 -5 15 0.1905 0.0207
0 -5 16 -0.1982 -0.0271
0 -4 1 2.7999 0.0224
0 -4 2 -3.9399 -0.0104
0 -4 3 3.1009 0.0077
0 -4 4 -1.1699 -0.0049
0 -4 5 -0.8776 -0.0034
0 -4 6 2.4546 0.0115
0 -4 7 -3.3412 -0.0117
0 -4 8 3.4972 0.0060
0 -4 9 -3.0043 -0.0028
0 -4 10 2.0985 0.0053
0 -4 11 -1.1230 -0.0069
0 -4 12 0.3769 0.0025
0 -4 13 0.0070 0.0040
0 -4 14 -0.0693 -0.0050
0 -4 15 -0.0464 0.0004
0 -4 16 0.1764 0.0015
0 -4 17 -0.2063 0.0041
0 -3 1 2.5800 -0.0470
0 -3 2 2.7269 0.0236
0 -3 3 -4.4682 -0.0118
0 -3 4 3.1713 0.0097
0 -3 5 -0.4954 -0.0052
0 -3 6 -2.0583 -0.0051
0 -3 7 3.7319 0.0121
0 -3 8 -4.3656 -0.0085
0 -3 9 4.0759 -0.0007
0 -3 10 -3.1214 0.0049
0 -3 11 1.8789 -0.0015
0 -3 12 -0.7512 -0.0031
0 -3 13 0.0146 0.0035
0 -3 14 0.2643 -0.0011
0 -3 15 -0.1954 -0.0013
0 -3 16 -0.0225 0.0056
0 -3 17 0.1926 -0.0145
0 -2 1 -14.0604 0.0385
0 -2 2 3.2585 -0.0142
0 -2 3 3.5093 -0.0026
0 -2 4 -5.0469 0.0015
0 -2 5 2.9067 0.0062
0 -2 6 0.4315 -0.0058
0 -2 7 -3.1656 -0.0019
0 -2 8 4.6088 0.0053
0 -2 9 -4.7944 0.0007
0 -2 10 4.0272 -0.0084
0 -2 11 -2.7151 0.0090
0 -2 12 1.3160 -0.0031
0 -2 13 -0.2242 -0.0020
0 -2 14 -0.3590 0.0031
0 -2 15 0.4554 -0.0022
0 -2 16 -0.2412 0.0004
0 -2 17 -0.0497 0.0047
0 -2 18 0.2206 -0.0138
0 -1 1 28.7866 -0.0206
0 -1 2 -14.1875 0.0027
0 -1 3 1.7478 0.0173
0 -1 4 4.6129 -0.0192
0 -1 5 -4.9500 0.0048
0 -1 6 1.9283 0.0073
0 -1 7 1.5759 -0.0060
0 -1 8 -3.9376 -0.0017
0 -1 9 4.8043 0.0036
0 -1 10 -4.4537 0.0013
0 -1 11 3.3240 -0.0047
0 -1 12 -1.8798 0.0029
0 -1 13 0.5617 -0.0006
0 -1 14 0.3198 0.0018
0 -1 15 -0.6665 -0.0035
0 -1 16 0.5730 0.0006
0 -1 17 -0.2469 0.0054
0 -1 18 -0.0780 -0.0074
0 -1 19 0.2314 0.0022
0 0 1 -39.5775 0.0132
0 0 2 25.6860 -0.0082
0 0 3 -10.1798 -0.0103
0 0 4 -0.7950 0.0213
0 0 5 4.8842 -0.0143
0 0 6 -3.6464 0.0003
0 0 7 0.2969 0.0042
0 0 8 2.6242 0.0021
0 0 9 -4.1106 -0.0083
0 0 10 4.2425 0.0076
0 0 11 -3.4620 -0.0044
0 0 12 2.2156 0.0041
0 0 13 -0.9026 -0.0037
0 0 14 -0.1484 -0.0021
0 0 15 0.7472 0.0099
0 0 16 -0.8732 -0.0098
0 0 17 0.6441 -0.0021
0 0 18 -0.2590 0.0172
0 0 19 -0.0685 -0.0225
0 0 20 0.2012 0.0146
0 1 0 -39.1087 -0.0170
0 1 1 40.0411 -0.0028
0 1 2 -31.2238 0.0164
0 1 3 17.2695 -0.0108
0 1 4 -4.5970 -0.0035
0 1 5 -2.5167 0.0097
0 1 6 3.7253 -0.0053
0 1 7 -1.4903 0.0013
0 1 8 -1.3304 -0.0043
0 1 9 3.1116 0.0090
0 1 10 -3.5833 -0.0083
0 1 11 3.1287 0.0048
0 1 12 -2.1891 -0.0045
0 1 13 1.0913 0.0066
0 1 14 -0.0830 -0.0032
0 1 15 -0.6487 -0.0068
0 1 16 1.0022 0.0132
0 1 17 -0.9780 -0.0057
0 1 18 0.6777 -0.0126
0 1 19 -0.2817 0.0260
0 1 20 -0.0192 -0.0229
0 2 0 24.6862 0.0467
0 2 1 -30.0610 -0.0287
0 2 2 27.5212 0.0001
0 2 3 -18.6372 0.0161
0 2 4 8.0555 -0.0131
0 2 5 -0.3501 0.0031
0 2 6 -2.5704 0.0019
0 2 7 1.7488 -0.0023
0 2 8 0.4527 0.0034
0 2 9 -2.1773 -0.0047
0 2 10 2.7945 0.0020
0 2 11 -2.5371 0.0035
0 2 12 1.8464 -0.0051
0 2 13 -1.0244 0.0006
0 2 14 0.2243 0.0030
0 2 15 0.4537 0.0009
0 2 16 -0.9160 -0.0080
0 2 17 1.0896 0.0068
0 2 18 -0.9673 0.0057
0 2 19 0.6412 -0.0190
0 2 20 -0.2800 0.0194
0 2 21 0.0394 -0.0049
0 3 0 -9.8415 -0.0660
0 3 1 15.7605 0.0621
0 3 2 -17.3284 -0.0356
0 3 3 13.8863 0.0061
0 3 4 -7.5533 0.0086
0 3 5 1.6607 -0.0078
0 3 6 1.4628 0.0026
0 3 7 -1.6129 -0.0004
0 3 8 0.1623 0.0006
0 3 9 1.3084 -0.0013
0 3 10 -1.9790 0.0038
0 3 11 1.8624 -0.0086
0 3 12 -1.3371 0.0115
0 3 13 0.7225 -0.0088
0 3 14 -0.1518 0.0034
0 3 15 -0.3485 -0.0016
0 3 16 0.7507 0.0040
0 3 17 -0.9907 -0.0039
0 3 18 1.0078 -0.0033
0 3 19 -0.8116 0.0125
0 3 20 0.5047 -0.0132
0 3 21 -0.2279 0.0020
0 4 0 0.3154 0.0420
0 4 1 -4.1165 -0.0549
0 4 2 6.6385 0.0493
0 4 3 -6.5558 -0.0292
0 4 4 4.1308 0.0096
0 4 5 -0.9671 -0.0005
0 4 6 -1.2011 -0.0003
0 4 7 1.6324 0.0002
0 4 8 -0.7786 -0.0023
0 4 9 -0.3671 0.0046
0 4 10 1.0561 -0.0053
0 4 11 -1.1110 0.0053
0 4 12 0.7555 -0.0053
0 4 13 -0.2843 0.0048
0 4 14 -0.1347 -0.0040
0 4 15 0.4649 0.0041
0 4 16 -0.7138 -0.0047
0 4 17 0.8651 0.0028
0 4 18 -0.8807 0.0033
0 4 19 0.7511 -0.0100
0 4 20 -0.5286 0.0101
0 4 21 0.3039 -0.0015
0 5 0 3.2885 0.0138
0 5 1 -1.9082 0.0019
0 5 2 0.2948 -0.0170
0 5 3 0.6094 0.0215
0 5 4 -0.3624 -0.0164
0 5 5 -0.6611 0.0095
0 5 6 1.6157 -0.0057
0 5 7 -1.8564 0.0037
0 5 8 1.3442 -0.0006
0 5 9 -0.5222 -0.0030
0 5 10 -0.1083 0.0038
0 5 11 0.3094 -0.0004
0 5 12 -0.1397 -0.0046
0 5 13 -0.2036 0.0071
0 5 14 0.5444 -0.0049
0 5 15 -0.7890 -0.0002
0 5 16 0.9080 0.0039
0 5 17 -0.9001 -0.0023
0 5 18 0.7794 -0.0042
0 5 19 -0.5856 0.0101
0 5 20 0.3819 -0.0096
0 5 21 -0.2250 0.0020
0 5 22 0.1315 0.0065
0 6 0 -3.4646 -0.0454
0 6 1 3.5061 0.0446
0 6 2 -3.0325 -0.0298
0 6 3 2.4181 0.0105
0 6 4 -2.0671 0.0029
0 6 5 2.0835 -0.0073
0 6 6 -2.2185 0.0067
0 6 7 2.1323 -0.0051
0 6 8 -1.6991 0.0030
0 6 9 1.0814 -0.0001
0 6 10 -0.5601 -0.0019
0 6 11 0.3247 -0.0001
0 6 12 -0.3913 0.0058
0 6 13 0.6544 -0.0111
0 6 14 -0.9713 0.0111
0 6 15 1.2128 -0.0058
0 6 16 -1.2843 0.0003
0 6 17 1.1472 0.0001
0 6 18 -0.8409 0.0047
0 6 19 0.4780 -0.0093
0 6 20 -0.1897 0.0080
0 6 21 0.0489 -0.0005
0 6 22 -0.0308 -0.0073
0 7 0 2.5355 0.0181
0 7 1 -3.0727 -0.0324
0 7 2 3.2864 0.0364
0 7 3 -3.2196 -0.0273
0 7 4 3.0565 0.0126
0 7 5 -2.9291 -0.0018
0 7 6 2.7872 -0.0015
0 7 7 -2.4789 0.0006
0 7 8 1.9440 0.0006
0 7 9 -1.3091 -0.0013
0 7 10 0.7985 0.0021
0 7 11 -0.5719 -0.0022
0 7 12 0.6465 0.0001
0 7 13 -0.9323 0.0034
0 7 14 1.2985 -0.0056
0 7 15 -1.6038 0.0045
0 7 16 1.7089 -0.0020
0 7 17 -1.5225 0.0012
0 7 18 1.0700 -0.0026
0 7 19 -0.5131 0.0031
0 7 20 0.0682 0.0004
0 7 21 0.1305 -0.0069
0 7 22 -0.1112 0.0121
0 8 0 -1.4954 0.0333
0 8 1 2.0765 -0.0232
0 8 2 -2.5836 0.0064
0 8 3 2.9344 0.0060
0 8 4 -3.1531 -0.0085
0 8 5 3.2771 0.0052
0 8 6 -3.2467 -0.0031
0 8 7 2.9339 0.0047
0 8 8 -2.2993 -0.0071
0 8 9 1.5009 0.0073
0 8 10 -0.8224 -0.0054
0 8 11 0.4905 0.0037
0 8 12 -0.5538 -0.0034
0 8 13 0.9070 0.0039
0 8 14 -1.3838 -0.0038
0 8 15 1.8108 0.0025
0 8 16 -2.0170 -0.0001
0 8 17 1.8704 -0.0017
0 8 18 -1.3647 0.0001
0 8 19 0.6718 0.0063
0 8 20 -0.0692 -0.0153
0 8 21 -0.2342 0.0215
0 8 22 0.2319 -0.0208
0 9 0 0.6566 -0.0439
0 9 1 -1.0423 0.0529
0 9 2 1.5800 -0.0467
0 9 3 -2.1606 0.0292
0 9 4 2.7101 -0.0114
0 9 5 -3.1705 0.0012
0 9 6 3.4262 0.0024
0 9 7 -3.3089 -0.0048
0 9 8 2.7323 0.0085
0 9 9 -1.8274 -0.0109
0 9 10 0.9185 0.0092
0 9 11 -0.3363 -0.0047
0 9 12 0.2355 0.0014
0 9 13 -0.5564 -0.0024
0 9 14 1.1118 0.0058
0 9 15 -1.6784 -0.0065
0 9 16 2.0379 0.0016
0 9 17 -2.0172 0.0051
0 9 18 1.5726 -0.0053
0 9 19 -0.8576 -0.0062
0 9 20 0.1703 0.0238
0 9 21 0.2268 -0.0349
0 10 0 -0.2392 0.0000
0 10 1 0.2502 -0.0181
0 10 2 -0.5713 0.0337
0 10 3 1.1523 -0.0356
0 10 4 -1.8798 0.0242
0 10 5 2.6129 -0.0099
0 10 6 -3.1716 0.0016
0 10 7 3.3441 0.0007
0 10 8 -2.9846 -0.0026
0 10 9 2.1468 0.0064
0 10 10 -1.1134 -0.0087
0 10 11 0.2612 0.0058
0 10 12 0.1365 0.0001
0 10 13 -0.0197 -0.0026
0 10 14 -0.4817 -0.0010
0 10 15 1.1310 0.0053
0 10 16 -1.6581 -0.0017
0 10 17 1.8319 -0.0101
0 10 18 -1.5569 0.0188
0 10 19 0.9484 -0.0115
0 10 20 -0.2903 -0.0109
0 10 21 -0.1357 0.0318
0 11 0 0.2974 0.0440
0 11 1 0.0790 -0.0405
0 11 2 -0.1390 0.0195
0 11 3 -0.2040 0.0046
0 11 4 0.8888 -0.0157
0 11 5 -1.7419 0.0123
0 11 6 2.5232 -0.0051
0 11 7 -2.9727 0.0029
0 11 8 2.8925 -0.0043
0 11 9 -2.2556 0.0030
0 11 10 1.2575 0.0019
0 11 11 -0.2436 -0.0047
0 11 12 -0.4516 0.0015
0 11 13 0.6420 0.0032
0 11 14 -0.3385 -0.0023
0 11 15 -0.2786 -0.0036
0 11 16 0.9244 0.0040
0 11 17 -1.3100 0.0088
0 11 18 1.2718 -0.0276
0 11 19 -0.8664 0.0342
0 11 20 0.3400 -0.0186
0 11 21 0.0352 -0.0081
0 12 0 -0.5709 -0.0340
0 12 1 0.0217 0.0530
0 12 2 0.3647 -0.0515
0 12 3 -0.3705 0.0290
0 12 4 -0.0657 -0.0042
0 12 5 0.8271 -0.0069
0 12 6 -1.6697 0.0052
0 12 7 2.3017 -0.0024
0 12 8 -2.4778 0.0050
0 12 9 2.0978 -0.0084
0 12 10 -1.2641 0.0066
0 12 11 0.2489 -0.0012
0 12 12 0.6189 -0.0010
0 12 13 -1.0815 -0.0016
0 12 14 1.0365 0.0026
0 12 15 -0.5660 0.0026
0 12 16 -0.0885 -0.0077
0 12 17 0.6200 0.0007
0 12 18 -0.8057 0.0202
0 12 19 0.6312 -0.0396
0 12 20 -0.2855 0.0395
0 13 0 0.6818 -0.0196
0 13 1 -0.2490 -0.0041
0 13 2 -0.2172 0.0270
0 13 3 0.4680 -0.0298
0 13 4 -0.3445 0.0160
0 13 5 -0.1453 -0.0031
0 13 6 0.8378 0.0010
0 13 7 -1.4798 -0.0043
0 13 8 1.8180 0.0030
0 13 9 -1.6955 0.0040
0 13 10 1.1222 -0.0095
0 13 11 -0.2767 0.0090
0 13 12 -0.5680 -0.0060
0 13 13 1.1496 0.0056
0 13 14 -1.3077 -0.0062
0 13 15 1.0376 0.0022
0 13 16 -0.5006 0.0058
0 13 17 -0.0384 -0.0080
0 13 18 0.3444 -0.0038
0 13 19 -0.3469 0.0238
0 14 0 -0.4795 0.0607
0 14 1 0.3020 -0.0533
0 14 2 0.0075 0.0243
0 14 3 -0.2769 0.0024
0 14 4 0.3472 -0.0133
0 14 5 -0.1565 0.0133
0 14 6 -0.2404 -0.0137
0 14 7 0.7001 0.0171
0 14 8 -1.0390 -0.0171
0 14 9 1.0995 0.0094
0 14 10 -0.8212 0.0022
0 14 11 0.2775 -0.0106
0 14 12 0.3516 0.0139
0 14 13 -0.8565 -0.0149
0 14 14 1.0805 0.0153
0 14 15 -0.9772 -0.0124
0 14 16 0.6309 0.0042
0 14 17 -0.2237 0.0042
0 15 4 -0.1711 0.0063
0 15 5 0.1489 -0.0195
0 15 6 -0.0202 0.0255
0 15 7 -0.1772 -0.0292
0 15 8 0.3730 0.0294
0 15 9 -0.4774 -0.0231
0 15 10 0.4183 0.0111
0 15 11 -0.1888 0.0020
0 15 12 -0.1359 -0.0120
0 15 13 0.4324 0.0184
0 15 14 -0.5909 -0.0216
1 -13 0 -0.0783 -0.0268
1 -13 1 0.2793 0.0384
1 -12 0 0.0585 -0.0344
1 -12 1 -0.3572 0.0126
1 -12 2 0.5619 -0.0011
1 -12 3 -0.6082 0.0096
1 -12 4 0.5242 -0.0227
1 -11 0 -0.1711 0.0653
1 -11 1 0.3860 -0.0532
1 -11 2 -0.6381 0.0327
1 -11 3 0.8108 -0.0222
1 -11 4 -0.8563 0.0224
1 -11 5 0.7729 -0.0174
1 -11 6 -0.5829 -0.0017
1 -10 0 0.6113 -0.0309
1 -10 1 -0.5806 0.0375
1 -10 2 0.6748 -0.0310
1 -10 3 -0.8039 0.0220
1 -10 4 0.8942 -0.0184
1 -10 5 -0.8959 0.0150
1 -10 6 0.7800 -0.0023
1 -10 7 -0.5570 -0.0176
1 -10 8 0.2939 0.0296
1 -9 0 -1.3686 -0.0301
1 -9 1 1.1088 0.0182
1 -9 2 -0.9320 -0.0067
1 -9 3 0.8235 -0.0009
1 -9 4 -0.7503 0.0061
1 -9 5 0.6819 -0.0092
1 -9 6 -0.5876 0.0062
1 -9 7 0.4437 0.0047
1 -9 8 -0.2615 -0.0180
1 -9 9 0.0929 0.0232
1 -9 10 0.0079 -0.0162
1 -8 0 2.1662 0.0476
1 -8 1 -1.8681 -0.0494
1 -8 2 1.5049 0.0381
1 -8 3 -1.1222 -0.0213
1 -8 4 0.7420 0.0076
1 -8 5 -0.3982 -0.0002
1 -8 6 0.1328 -0.0020
1 -8 7 0.0360 0.0001
1 -8 8 -0.1218 0.0055
1 -8 9 0.1475 -0.0137
1 -8 10 -0.1294 0.0205
1 -8 11 0.0850 -0.0209
1 -7 0 -2.6589 -0.0032
1 -7 1 2.5552 0.0200
1 -7 2 -2.2009 -0.0254
1 -7 3 1.6757 0.0185
1 -7 4 -1.0317 -0.0085
1 -7 5 0.3441 0.0044
1 -7 6 0.2590 -0.0060
1 -7 7 -0.6485 0.0072
1 -7 8 0.7722 -0.0051
1 -7 9 -0.6775 0.0050
1 -7 10 0.4692 -0.0126
1 -7 11 -0.2546 0.0246
1 -7 12 0.1041 -0.0289
1 -7 13 -0.0344 0.0175
1 -6 0 2.4887 -0.0459
1 -6 1 -2.8622 0.0326
1 -6 2 2.7571 -0.0159
1 -6 3 -2.2681 0.0065
1 -6 4 1.5024 -0.0044
1 -6 5 -0.5624 0.0016
1 -6 6 -0.3873 0.0063
1 -6 7 1.1229 -0.0134
1 -6 8 -1.4675 0.0117
1 -6 9 1.3954 -0.0036
1 -6 10 -1.0368 0.0013
1 -6 11 0.5940 -0.0120
1 -6 12 -0.2394 0.0269
1 -6 13 0.0521 -0.0287
1 -6 14 -0.0081 0.0112
1 -5 0 -0.8005 0.0360
1 -5 1 2.1941 -0.0419
1 -5 2 -2.8750 0.0345
1 -5 3 2.7607 -0.0222
1 -5 4 -2.0434 0.0136
1 -5 5 0.9581 -0.0085
1 -5 6 0.2640 0.0013
1 -5 7 -1.3519 0.0082
1 -5 8 2.0314 -0.0117
1 -5 9 -2.1526 0.0048
1 -5 10 1.7778 0.0047
1 -5 11 -1.1418 -0.0038
1 -5 12 0.5208 -0.0095
1 -5 13 -0.1065 0.0217
1 -5 14 -0.0541 -0.0189
1 -5 15 0.0403 0.0024
1 -4 0 -4.0731 0.0260
1 -4 1 0.9826 -0.0068
1 -4 2 1.5982 -0.0064
1 -4 3 -2.8124 0.0084
1 -4 4 2.6618 -0.0053
1 -4 5 -1.6050 0.0044
1 -4 6 0.1469 -0.0046
1 -4 7 1.2943 0.0016
1 -4 8 -2.3656 0.0032
1 -4 9 2.8141 -0.0031
1 -4 10 -2.5894 -0.0033
1 -4 11 1.8805 0.0082
1 -4 12 -1.0184 -0.0043
1 -4 13 0.3116 -0.0051
1 -4 14 0.0768 0.0099
1 -4 15 -0.1610 -0.0059
1 -4 16 0.0783 -0.0000
1 -3 0 13.3215 -0.0720
1 -3 1 -8.6762 0.0599
1 -3 2 3.0561 -0.0361
1 -3 3 1.1301 0.0177
1 -3 4 -2.8782 -0.0104
1 -3 5 2.5364 0.0073
1 -3 6 -1.0319 -0.0020
1 -3 7 -0.7818 -0.0030
1 -3 8 2.3179 0.0032
1 -3 9 -3.2088 0.0002
1 -3 10 3.2979 -0.0017
1 -3 11 -2.6865 -0.0002
1 -3 12 1.6983 0.0021
1 -3 13 -0.7250 -0.0018
1 -3 14 0.0525 0.0017
1 -3 15 0.2295 -0.0034
1 -3 16 -0.2108 0.0032
1 -3 17 0.0732 0.0035
1 -2 0 -25.1139 0.0551
1 -2 1 20.9023 -0.0619
1 -2 2 -12.5735 0.0457
1 -2 3 4.2204 -0.0236
1 -2 4 1.2117 0.0117
1 -2 5 -3.0368 -0.0103
1 -2 6 2.2493 0.0093
1 -2 7 -0.3005 -0.0040
1 -2 8 -1.6976 -0.0010
1 -2 9 3.1103 0.0002
1 -2 10 -3.6527 0.0047
1 -2 11 3.3250 -0.0083
1 -2 12 -2.3914 0.0078
1 -2 13 1.2699 -0.0043
1 -2 14 -0.3446 -0.0011
1 -2 15 -0.1799 0.0074
1 -2 16 0.3078 -0.0108
1 -2 17 -0.1912 0.0066
1 -2 18 0.0263 0.0046
1 -1 0 33.9671 0.0008
1 -1 1 -33.4464 0.0174
1 -1 2 25.1052 -0.0166
1 -1 3 -13.5558 0.0029
1 -1 4 3.7505 0.0061
1 -1 5 1.6727 -0.0023
1 -1 6 -2.8694 -0.0059
1 -1 7 1.5278 0.0079
1 -1 8 0.6110 -0.0034
1 -1 9 -2.4407 0.0003
1 -1 10 3.4555 -0.0027
1 -1 11 -3.5384 0.0075
1 -1 12 2.8544 -0.0098
1 -1 13 -1.7722 0.0087
1 -1 14 0.7108 -0.0054
1 -1 15 0.0300 0.0001
1 -1 16 -0.3507 0.0065
1 -1 17 0.3283 -0.0112
1 -1 18 -0.1395 0.0106
1 -1 19 -0.0321 -0.0051
1 0 0 -34.3123 -0.0387
1 0 1 39.5201 0.0239
1 0 2 -34.8561 -0.0147
1 0 3 23.5085 0.0178
1 0 4 -11.1144 -0.0227
1 0 5 2.1948 0.0177
1 0 6 1.7882 -0.0053
1 0 7 -1.9572 -0.0029
1 0 8 0.3245 0.0018
1 0 9 1.5287 0.0027
1 0 10 -2.7991 -0.0032
1 0 11 3.2365 -0.0000
1 0 12 -2.8997 0.0025
1 0 13 2.0442 -0.0030
1 0 14 -1.0270 0.0040
1 0 15 0.1719 -0.0060
1 0 16 0.3346 0.0048
1 0 17 -0.4678 0.0026
1 0 18 0.3314 -0.0137
1 0 19 -0.0984 0.0217
1 1 0 25.4996 0.0374
1 1 1 -35.1149 -0.0323
1 1 2 35.9257 0.0197
1 1 3 -28.4600 -0.0148
1 1 4 17.1018 0.0179
1 1 5 -6.9331 -0.0183
1 1 6 0.8735 0.0114
1 1 7 1.0329 -0.0043
1 1 8 -0.4229 0.0041
1 1 9 -0.9673 -0.0081
1 1 10 2.1061 0.0089
1 1 11 -2.6326 -0.0054
1 1 12 2.5407 0.0027
1 1 13 -1.9770 -0.0034
1 1 14 1.1670 0.0032
1 1 15 -0.3575 0.0019
1 1 16 -0.2507 -0.0080
1 1 17 0.5496 0.0065
1 1 18 -0.5407 0.0061
1 1 19 0.3298 -0.0231
1 1 20 -0.0821 0.0334
1 2 0 -12.7212 -0.0229
1 2 1 22.7656 0.0245
1 2 2 -27.4574 -0.0104
1 2 3 25.1189 -0.0024
1 2 4 -17.7873 0.0035
1 2 5 9.4475 0.0022
1 2 6 -3.3694 -0.0053
1 2 7 0.6029 0.0050
1 2 8 -0.3079 -0.0062
1 2 9 1.0419 0.0094
1 2 10 -1.7694 -0.0096
1 2 11 2.0941 0.0047
1 2 12 -2.0080 0.0001
1 2 13 1.6207 0.0004
1 2 14 -1.0503 -0.0038
1 2 15 0.4164 0.0031
1 2 16 0.1532 0.0027
1 2 17 -0.5378 -0.0058
1 2 18 0.6629 -0.0012
1 2 19 -0.5455 0.0166
1 2 20 0.3000 -0.0296
1 3 0 2.5360 0.0201
1 3 1 -9.4112 -0.0254
1 3 2 14.5164 0.0126
1 3 3 -15.5630 0.0068
1 3 4 12.6601 -0.0170
1 3 5 -7.9229 0.0142
1 3 6 3.7966 -0.0064
1 3 7 -1.5689 0.0012
1 3 8 1.0738 0.0014
1 3 9 -1.4026 -0.0036
1 3 10 1.7524 0.0038
1 3 11 -1.7913 -0.0003
1 3 12 1.5471 -0.0046
1 3 13 -1.1554 0.0057
1 3 14 0.7114 -0.0023
1 3 15 -0.2565 -0.0006
1 3 16 -0.1737 -0.0003
1 3 17 0.5124 0.0017
1 3 18 -0.6789 0.0024
1 3 19 0.6390 -0.0125
1 3 20 -0.4473 0.0215
1 3 21 0.2211 -0.0221
1 4 0 2.1398 -0.0196
1 4 1 0.6536 0.0278
1 4 2 -3.6670 -0.0233
1 4 3 5.3240 0.0069
1 4 4 -5.0378 0.0092
1 4 5 3.4765 -0.0151
1 4 6 -1.8684 0.0117
1 4 7 1.0546 -0.0068
1 4 8 -1.0765 0.0047
1 4 9 1.4494 -0.0046
1 4 10 -1.6821 0.0045
1 4 11 1.5777 -0.0044
1 4 12 -1.2068 0.0046
1 4 13 0.7338 -0.0042
1 4 14 -0.2818 0.0032
1 4 15 -0.1021 -0.0029
1 4 16 0.4093 0.0036
1 4 17 -0.6214 -0.0027
1 4 18 0.7015 -0.0027
1 4 19 -0.6330 0.0113
1 4 20 0.4578 -0.0172
1 4 21 -0.2610 0.0153
1 5 0 -2.6800 0.0031
1 5 1 2.5674 -0.0096
1 5 2 -1.8918 0.0159
1 5 3 1.2511 -0.0146
1 5 4 -1.0257 0.0063
1 5 5 1.0951 0.0022
1 5 6 -1.0381 -0.0058
1 5 7 0.5739 0.0056
1 5 8 0.1968 -0.0057
1 5 9 -0.9239 0.0074
1 5 10 1.3046 -0.0087
1 5 11 -1.2591 0.0071
1 5 12 0.8973 -0.0023
1 5 13 -0.3913 -0.0027
1 5 14 -0.1173 0.0043
1 5 15 0.5406 -0.0009
1 5 16 -0.8261 -0.0047
1 5 17 0.9390 0.0067
1 5 18 -0.8690 -0.0014
1 5 19 0.6563 -0.0083
1 5 20 -0.3950 0.0150
1 5 21 0.1866 -0.0135
1 5 22 -0.0759 0.0057
1 6 0 1.7527 0.0199
1 6 1 -2.5204 -0.0224
1 6 2 3.0779 0.0142
1 6 3 -3.4859 -0.0014
1 6 4 3.7706 -0.0075
1 6 5 -3.7975 0.0087
1 6 6 3.3575 -0.0052
1 6 7 -2.3992 0.0014
1 6 8 1.1565 0.0012
1 6 9 -0.0293 -0.0036
1 6 10 -0.6638 0.0060
1 6 11 0.8370 -0.0061
1 6 12 -0.6011 0.0018
1 6 13 0.1325 0.0053
1 6 14 0.4176 -0.0096
1 6 15 -0.9303 0.0070
1 6 16 1.2929 0.0009
1 6 17 -1.4028 -0.0071
1 6 18 1.2202 0.0058
1 6 19 -0.8208 0.0019
1 6 20 0.3814 -0.0092
1 6 21 -0.0778 0.0103
1 6 22 -0.0287 -0.0056
1 7 0 -0.8473 -0.0224
1 7 1 1.5241 0.0324
1 7 2 -2.3036 -0.0336
1 7 3 3.1351 0.0229
1 7 4 -3.9228 -0.0062
1 7 5 4.4558 -0.0066
1 7 6 -4.4576 0.0104
1 7 7 3.7773 -0.0077
1 7 8 -2.5580 0.0040
1 7 9 1.2015 -0.0014
1 7 10 -0.1417 -0.0007
1 7 11 -0.3822 0.0025
1 7 12 0.3811 -0.0021
1 7 13 -0.0109 -0.0015
1 7 14 -0.5544 0.0057
1 7 15 1.1633 -0.0061
1 7 16 -1.6557 0.0018
1 7 17 1.8590 0.0038
1 7 18 -1.6650 -0.0062
1 7 19 1.1330 0.0046
1 7 20 -0.4976 -0.0021
1 7 21 0.0327 0.0015
1 7 22 0.1335 -0.0025
1 8 0 0.2590 0.0012
1 8 1 -0.5960 -0.0060
1 8 2 1.1794 0.0141
1 8 3 -1.9841 -0.0178
1 8 4 2.9454 0.0128
1 8 5 -3.8892 -0.0025
1 8 6 4.5059 -0.0053
1 8 7 -4.4782 0.0070
1 8 8 3.7055 -0.0047
1 8 9 -2.4252 0.0023
1 8 10 1.1011 -0.0010
1 8 11 -0.1605 0.0001
1 8 12 -0.2044 0.0008
1 8 13 0.0444 -0.0011
1 8 14 0.4686 0.0004
1 8 15 -1.1410 0.0002
1 8 16 1.7677 -0.0005
1 8 17 -2.1222 0.0003
1 8 18 2.0265 0.0010
1 8 19 -1.4822 -0.0049
1 8 20 0.7255 0.0118
1 8 21 -0.1006 -0.0183
1 8 22 -0.1739 0.0198
1 9 0 -0.0478 0.0157
1 9 1 -0.0032 -0.0248
1 9 2 -0.2615 0.0240
1 9 3 0.8550 -0.0137
1 9 4 -1.7480 0.0019
1 9 5 2.8340 0.0040
1 9 6 -3.8603 -0.0036
1 9 7 4.4551 0.0011
1 9 8 -4.3139 -0.0003
1 9 9 3.4209 0.0012
1 9 10 -2.1031 -0.0019
1 9 11 0.8530 0.0012
1 9 12 -0.0611 0.0006
1 9 13 -0.1341 -0.0016
1 9 14 -0.1838 0.0005
1 9 15 0.8184 0.0015
1 9 16 -1.5258 -0.0011
1 9 17 2.0353 -0.0035
1 9 18 -2.1119 0.0083
1 9 19 1.6868 -0.0056
1 9 20 -0.9466 -0.0078
1 9 21 0.2464 0.0250
1 9 22 0.1280 -0.0339
1 10 0 0.3152 -0.0085
1 10 1 0.1295 0.0218
1 10 2 -0.2704 -0.0334
1 10 3 0.0118 0.0339
1 10 4 0.6554 -0.0222
1 10 5 -1.6621 0.0061
1 10 6 2.8193 0.0051
1 10 7 -3.7955 -0.0081
1 10 8 4.2139 0.0064
1 10 9 -3.8601 -0.0049
1 10 10 2.8404 0.0052
1 10 11 -1.5453 -0.0047
1 10 12 0.4376 0.0009
1 10 13 0.1661 0.0044
1 10 14 -0.1849 -0.0063
1 10 15 -0.2654 0.0029
1 10 16 0.9463 0.0003
1 10 17 -1.5576 0.0044
1 10 18 1.8193 -0.0160
1 10 19 -1.5993 0.0229
1 10 20 1.0111 -0.0136
1 10 21 -0.3651 -0.0091
1 11 0 -0.9217 -0.0081
1 11 1 0.2270 0.0075
1 11 2 0.3128 0.0030
1 11 3 -0.4791 -0.0164
1 11 4 0.1705 0.0220
1 11 5 0.5920 -0.0158
1 11 6 -1.6623 0.0041
1 11 7 2.7613 0.0041
1 11 8 -3.5250 -0.0054
1 11 9 3.6490 0.0035
1 11 10 -3.0577 -0.0037
1 11 11 1.9643 0.0054
1 11 12 -0.7681 -0.0040
1 11 13 -0.1371 -0.0022
1 11 14 0.5158 0.0077
1 11 15 -0.3472 -0.0060
1 11 16 -0.1978 -0.0005
1 11 17 0.8250 0.0002
1 11 18 -1.2267 0.0138
1 11 19 1.2215 -0.0326
1 11 20 -0.8539 0.0380
1 11 21 0.3648 -0.0219
1 12 0 1.4379 0.0082
1 12 1 -0.7820 -0.0209
1 12 2 0.0456 0.0266
1 12 3 0.4786 -0.0179
1 12 4 -0.5743 0.0010
1 12 5 0.1695 0.0115
1 12 6 0.6541 -0.0133
1 12 7 -1.6712 0.0085
1 12 8 2.5550 -0.0048
1 12 9 -2.9808 0.0044
1 12 10 2.7697 -0.0037
1 12 11 -1.9836 0.0001
1 12 12 0.9018 0.0031
1 12 13 0.1048 -0.0013
1 12 14 -0.7257 -0.0032
1 12 15 0.8213 0.0030
1 12 16 -0.4639 0.0045
1 12 17 -0.0996 -0.0096
1 12 18 0.5640 -0.0002
1 12 19 -0.7187 0.0242
1 12 20 0.5559 -0.0447
1 13 0 -1.4704 0.0084
1 13 1 1.1043 -0.0021
1 13 2 -0.4796 -0.0154
1 13 3 -0.1499 0.0265
1 13 4 0.5224 -0.0211
1 13 5 -0.4781 0.0050
1 13 6 0.0038 0.0090
1 13 7 0.7643 -0.0141
1 13 8 -1.5686 0.0132
1 13 9 2.1076 -0.0119
1 13 10 -2.1574 0.0111
1 13 11 1.6775 -0.0087
1 13 12 -0.8330 0.0045
1 13 13 -0.0794 -0.0018
1 13 14 0.7561 0.0018
1 13 15 -1.0045 0.0001
1 13 16 0.8171 -0.0080
1 13 17 -0.3694 0.0171
1 13 18 -0.0725 -0.0151
1 13 19 0.2998 -0.0036
1 14 0 0.9940 -0.0215
1 14 1 -0.9526 0.0369
1 14 2 0.6373 -0.0256
1 14 3 -0.1822 0.0003
1 14 4 -0.2116 0.0182
1 14 5 0.3765 -0.0198
1 14 6 -0.2336 0.0099
1 14 7 -0.1869 0.0004
1 14 8 0.7441 -0.0056
1 14 9 -1.2184 0.0074
1 14 10 1.3971 -0.0092
1 14 11 -1.1797 0.0113
1 14 12 0.6326 -0.0123
1 14 13 0.0423 0.0117
1 14 14 -0.6016 -0.0097
1 14 15 0.8644 0.0051
1 14 16 -0.7871 0.0041
1 14 17 0.4774 -0.0154
1 14 18 -0.1326 0.0204
1 15 2 -0.4285 0.0526
1 15 3 0.2516 -0.0297
1 15 4 -0.0368 -0.0021
1 15 5 -0.1197 0.0241
1 15 6 0.1513 -0.0297
1 15 7 -0.0298 0.0245
1 15 8 -0.2185 -0.0167
1 15 9 0.4982 0.0105
1 15 10 -0.6715 -0.0050
1 15 11 0.6311 -0.0020
1 15 12 -0.3695 0.0102
1 15 13 -0.0106 -0.0173
1 15 14 0.3530 0.0201
1 15 15 -0.5282 -0.0165
1 15 16 0.4943 0.0071
1 16 8 0.0151 0.0339
1 16 9 -0.0947 -0.0269
1 16 10 0.1781 0.0202
1 16 11 -0.2023 -0.0125
2 -13 0 -0.0938 0.0343
2 -12 0 -0.0201 -0.0108
2 -12 1 0.0866 0.0142
2 -12 2 -0.1584 -0.0199
2 -12 3 0.1786 0.0138
2 -11 0 0.3676 -0.0266
2 -11 1 -0.3550 0.0271
2 -11 2 0.4002 -0.0143
2 -11 3 -0.4366 0.0040
2 -11 4 0.4363 -0.0074
2 -11 5 -0.3926 0.0167
2 -10 0 -0.9221 0.0382
2 -10 1 0.8396 -0.0434
2 -10 2 -0.8022 0.0336
2 -10 3 0.7745 -0.0177
2 -10 4 -0.7356 0.0100
2 -10 5 0.6723 -0.0131
2 -10 6 -0.5675 0.0143
2 -10 7 0.4160 -0.0028
2 -9 0 1.4997 -0.0123
2 -9 1 -1.4629 0.0161
2 -9 2 1.3802 -0.0147
2 -9 3 -1.2452 0.0082
2 -9 4 1.0688 -0.0037
2 -9 5 -0.8723 0.0064
2 -9 6 0.6690 -0.0117
2 -9 7 -0.4647 0.0093
2 -9 8 0.2769 0.0041
2 -9 9 -0.1377 -0.0194
2 -8 0 -1.7999 -0.0173
2 -8 1 1.9759 0.0229
2 -8 2 -2.0033 -0.0222
2 -8 3 1.8514 0.0169
2 -8 4 -1.5336 -0.0093
2 -8 5 1.1125 0.0009
2 -8 6 -0.6746 0.0070
2 -8 7 0.2973 -0.0110
2 -8 8 -0.0334 0.0077
2 -8 9 -0.0916 0.0030
2 -8 10 0.0913 -0.0159
2 -7 0 1.5546 0.0118
2 -7 1 -2.0487 -0.0263
2 -7 2 2.3670 0.0336
2 -7 3 -2.4016 -0.0285
2 -7 4 2.1052 0.0152
2 -7 5 -1.5240 -0.0027
2 -7 6 0.8007 -0.0036
2 -7 7 -0.1196 0.0054
2 -7 8 -0.3641 -0.0064
2 -7 9 0.5715 0.0056
2 -7 10 -0.5190 0.0015
2 -7 11 0.3118 -0.0160
2 -7 12 -0.0947 0.0303
2 -6 0 -0.6133 0.0219
2 -6 1 1.4213 -0.0098
2 -6 2 -2.1464 -0.0047
2 -6 3 2.5669 0.0107
2 -6 4 -2.5393 -0.0051
2 -6 5 2.0291 -0.0034
2 -6 6 -1.1550 0.0050
2 -6 7 0.1673 0.0006
2 -6 8 0.6520 -0.0044
2 -6 9 -1.1011 0.0005
2 -6 10 1.1263 0.0044
2 -6 11 -0.8311 0.0010
2 -6 12 0.4217 -0.0188
2 -6 13 -0.0999 0.0361
2 -5 0 -1.2671 -0.0382
2 -5 1 0.2296 0.0391
2 -5 2 1.0271 -0.0300
2 -5 3 -2.0438 0.0180
2 -5 4 2.5361 -0.0119
2 -5 5 -2.3767 0.0115
2 -5 6 1.6134 -0.0085
2 -5 7 -0.4836 -0.0014
2 -5 8 -0.6527 0.0111
2 -5 9 1.4514 -0.0104
2 -5 10 -1.7197 -0.0003
2 -5 11 1.4799 0.0077
2 -5 12 -0.9417 -0.0001
2 -5 13 0.3895 -0.0186
2 -5 14 -0.0343 0.0322
2 -4 0 4.5607 0.0119
2 -4 1 -3.6076 -0.0220
2 -4 2 1.6337 0.0272
2 -4 3 0.3927 -0.0242
2 -4 4 -1.8137 0.0176
2 -4 5 2.3422 -0.0128
2 -4 6 -1.9789 0.0085
2 -4 7 0.9457 -0.0007
2 -4 8 0.3674 -0.0088
2 -4 9 -1.5102 0.0119
2 -4 10 2.1308 -0.0044
2 -4 11 -2.1074 -0.0068
2 -4 12 1.5788 0.0096
2 -4 13 -0.8552 -0.0004
2 -4 14 0.2518 -0.0120
2 -4 15 0.0632 0.0170
2 -3 0 -9.2745 0.0288
2 -3 1 9.3722 -0.0244
2 -3 2 -6.8326 0.0114
2 -3 3 3.2834 0.0003
2 -3 4 -0.1988 -0.0052
2 -3 5 -1.6348 0.0053
2 -3 6 2.0877 -0.0039
2 -3 7 -1.4293 0.0009
2 -3 8 0.1287 0.0036
2 -3 9 1.2667 -0.0064
2 -3 10 -2.2624 0.0041
2 -3 11 2.5707 0.0020
2 -3 12 -2.2047 -0.0059
2 -3 13 1.4367 0.0045
2 -3 14 -0.6374 -0.0011
2 -3 15 0.0874 0.0008
2 -3 16 0.1333 -0.0028
2 -2 0 13.8153 -0.0372
2 -2 1 -16.6484 0.0466
2 -2 2 14.6863 -0.0403
2 -2 3 -9.7605 0.0248
2 -2 4 4.3867 -0.0108
2 -2 5 -0.3883 0.0035
2 -2 6 -1.5815 -0.0013
2 -2 7 1.7486 0.0011
2 -2 8 -0.7354 -0.0017
2 -2 9 -0.7484 0.0022
2 -2 10 2.0585 -0.0019
2 -2 11 -2.7442 0.0012
2 -2 12 2.6646 -0.0016
2 -2 13 -2.0000 0.0028
2 -2 14 1.1201 -0.0012
2 -2 15 -0.3794 -0.0057
2 -2 16 -0.0371 0.0140
2 -2 17 0.1471 -0.0159
2 -1 0 -15.3232 0.0059
2 -1 1 22.2310 -0.0206
2 -1 2 -22.8134 0.0260
2 -1 3 18.0064 -0.0202
2 -1 4 -10.8278 0.0107
2 -1 5 4.3169 -0.0047
2 -1 6 -0.1579 0.0033
2 -1 7 -1.4482 -0.0035
2 -1 8 1.1644 0.0031
2 -1 9 0.1072 -0.0022
2 -1 10 -1.5468 0.0016
2 -1 11 2.5483 -0.0022
2 -1 12 -2.8115 0.0046
2 -1 13 2.3812 -0.0077
2 -1 14 -1.5623 0.0074
2 -1 15 0.7298 -0.0007
2 -1 16 -0.1481 -0.0103
2 -1 17 -0.1092 0.0178
2 -1 18 0.1247 -0.0161
2 0 0 12.1846 0.0277
2 0 1 -22.5257 -0.0218
2 0 2 26.9050 0.0132
2 0 3 -24.4183 -0.0085
2 0 4 17.3954 0.0068
2 0 5 -9.4306 -0.0037
2 0 6 3.2762 -0.0014
2 0 7 0.0519 0.0050
2 0 8 -0.9184 -0.0050
2 0 9 0.2634 0.0029
2 0 10 0.9701 -0.0015
2 0 11 -2.0632 0.0017
2 0 12 2.5907 -0.0032
2 0 13 -2.4503 0.0052
2 0 14 1.8210 -0.0063
2 0 15 -1.0244 0.0041
2 0 16 0.3536 0.0016
2 0 17 0.0385 -0.0080
2 0 18 -0.1548 0.0113
2 0 19 0.0999 -0.0111
2 1 0 -6.1790 -0.0296
2 1 1 17.0020 0.0358
2 1 2 -24.1427 -0.0326
2 1 3 25.0215 0.0265
2 1 4 -20.3799 -0.0202
2 1 5 13.1888 0.0122
2 1 6 -6.5392 -0.0025
2 1 7 2.1578 -0.0046
2 1 8 -0.2286 0.0055
2 1 9 0.0521 -0.0019
2 1 10 -0.7453 -0.0010
2 1 11 1.5954 0.0007
2 1 12 -2.1460 0.0011
2 1 13 2.2018 -0.0018
2 1 14 -1.8040 0.0014
2 1 15 1.1552 -0.0007
2 1 16 -0.5023 0.0003
2 1 17 0.0317 0.0003
2 1 18 0.1851 -0.0021
2 1 19 -0.1881 0.0059
2 1 20 0.0847 -0.0120
2 2 0 1.2272 0.0071
2 2 1 -9.1587 -0.0172
2 2 2 16.1169 0.0178
2 2 3 -19.1124 -0.0140
2 2 4 17.5057 0.0112
2 2 5 -12.9154 -0.0087
2 2 6 7.7728 0.0038
2 2 7 -3.8481 0.0017
2 2 8 1.6970 -0.0032
2 2 9 -0.9894 -0.0002
2 2 10 1.0991 0.0040
2 2 11 -1.4810 -0.0039
2 2 12 1.7777 0.0006
2 2 13 -1.8081 0.0017
2 2 14 1.5399 -0.0009
2 2 15 -1.0565 -0.0012
2 2 16 0.5069 0.0019
2 2 17 -0.0463 -0.0005
2 2 18 -0.2212 -0.0006
2 2 19 0.2788 -0.0015
2 2 20 -0.1940 0.0079
2 3 0 0.2650 0.0079
2 3 1 3.4193 -0.0019
2 3 2 -7.6283 0.0035
2 3 3 10.2476 -0.0094
2 3 4 -10.3118 0.0114
2 3 5 8.3667 -0.0072
2 3 6 -5.7559 0.0016
2 3 7 3.6151 0.0007
2 3 8 -2.3685 -0.0009
2 3 9 1.8620 0.0021
2 3 10 -1.7477 -0.0042
2 3 11 1.7430 0.0044
2 3 12 -1.6865 -0.0015
2 3 13 1.5059 -0.0019
2 3 14 -1.1884 0.0029
2 3 15 0.7667 -0.0013
2 3 16 -0.3124 -0.0008
2 3 17 -0.0780 0.0019
2 3 18 0.3169 -0.0021
2 3 19 -0.3719 0.0029
2 3 20 0.2877 -0.0053
2 3 21 -0.1553 0.0093
2 4 0 0.7564 -0.0017
2 4 1 -1.3820 0.0003
2 4 2 2.4906 -0.0043
2 4 3 -3.1633 0.0139
2 4 4 2.9684 -0.0214
2 4 5 -2.2094 0.0198
2 4 6 1.5294 -0.0108
2 4 7 -1.3345 0.0017
2 4 8 1.5671 0.0026
2 4 9 -1.9086 -0.0027
2 4 10 2.0916 0.0016
2 4 11 -2.0324 -0.0010
2 4 12 1.7720 0.0004
2 4 13 -1.3798 0.0004
2 4 14 0.9123 -0.0015
2 4 15 -0.4199 0.0023
2 4 16 -0.0364 -0.0023
2 4 17 0.3812 0.0007
2 4 18 -0.5479 0.0024
2 4 19 0.5238 -0.0053
2 4 20 -0.3735 0.0064
2 4 21 0.2022 -0.0051
2 5 0 -1.8310 -0.0099
2 5 1 1.4940 0.0087
2 5 2 -0.9813 -0.0065
2 5 3 0.0183 0.0000
2 5 4 1.2639 0.0091
2 5 5 -2.2988 -0.0148
2 5 6 2.4959 0.0133
2 5 7 -1.7155 -0.0067
2 5 8 0.3656 0.0007
2 5 9 0.9284 0.0011
2 5 10 -1.7335 0.0008
2 5 11 1.9647 -0.0027
2 5 12 -1.7647 0.0021
2 5 13 1.3146 0.0005
2 5 14 -0.7414 -0.0023
2 5 15 0.1324 0.0010
2 5 16 0.4197 0.0026
2 5 17 -0.8034 -0.0045
2 5 18 0.9284 0.0022
2 5 19 -0.7915 0.0030
2 5 20 0.5042 -0.0064
2 5 21 -0.2299 0.0051
2 6 0 1.7350 0.0090
2 6 1 -1.6898 -0.0045
2 6 2 1.1208 0.0042
2 6 3 0.2105 -0.0063
2 6 4 -2.0909 0.0061
2 6 5 3.8179 -0.0019
2 6 6 -4.5908 -0.0033
2 6 7 4.0511 0.0055
2 6 8 -2.5133 -0.0039
2 6 9 0.7091 0.0013
2 6 10 0.6956 -0.0010
2 6 11 -1.4116 0.0025
2 6 12 1.5038 -0.0029
2 6 13 -1.1793 0.0004
2 6 14 0.6170 0.0030
2 6 15 0.0615 -0.0029
2 6 16 -0.7312 -0.0015
2 6 17 1.2253 0.0067
2 6 18 -1.3849 -0.0078
2 6 19 1.1698 0.0039
2 6 20 -0.7212 0.0010
2 6 21 0.2850 -0.0028
2 7 0 -0.9416 0.0028
2 7 1 1.3334 -0.0092
2 7 2 -1.2984 0.0113
2 7 3 0.4739 -0.0057
2 7 4 1.1725 -0.0042
2 7 5 -3.1578 0.0107
2 7 6 4.6663 -0.0097
2 7 7 -5.0300 0.0041
2 7 8 4.1434 0.0001
2 7 9 -2.4878 -0.0004
2 7 10 0.7815 -0.0010
2 7 11 0.4339 0.0010
2 7 12 -0.9783 0.0003
2 7 13 0.9471 -0.0007
2 7 14 -0.5204 -0.0003
2 7 15 -0.1452 0.0001
2 7 16 0.8960 0.0031
2 7 17 -1.5227 -0.0078
2 7 18 1.7912 0.0104
2 7 19 -1.5831 -0.0098
2 7 20 1.0184 0.0076
2 7 21 -0.4062 -0.0060
2 7 22 0.0274 0.0047
2 8 0 0.1816 -0.0123
2 8 1 -0.7865 0.0146
2 8 2 1.1684 -0.0173
2 8 3 -0.9662 0.0157
2 8 4 -0.0544 -0.0073
2 8 5 1.7611 -0.0041
2 8 6 -3.5953 0.0113
2 8 7 4.8196 -0.0115
2 8 8 -4.9352 0.0078
2 8 9 3.9644 -0.0051
2 8 10 -2.3952 0.0046
2 8 11 0.8612 -0.0042
2 8 12 0.1853 0.0028
2 8 13 -0.5991 -0.0010
2 8 14 0.4573 -0.0006
2 8 15 0.0829 0.0026
2 8 16 -0.8390 -0.0055
2 8 17 1.5720 0.0079
2 8 18 -1.9928 -0.0086
2 8 19 1.8945 0.0088
2 8 20 -1.3232 -0.0112
2 8 21 0.5930 0.0154
2 8 22 -0.0706 -0.0174
2 9 0 0.4700 0.0134
2 9 1 0.2467 -0.0076
2 9 2 -0.8643 0.0047
2 9 3 1.0943 -0.0060
2 9 4 -0.6662 0.0072
2 9 5 -0.5132 -0.0047
2 9 6 2.2048 -0.0008
2 9 7 -3.8507 0.0057
2 9 8 4.8196 -0.0082
2 9 9 -4.7464 0.0086
2 9 10 3.7278 -0.0075
2 9 11 -2.2376 0.0054
2 9 12 0.8426 -0.0034
2 9 13 0.0642 0.0026
2 9 14 -0.3548 -0.0022
2 9 15 0.0978 -0.0001
2 9 16 0.5344 0.0041
2 9 17 -1.2898 -0.0064
2 9 18 1.8494 0.0043
2 9 19 -1.9355 -0.0010
2 9 20 1.4939 0.0033
2 9 21 -0.7739 -0.0131
2 9 22 0.1677 0.0236
2 10 0 -1.2009 -0.0082
2 10 1 0.4285 0.0003
2 10 2 0.3607 0.0084
2 10 3 -0.9017 -0.0108
2 10 4 0.9433 0.0055
2 10 5 -0.3164 0.0028
2 10 6 -0.9501 -0.0083
2 10 7 2.5461 0.0081
2 10 8 -3.9416 -0.0031
2 10 9 4.6184 -0.0030
2 10 10 -4.3399 0.0058
2 10 11 3.2712 -0.0042
2 10 12 -1.8681 0.0014
2 10 13 0.6282 -0.0019
2 10 14 0.1176 0.0052
2 10 15 -0.2682 -0.0058
2 10 16 -0.0893 0.0010
2 10 17 0.7325 0.0046
2 10 18 -1.3448 -0.0032
2 10 19 1.6126 -0.0053
2 10 20 -1.3924 0.0107
2 10 21 0.8259 -0.0041
2 11 0 1.8971 0.0003
2 11 1 -1.2303 0.0003
2 11 2 0.3712 -0.0061
2 11 3 0.4031 0.0116
2 11 4 -0.8274 -0.0113
2 11 5 0.7014 0.0038
2 11 6 0.0493 0.0068
2 11 7 -1.2976 -0.0142
2 11 8 2.6908 0.0140
2 11 9 -3.7521 -0.0075
2 11 10 4.0921 0.0008
2 11 11 -3.6042 0.0007
2 11 12 2.5120 0.0016
2 11 13 -1.2405 -0.0012
2 11 14 0.2097 -0.0042
2 11 15 0.3212 0.0087
2 11 16 -0.3055 -0.0047
2 11 17 -0.1130 -0.0052
2 11 18 0.6584 0.0091
2 11 19 -1.0236 0.0007
2 11 20 1.0169 -0.0165
2 11 21 -0.6786 0.0228
2 12 0 -2.2148 0.0037
2 12 1 1.8435 0.0006
2 12 2 -1.1140 -0.0026
2 12 3 0.2694 0.0014
2 12 4 0.4084 0.0013
2 12 5 -0.6820 -0.0023
2 12 6 0.4125 -0.0006
2 12 7 0.3876 0.0063
2 12 8 -1.5145 -0.0104
2 12 9 2.6029 0.0095
2 12 10 -3.2586 -0.0054
2 12 11 3.2374 0.0032
2 12 12 -2.5623 -0.0048
2 12 13 1.5052 0.0056
2 12 14 -0.4497 -0.0012
2 12 15 -0.2773 -0.0047
2 12 16 0.5226 0.0030
2 12 17 -0.3377 0.0085
2 12 18 -0.0666 -0.0187
2 12 19 0.4237 0.0135
2 12 20 -0.5419 0.0067
2 13 0 1.9555 0.0050
2 13 1 -1.9409 -0.0006
2 13 2 1.5200 0.0011
2 13 3 -0.8342 -0.0052
2 13 4 0.1234 0.0079
2 13 5 0.3691 -0.0057
2 13 6 -0.4623 0.0001
2 13 7 0.0870 0.0041
2 13 8 0.6694 -0.0040
2 13 9 -1.5580 0.0013
2 13 10 2.2469 0.0013
2 13 11 -2.4634 -0.0035
2 13 12 2.1232 0.0066
2 13 13 -1.3667 -0.0090
2 13 14 0.4847 0.0076
2 13 15 0.2186 -0.0034
2 13 16 -0.5549 0.0036
2 13 17 0.5153 -0.0129
2 13 18 -0.2471 0.0251
2 13 19 -0.0387 -0.0264
2 14 0 -1.2519 -0.0253
2 14 1 1.4760 0.0043
2 14 2 -1.3905 0.0096
2 14 3 1.0205 -0.0093
2 14 4 -0.5075 -0.0004
2 14 5 0.0346 0.0081
2 14 6 0.2313 -0.0064
2 14 7 -0.1791 -0.0026
2 14 8 -0.1998 0.0108
2 14 9 0.7776 -0.0122
2 14 10 -1.3189 0.0072
2 14 11 1.5849 -0.0002
2 14 12 -1.4531 -0.0056
2 14 13 0.9782 0.0090
2 14 14 -0.3565 -0.0095
2 14 15 -0.1760 0.0084
2 14 16 0.4555 -0.0094
2 14 17 -0.4561 0.0159
2 14 18 0.2797 -0.0256
2 15 0 0.4846 0.0401
2 15 1 -0.7357 -0.0109
2 15 2 0.8426 -0.0162
2 15 3 -0.7653 0.0256
2 15 4 0.5493 -0.0156
2 15 5 -0.2809 -0.0023
2 15 6 0.0529 0.0134
2 15 7 0.0465 -0.0109
2 15 8 0.0402 0.0001
2 15 9 -0.2944 0.0084
2 15 10 0.6021 -0.0084
2 15 11 -0.8024 0.0021
2 15 12 0.7803 0.0041
2 15 13 -0.5355 -0.0063
2 15 14 0.1796 0.0055
2 15 15 0.1326 -0.0051
2 15 16 -0.2883 0.0079
2 15 17 0.2705 -0.0142
2 16 5 0.2410 -0.0016
2 16 6 -0.1667 -0.0172
2 16 7 0.0887 0.0243
2 16 8 -0.0483 -0.0182
2 16 9 0.0801 0.0072
2 16 10 -0.1719 -0.0010
2 16 11 0.2598 0.0020
2 16 12 -0.2722 -0.0053
2 16 13 0.1847 0.0048
2 16 14 -0.0399 -0.0003
3 -12 0 0.1559 0.0541
3 -12 1 -0.1123 -0.0391
3 -11 0 -0.5206 -0.0420
3 -11 1 0.4495 0.0290
3 -11 2 -0.3866 -0.0202
3 -11 3 0.3018 0.0167
3 -10 0 0.8916 0.0022
3 -10 1 -0.8992 0.0054
3 -10 2 0.8806 -0.0071
3 -10 3 -0.8061 -0.0005
3 -10 4 0.6767 0.0074
3 -10 5 -0.5165 -0.0024
3 -10 6 0.3511 -0.0125
3 -9 0 -1.0691 0.0248
3 -9 1 1.2553 -0.0278
3 -9 2 -1.3905 0.0253
3 -9 3 1.4122 -0.0131
3 -9 4 -1.3019 -0.0024
3 -9 5 1.0800 0.0083
3 -9 6 -0.7883 0.0014
3 -9 7 0.4825 -0.0175
3 -9 8 -0.2292 0.0236
3 -8 0 0.9323 -0.0188
3 -8 1 -1.3087 0.0173
3 -8 2 1.6877 -0.0139
3 -8 3 -1.9226 0.0068
3 -8 4 1.9281 0.0031
3 -8 5 -1.6969 -0.0093
3 -8 6 1.2846 0.0048
3 -8 7 -0.7882 0.0100
3 -8 8 0.3316 -0.0250
3 -8 9 -0.0295 0.0284
3 -7 0 -0.4563 -0.0000
3 -7 1 0.9063 0.0062
3 -7 2 -1.5336 -0.0117
3 -7 3 2.0887 0.0133
3 -7 4 -2.3609 -0.0110
3 -7 5 2.2526 0.0069
3 -7 6 -1.7967 -0.0017
3 -7 7 1.1258 -0.0066
3 -7 8 -0.4284 0.0186
3 -7 9 -0.1016 -0.0298
3 -7 10 0.3411 0.0321
3 -7 11 -0.3059 -0.0209
3 -6 0 -0.2731 0.0028
3 -6 1 -0.0034 -0.0097
3 -6 2 0.7497 0.0186
3 -6 3 -1.6443 -0.0223
3 -6 4 2.3338 0.0163
3 -6 5 -2.5609 -0.0044
3 -6 6 2.2540 -0.0050
3 -6 7 -1.5282 0.0081
3 -6 8 0.6220 -0.0096
3 -6 9 0.1848 0.0163
3 -6 10 -0.6636 -0.0268
3 -6 11 0.7352 0.0308
3 -6 12 -0.5104 -0.0197
3 -5 0 1.0869 0.0117
3 -5 1 -1.3562 -0.0097
3 -5 2 0.7446 0.0015
3 -5 3 0.3892 0.0073
3 -5 4 -1.5662 -0.0088
3 -5 5 2.3421 0.0013
3 -5 6 -2.4608 0.0075
3 -5 7 1.9260 -0.0086
3 -5 8 -0.9627 0.0027
3 -5 9 -0.0837 0.0000
3 -5 10 0.8692 0.0081
3 -5 11 -1.1786 -0.0215
3 -5 12 1.0193 0.0260
3 -5 13 -0.6063 -0.0140
3 -5 14 0.2158 -0.0072
3 -4 0 -1.7894 -0.0206
3 -4 1 3.1399 0.0239
3 -4 2 -3.0345 -0.0217
3 -4 3 1.8351 0.0141
3 -4 4 -0.1648 -0.0066
3 -4 5 -1.3209 0.0044
3 -4 6 2.1388 -0.0061
3 -4 7 -2.1047 0.0050
3 -4 8 1.3463 0.0019
3 -4 9 -0.2165 -0.0086
3 -4 10 -0.8454 0.0064
3 -4 11 1.4743 0.0055
3 -4 12 -1.5243 -0.0172
3 -4 13 1.1225 0.0179
3 -4 14 -0.5731 -0.0065
3 -4 15 0.1571 -0.0078
3 -3 0 2.0441 0.0096
3 -3 1 -5.1821 -0.0128
3 -3 2 6.1748 0.0158
3 -3 3 -5.2083 -0.0157
3 -3 4 3.0731 0.0125
3 -3 5 -0.7294 -0.0091
3 -3 6 -1.0385 0.0065
3 -3 7 1.8084 -0.0029
3 -3 8 -1.5567 -0.0031
3 -3 9 0.5865 0.0086
3 -3 10 0.6117 -0.0085
3 -3 11 -1.5415 0.0019
3 -3 12 1.8882 0.0061
3 -3 13 -1.6377 -0.0095
3 -3 14 1.0447 0.0072
3 -3 15 -0.4520 -0.0030
3 -3 16 0.0836 0.0008
3 -2 0 -1.2751 0.0102
3 -2 1 6.7517 -0.0110
3 -2 2 -9.6552 0.0078
3 -2 3 9.5527 -0.0027
3 -2 4 -7.2145 -0.0022
3 -2 5 3.9653 0.0060
3 -2 6 -1.0325 -0.0077
3 -2 7 -0.8210 0.0060
3 -2 8 1.3701 -0.0011
3 -2 9 -0.8338 -0.0034
3 -2 10 -0.2858 0.0035
3 -2 11 1.3982 0.0001
3 -2 12 -2.0369 -0.0027
3 -2 13 2.0271 0.0016
3 -2 14 -1.5177 0.0004
3 -2 15 0.8444 0.0019
3 -2 16 -0.3098 -0.0086
3 -2 17 0.0343 0.0143
3 -1 0 -0.7863 -0.0183
3 -1 1 -6.6784 0.0207
3 -1 2 11.9832 -0.0194
3 -1 3 -13.6150 0.0155
3 -1 4 11.8303 -0.0100
3 -1 5 -8.0789 0.0031
3 -1 6 4.0529 0.0037
3 -1 7 -0.9843 -0.0074
3 -1 8 -0.5937 0.0061
3 -1 9 0.7547 -0.0023
3 -1 10 0.0326 0.0009
3 -1 11 -1.1319 -0.0029
3 -1 12 1.9654 0.0041
3 -1 13 -2.2078 -0.0009
3 -1 14 1.8717 -0.0034
3 -1 15 -1.2260 0.0019
3 -1 16 0.5971 0.0075
3 -1 17 -0.1845 -0.0178
3 -1 18 0.0075 0.0202
3 0 0 3.1316 0.0097
3 0 1 4.6148 -0.0093
3 0 2 -11.5875 0.0074
3 0 3 15.2677 -0.0060
3 0 4 -14.9643 0.0062
3 0 5 11.7054 -0.0065
3 0 6 -7.3020 0.0043
3 0 7 3.3711 0.0001
3 0 8 -0.8231 -0.0031
3 0 9 -0.1662 0.0027
3 0 10 -0.0601 -0.0012
3 0 11 0.9025 0.0017
3 0 12 -1.7456 -0.0030
3 0 13 2.1599 0.0020
3 0 14 -2.0206 0.0008
3 0 15 1.4865 -0.0002
3 0 16 -0.8495 -0.0067
3 0 17 0.3501 0.0155
3 0 18 -0.0760 -0.0179
3 1 0 -3.6402 0.0019
3 1 1 -2.1085 -0.0052
3 1 2 8.6605 0.0091
3 1 3 -13.3054 -0.0113
3 1 4 14.5943 0.0087
3 1 5 -12.7647 -0.0013
3 1 6 9.1744 -0.0063
3 1 7 -5.3807 0.0091
3 1 8 2.4793 -0.0071
3 1 9 -0.9025 0.0039
3 1 10 0.5333 -0.0020
3 1 11 -0.9302 0.0012
3 1 12 1.5550 -0.0005
3 1 13 -1.9667 0.0003
3 1 14 1.9517 -0.0004
3 1 15 -1.5509 -0.0017
3 1 16 0.9749 0.0077
3 1 17 -0.4555 -0.0141
3 1 18 0.1240 0.0145
3 1 19 0.0171 -0.0072
3 2 0 1.0623 -0.0038
3 2 1 1.5432 0.0066
3 2 2 -5.5719 -0.0094
3 2 3 9.0881 0.0123
3 2 4 -10.7127 -0.0130
3 2 5 10.1869 0.0089
3 2 6 -8.1678 -0.0005
3 2 7 5.6409 -0.0077
3 2 8 -3.4256 0.0113
3 2 9 1.9660 -0.0096
3 2 10 -1.3341 0.0057
3 2 11 1.3271 -0.0027
3 2 12 -1.6017 0.0019
3 2 13 1.8204 -0.0028
3 2 14 -1.7727 0.0037
3 2 15 1.4302 -0.0018
3 2 16 -0.9190 -0.0044
3 2 17 0.4260 0.0117
3 2 18 -0.0906 -0.0136
3 2 19 -0.0573 0.0071
3 2 20 0.0777 0.0028
3 3 0 3.2219 -0.0004
3 3 1 -3.5837 0.0003
3 3 2 4.6869 -0.0016
3 3 3 -5.6400 0.0024
3 3 4 5.8626 -0.0004
3 3 5 -5.3503 -0.0035
3 3 6 4.4572 0.0054
3 3 7 -3.5370 -0.0031
3 3 8 2.7776 -0.0016
3 3 9 -2.2451 0.0049
3 3 10 1.9576 -0.0048
3 3 11 -1.8814 0.0025
3 3 12 1.9062 -0.0006
3 3 13 -1.8749 0.0014
3 3 14 1.6638 -0.0043
3 3 15 -1.2497 0.0058
3 3 16 0.7214 -0.0019
3 3 17 -0.2323 -0.0063
3 3 18 -0.0849 0.0126
3 3 19 0.1935 -0.0109
3 3 20 -0.1610 0.0022
3 4 0 -6.1705 -0.0014
3 4 1 6.2491 -0.0007
3 4 2 -5.9246 0.0047
3 4 3 4.7830 -0.0102
3 4 4 -2.9817 0.0128
3 4 5 1.2071 -0.0088
3 4 6 -0.1599 -0.0004
3 4 7 0.0612 0.0086
3 4 8 -0.6064 -0.0109
3 4 9 1.3085 0.0073
3 4 10 -1.8433 -0.0022
3 4 11 2.1281 -0.0004
3 4 12 -2.1926 -0.0002
3 4 13 2.0528 0.0011
3 4 14 -1.6986 0.0006
3 4 15 1.1519 -0.0036
3 4 16 -0.5124 0.0035
3 4 17 -0.0563 0.0026
3 4 18 0.3997 -0.0113
3 4 19 -0.4656 0.0152
3 4 20 0.3379 -0.0101
3 4 21 -0.1706 0.0004
3 5 0 5.9756 0.0109
3 5 1 -6.9949 -0.0078
3 5 2 7.0904 0.0045
3 5 3 -5.6318 0.0008
3 5 4 2.8264 -0.0071
3 5 5 0.2617 0.0102
3 5 6 -2.3757 -0.0066
3 5 7 2.8662 -0.0023
3 5 8 -1.9798 0.0104
3 5 9 0.4978 -0.0125
3 5 10 0.8523 0.0085
3 5 11 -1.7249 -0.0030
3 5 12 2.1031 0.0004
3 5 13 -2.0840 -0.0012
3 5 14 1.7435 0.0020
3 5 15 -1.1414 -0.0007
3 5 16 0.3904 -0.0004
3 5 17 0.3151 -0.0031
3 5 18 -0.7608 0.0110
3 5 19 0.8366 -0.0176
3 5 20 -0.6181 0.0165
3 5 21 0.3145 -0.0078
3 6 0 -3.4953 -0.0177
3 6 1 5.2670 0.0138
3 6 2 -6.4623 -0.0112
3 6 3 6.0914 0.0101
3 6 4 -3.8662 -0.0074
3 6 5 0.5511 0.0018
3 6 6 2.4525 0.0040
3 6 7 -3.9852 -0.0054
3 6 8 3.7709 0.0017
3 6 9 -2.3780 0.0038
3 6 10 0.6769 -0.0063
3 6 11 0.6925 0.0048
3 6 12 -1.4964 -0.0021
3 6 13 1.7689 0.0011
3 6 14 -1.6090 -0.0012
3 6 15 1.0955 0.0006
3 6 16 -0.3337 0.0003
3 6 17 -0.4752 0.0018
3 6 18 1.0571 -0.0085
3 6 19 -1.2089 0.0158
3 6 20 0.9486 -0.0174
3 6 21 -0.5120 0.0114
3 7 0 0.8019 0.0128
3 7 1 -2.5344 -0.0092
3 7 2 4.3307 0.0056
3 7 3 -5.1821 -0.0065
3 7 4 4.3465 0.0102
3 7 5 -1.9283 -0.0109
3 7 6 -1.0916 0.0052
3 7 7 3.4440 0.0038
3 7 8 -4.3205 -0.0093
3 7 9 3.7282 0.0079
3 7 10 -2.2829 -0.0024
3 7 11 0.7223 -0.0022
3 7 12 0.4644 0.0038
3 7 13 -1.1118 -0.0032
3 7 14 1.2457 0.0013
3 7 15 -0.9389 0.0016
3 7 16 0.2844 -0.0046
3 7 17 0.5356 0.0045
3 7 18 -1.2239 0.0008
3 7 19 1.4899 -0.0081
3 7 20 -1.2538 0.0113
3 7 21 0.7261 -0.0077
3 8 0 0.9427 0.0020
3 8 1 0.3181 -0.0021
3 8 2 -2.0251 0.0044
3 8 3 3.4583 -0.0045
3 8 4 -3.7992 -0.0004
3 8 5 2.6500 0.0071
3 8 6 -0.3561 -0.0089
3 8 7 -2.1513 0.0034
3 8 8 3.8884 0.0047
3 8 9 -4.3355 -0.0086
3 8 10 3.6059 0.0065
3 8 11 -2.2388 -0.0018
3 8 12 0.8369 -0.0020
3 8 13 0.1965 0.0036
3 8 14 -0.7088 -0.0030
3 8 15 0.7037 -0.0004
3 8 16 -0.2552 0.0058
3 8 17 -0.4785 -0.0093
3 8 18 1.2109 0.0072
3 8 19 -1.5995 -0.0011
3 8 20 1.4578 -0.0028
3 8 21 -0.9166 0.0001
3 9 0 -1.8651 -0.0167
3 9 1 1.0486 0.0116
3 9 2 0.3000 -0.0080
3 9 3 -1.7595 0.0069
3 9 4 2.6941 -0.0050
3 9 5 -2.5565 0.0003
3 9 6 1.2288 0.0043
3 9 7 0.8526 -0.0052
3 9 8 -2.9001 0.0027
3 9 9 4.1752 -0.0002
3 9 10 -4.3311 -0.0006
3 9 11 3.5120 0.0008
3 9 12 -2.1921 -0.0013
3 9 13 0.8948 0.0007
3 9 14 0.0202 0.0015
3 9 15 -0.4056 -0.0025
3 9 16 0.2667 -0.0008
3 9 17 0.2756 0.0065
3 9 18 -0.9667 -0.0090
3 9 19 1.4544 0.0058
3 9 20 -1.4668 -0.0015
3 9 21 1.0195 0.0028
3 10 0 2.3789 0.0198
3 10 1 -1.9189 -0.0137
3 10 2 0.9238 0.0052
3 10 3 0.3513 -0.0003
3 10 4 -1.4692 -0.0003
3 10 5 1.9458 -0.0006
3 10 6 -1.4730 0.0009
3 10 7 0.1056 -0.0004
3 10 8 1.7174 -0.0011
3 10 9 -3.3507 0.0042
3 10 10 4.2335 -0.0069
3 10 11 -4.1369 0.0055
3 10 12 3.2332 0.0003
3 10 13 -1.9583 -0.0051
3 10 14 0.7754 0.0034
3 10 15 0.0010 0.0025
3 10 16 -0.2476 -0.0049
3 10 17 0.0061 -0.0001
3 10 18 0.5288 0.0069
3 10 19 -1.0383 -0.0079
3 10 20 1.2115 0.0029
3 10 21 -0.9497 0.0004
3 11 0 -2.5522 -0.0077
3 11 1 2.4616 0.0074
3 11 2 -1.8283 -0.0014
3 11 3 0.8119 -0.0043
3 11 4 0.2812 0.0054
3 11 5 -1.0686 -0.0020
3 11 6 1.2163 -0.0032
3 11 7 -0.5808 0.0075
3 11 8 -0.6964 -0.0082
3 11 9 2.2061 0.0034
3 11 10 -3.4208 0.0042
3 11 11 3.9230 -0.0080
3 11 12 -3.5928 0.0037
3 11 13 2.6399 0.0039
3 11 14 -1.4664 -0.0055
3 11 15 0.4654 -0.0010
3 11 16 0.1154 0.0073
3 11 17 -0.2104 -0.0040
3 11 18 -0.0740 -0.0068
3 11 19 0.4915 0.0139
3 11 20 -0.7521 -0.0099
3 11 21 0.6883 -0.0001
3 12 0 2.3134 -0.0077
3 12 1 -2.5684 0.0016
3 12 2 2.3243 -0.0014
3 12 3 -1.6414 0.0036
3 12 4 0.7234 -0.0035
3 12 5 0.1380 -0.0000
3 12 6 -0.6415 0.0053
3 12 7 0.5712 -0.0107
3 12 8 0.1095 0.0142
3 12 9 -1.2081 -0.0131
3 12 10 2.3470 0.0065
3 12 11 -3.1083 0.0008
3 12 12 3.2231 -0.0024
3 12 13 -2.6927 -0.0018
3 12 14 1.7665 0.0041
3 12 15 -0.7969 0.0008
3 12 16 0.0776 -0.0077
3 12 17 0.2491 0.0057
3 12 18 -0.2066 0.0077
3 12 19 -0.0461 -0.0215
3 12 20 0.2867 0.0226
3 13 0 -1.7400 0.0062
3 13 1 2.1964 -0.0006
3 13 2 -2.2800 0.0006
3 13 3 1.9575 -0.0034
3 13 4 -1.3312 0.0032
3 13 5 0.5985 0.0009
3 13 6 0.0006 -0.0055
3 13 7 -0.2478 0.0081
3 13 8 0.0250 -0.0097
3 13 9 0.6174 0.0110
3 13 10 -1.4507 -0.0108
3 13 11 2.1487 0.0084
3 13 12 -2.4330 -0.0066
3 13 13 2.2057 0.0071
3 13 14 -1.5852 -0.0072
3 13 15 0.8270 0.0026
3 13 16 -0.1874 0.0045
3 13 17 -0.1820 -0.0054
3 13 18 0.2656 -0.0056
3 13 19 -0.1568 0.0216
3 13 20 -0.0007 -0.0290
3 14 0 1.0332 0.0176
3 14 1 -1.4986 -0.0172
3 14 2 1.7570 0.0080
3 14 3 -1.7238 0.0045
3 14 4 1.4207 -0.0111
3 14 5 -0.9503 0.0084
3 14 6 0.4652 -0.0022
3 14 7 -0.1354 -0.0001
3 14 8 0.0952 -0.0021
3 14 9 -0.3749 0.0035
3 14 10 0.8620 -0.0001
3 14 11 -1.3383 -0.0066
3 14 12 1.5838 0.0131
3 14 13 -1.4888 -0.0172
3 14 14 1.1038 0.0176
3 14 15 -0.5977 -0.0133
3 14 16 0.1558 0.0058
3 14 17 0.1096 -0.0009
3 14 18 -0.1898 0.0042
3 14 19 0.1488 -0.0143
3 15 0 -0.4100 -0.0435
3 15 1 0.7398 0.0387
3 15 2 -1.0036 -0.0212
3 15 3 1.1174 -0.0024
3 15 4 -1.0641 0.0196
3 15 5 0.8767 -0.0224
3 15 6 -0.6178 0.0150
3 15 7 0.3752 -0.0091
3 15 8 -0.2467 0.0114
3 15 9 0.2938 -0.0174
3 15 10 -0.4920 0.0175
3 15 11 0.7284 -0.0077
3 15 12 -0.8619 -0.0073
3 15 13 0.8073 0.0198
3 15 14 -0.5833 -0.0252
3 15 15 0.2937 0.0238
3 15 16 -0.0570 -0.0182
3 15 17 -0.0631 0.0123
3 16 3 -0.4539 -0.0013
3 16 4 0.5091 -0.0196
3 16 5 -0.5105 0.0270
3 16 6 0.4633 -0.0211
3 16 7 -0.3783 0.0121
3 16 8 0.2882 -0.0112
3 16 9 -0.2383 0.0189
3 16 10 0.2514 -0.0254
3 16 11 -0.3025 0.0211
3 16 12 0.3329 -0.0063
3 16 13 -0.2947 -0.0103
3 16 14 0.1885 0.0204
3 16 15 -0.0640 -0.0227
4 -11 0 0.3639 0.0575
4 -11 1 -0.3475 -0.0517
4 -11 2 0.3157 0.0335
4 -10 0 -0.5426 -0.0371
4 -10 1 0.6131 0.0357
4 -10 2 -0.6618 -0.0230
4 -10 3 0.6409 0.0115
4 -10 4 -0.5338 -0.0089
4 -9 0 0.5196 -0.0006
4 -9 1 -0.6963 0.0007
4 -9 2 0.9105 -0.0071
4 -9 3 -1.0665 0.0105
4 -9 4 1.0987 -0.0027
4 -9 5 -0.9819 -0.0110
4 -9 6 0.7330 0.0149
4 -8 0 -0.3734 0.0227
4 -8 1 0.5239 -0.0219
4 -8 2 -0.8778 0.0239
4 -8 3 1.2707 -0.0239
4 -8 4 -1.5512 0.0141
4 -8 5 1.6183 0.0049
4 -8 6 -1.4323 -0.0204
4 -8 7 1.0307 0.0176
4 -8 8 -0.5420 0.0044
4 -7 0 0.2724 -0.0173
4 -7 1 -0.1591 0.0143
4 -7 2 0.4889 -0.0126
4 -7 3 -1.0701 0.0124
4 -7 4 1.6466 -0.0096
4 -7 5 -2.0024 0.0003
4 -7 6 2.0127 0.0124
4 -7 7 -1.6626 -0.0181
4 -7 8 1.0616 0.0075
4 -7 9 -0.4267 0.0165
4 -7 10 -0.0149 -0.0383
4 -6 0 -0.3604 -0.0003
4 -6 1 -0.2709 0.0041
4 -6 2 0.2297 -0.0084
4 -6 3 0.3658 0.0100
4 -6 4 -1.1989 -0.0074
4 -6 5 1.9131 0.0034
4 -6 6 -2.2508 -0.0023
4 -6 7 2.1097 0.0049
4 -6 8 -1.5501 -0.0048
4 -6 9 0.7810 -0.0053
4 -6 10 -0.0929 0.0249
4 -6 11 -0.2857 -0.0424
4 -5 0 0.7723 0.0079
4 -5 1 0.5997 -0.0090
4 -5 2 -1.1564 0.0130
4 -5 3 0.8327 -0.0172
4 -5 4 0.0974 0.0172
4 -5 5 -1.1713 -0.0106
4 -5 6 1.9574 0.0011
4 -5 7 -2.2036 0.0046
4 -5 8 1.8741 -0.0035
4 -5 9 -1.1311 0.0017
4 -5 10 0.2805 -0.0079
4 -5 11 0.3489 0.0233
4 -5 12 -0.5737 -0.0380
4 -5 13 0.4519 0.0401
4 -4 0 -1.6513 0.0005
4 -4 1 -0.6321 -0.0032
4 -4 2 2.0959 0.0020
4 -4 3 -2.3954 0.0032
4 -4 4 1.6442 -0.0088
4 -4 5 -0.3243 0.0098
4 -4 6 -0.9677 -0.0049
4 -4 7 1.7720 -0.0015
4 -4 8 -1.8871 0.0033
4 -4 9 1.3754 0.0001
4 -4 10 -0.5132 -0.0024
4 -4 11 -0.3128 -0.0030
4 -4 12 0.7783 0.0153
4 -4 13 -0.7888 -0.0256
4 -4 14 0.5052 0.0257
4 -3 0 3.0727 -0.0101
4 -3 1 0.1672 0.0152
4 -3 2 -2.8019 -0.0169
4 -3 3 4.0936 0.0135
4 -3 4 -3.8715 -0.0065
4 -3 5 2.5327 -0.0002
4 -3 6 -0.7895 0.0035
4 -3 7 -0.6712 -0.0037
4 -3 8 1.4213 0.0034
4 -3 9 -1.3622 -0.0046
4 -3 10 0.6897 0.0062
4 -3 11 0.2005 -0.0054
4 -3 12 -0.8798 0.0013
4 -3 13 1.0928 0.0041
4 -3 14 -0.8742 -0.0075
4 -3 15 0.4735 0.0072
4 -2 0 -4.8464 0.0051
4 -2 1 0.9342 -0.0105
4 -2 2 2.9361 0.0148
4 -2 3 -5.5292 -0.0149
4 -2 4 6.2303 0.0111
4 -2 5 -5.2082 -0.0064
4 -2 6 3.2040 0.0028
4 -2 7 -1.1151 0.0001
4 -2 8 -0.3697 -0.0032
4 -2 9 0.9393 0.0057
4 -2 10 -0.6612 -0.0057
4 -2 11 -0.1098 0.0037
4 -2 12 0.8939 -0.0027
4 -2 13 -1.3037 0.0046
4 -2 14 1.2245 -0.0073
4 -2 15 -0.8252 0.0071
4 -2 16 0.3882 -0.0025
4 -1 0 6.2153 0.0101
4 -1 1 -2.4414 -0.0073
4 -1 2 -2.2016 0.0009
4 -1 3 6.0717 0.0035
4 -1 4 -8.0027 -0.0037
4 -1 5 7.7335 0.0029
4 -1 6 -5.8510 -0.0043
4 -1 7 3.3643 0.0065
4 -1 8 -1.2117 -0.0057
4 -1 9 -0.0484 0.0019
4 -1 10 0.3096 0.0007
4 -1 11 0.1629 0.0006
4 -1 12 -0.8951 -0.0025
4 -1 13 1.4207 0.0001
4 -1 14 -1.4911 0.0061
4 -1 15 1.1598 -0.0096
4 -1 16 -0.6769 0.0053
4 -1 17 0.2815 0.0046
4 0 0 -5.8563 -0.0171
4 0 1 3.3359 0.0192
4 0 2 0.9209 -0.0132
4 0 3 -5.2976 0.0055
4 0 4 8.2677 -0.0024
4 0 5 -9.0515 0.0029
4 0 6 7.8268 -0.0011
4 0 7 -5.4586 -0.0047
4 0 8 2.9879 0.0099
4 0 9 -1.1917 -0.0096
4 0 10 0.3852 0.0055
4 0 11 -0.4478 -0.0032
4 0 12 0.9749 0.0042
4 0 13 -1.4889 -0.0048
4 0 14 1.6542 0.0021
4 0 15 -1.4090 0.0003
4 0 16 0.9316 0.0030
4 0 17 -0.4683 -0.0115
4 0 18 0.1640 0.0181
4 1 0 2.7932 0.0081
4 1 1 -2.1274 -0.0139
4 1 2 -0.4327 0.0123
4 1 3 3.8419 -0.0050
4 1 4 -6.7841 0.0001
4 1 5 8.2654 -0.0015
4 1 6 -7.9930 0.0046
4 1 7 6.3822 -0.0033
4 1 8 -4.2480 -0.0022
4 1 9 2.3874 0.0061
4 1 10 -1.2752 -0.0052
4 1 11 0.9727 0.0023
4 1 12 -1.2137 -0.0013
4 1 13 1.5878 0.0022
4 1 14 -1.7444 -0.0031
4 1 15 1.5446 0.0047
4 1 16 -1.0872 -0.0104
4 1 17 0.5922 0.0196
4 1 18 -0.2334 -0.0255
4 2 0 2.2128 0.0057
4 2 1 -1.6818 -0.0003
4 2 2 2.1983 -0.0033
4 2 3 -3.4185 0.0013
4 2 4 4.7870 0.0028
4 2 5 -5.7489 -0.0031
4 2 6 5.9371 -0.0012
4 2 7 -5.3030 0.0054
4 2 8 4.1280 -0.0059
4 2 9 -2.8779 0.0039
4 2 10 1.9689 -0.0026
4 2 11 -1.5815 0.0025
4 2 12 1.6189 -0.0024
4 2 13 -1.8053 0.0022
4 2 14 1.8524 -0.0024
4 2 15 -1.6103 0.0013
4 2 16 1.1300 0.0048
4 2 17 -0.6021 -0.0161
4 2 18 0.2116 0.0258
4 2 19 -0.0214 -0.0252
4 3 0 -6.5334 -0.0118
4 3 1 6.3861 0.0089
4 3 2 -6.0108 -0.0033
4 3 3 5.2493 -0.0005
4 3 4 -4.2591 0.0003
4 3 5 3.3758 0.0016
4 3 6 -2.8136 -0.0024
4 3 7 2.5241 0.0009
4 3 8 -2.3245 0.0021
4 3 9 2.1130 -0.0054
4 3 10 -1.9411 0.0077
4 3 11 1.9069 -0.0076
4 3 12 -2.0122 0.0050
4 3 13 2.1249 -0.0029
4 3 14 -2.0615 0.0043
4 3 15 1.7149 -0.0077
4 3 16 -1.1376 0.0068
4 3 17 0.5202 0.0027
4 3 18 -0.0716 -0.0163
4 3 19 -0.1163 0.0235
4 3 20 0.1099 -0.0180
4 4 0 7.6396 0.0112
4 4 1 -9.0276 -0.0085
4 4 2 9.5111 0.0043
4 4 3 -8.4212 0.0005
4 4 4 5.9346 -0.0038
4 4 5 -3.0092 0.0034
4 4 6 0.7337 0.0009
4 4 7 0.3345 -0.0062
4 4 8 -0.3325 0.0083
4 4 9 -0.2397 -0.0046
4 4 10 0.9421 -0.0025
4 4 11 -1.5661 0.0074
4 4 12 2.0474 -0.0063
4 4 13 -2.3235 0.0020
4 4 14 2.2968 -0.0009
4 4 15 -1.9066 0.0054
4 4 16 1.2217 -0.0093
4 4 17 -0.4572 0.0046
4 4 18 -0.1225 0.0089
4 4 19 0.3611 -0.0216
4 4 20 -0.3039 0.0232
4 5 0 -5.3259 -0.0109
4 5 1 7.9893 0.0059
4 5 2 -10.1415 -0.0029
4 5 3 10.4246 0.0015
4 5 4 -8.3426 0.0003
4 5 5 4.6671 -0.0020
4 5 6 -0.9307 0.0007
4 5 7 -1.5495 0.0049
4 5 8 2.3333 -0.0112
4 5 9 -1.8076 0.0124
4 5 10 0.6735 -0.0065
4 5 11 0.5138 -0.0016
4 5 12 -1.4755 0.0049
4 5 13 2.0981 -0.0020
4 5 14 -2.3059 -0.0013
4 5 15 2.0479 -0.0002
4 5 16 -1.3753 0.0037
4 5 17 0.5027 -0.0007
4 5 18 0.2482 -0.0122
4 5 19 -0.6191 0.0274
4 5 20 0.5776 -0.0330
4 6 0 1.6601 0.0128
4 6 1 -4.3668 -0.0063
4 6 2 7.5244 0.0017
4 6 3 -9.5607 -0.0023
4 6 4 9.2523 0.0051
4 6 5 -6.5693 -0.0052
4 6 6 2.6964 0.0026
4 6 7 0.7624 -0.0010
4 6 8 -2.7220 0.0032
4 6 9 3.0219 -0.0066
4 6 10 -2.1795 0.0066
4 6 11 0.8780 -0.0027
4 6 12 0.3837 -0.0008
4 6 13 -1.3462 0.0005
4 6 14 1.8823 0.0015
4 6 15 -1.9135 -0.0007
4 6 16 1.4364 -0.0014
4 6 17 -0.6064 -0.0025
4 6 18 -0.2502 0.0166
4 6 19 0.7817 -0.0347
4 6 20 -0.8323 0.0438
4 6 21 0.5398 -0.0370
4 7 0 1.1635 -0.0127
4 7 1 0.6024 0.0083
4 7 2 -3.5250 -0.0017
4 7 3 6.4155 -0.0004
4 7 4 -7.8379 -0.0032
4 7 5 7.0106 0.0071
4 7 6 -4.3005 -0.0053
4 7 7 0.9372 -0.0014
4 7 8 1.7706 0.0069
4 7 9 -3.0990 -0.0073
4 7 10 3.0646 0.0040
4 7 11 -2.1470 -0.0007
4 7 12 0.9066 -0.0014
4 7 13 0.2441 0.0033
4 7 14 -1.0673 -0.0040
4 7 15 1.4285 0.0012
4 7 16 -1.2636 0.0033
4 7 17 0.6390 -0.0024
4 7 18 0.1827 -0.0100
4 7 19 -0.8178 0.0296
4 7 20 0.9902 -0.0432
4 7 21 -0.7280 0.0407
4 8 0 -2.4642 0.0068
4 8 1 1.7748 -0.0077
4 8 2 0.1987 0.0031
4 8 3 -2.8573 0.0021
4 8 4 5.0660 -0.0024
4 8 5 -5.7786 -0.0013
4 8 6 4.6609 0.0026
4 8 7 -2.2487 0.0025
4 8 8 -0.4285 -0.0108
4 8 9 2.4257 0.0154
4 8 10 -3.2749 -0.0137
4 8 11 3.0379 0.0081
4 8 12 -2.1094 -0.0020
4 8 13 0.9549 -0.0032
4 8 14 0.0624 0.0063
4 8 15 -0.7167 -0.0048
4 8 16 0.8844 -0.0012
4 8 17 -0.5538 0.0059
4 8 18 -0.1059 -0.0012
4 8 19 0.7476 -0.0133
4 8 20 -1.0246 0.0276
4 8 21 0.8393 -0.0302
4 9 0 2.7380 0.0046
4 9 1 -2.7837 0.0013
4 9 2 1.7558 -0.0039
4 9 3 0.1683 0.0016
4 9 4 -2.3023 0.0013
4 9 5 3.7484 -0.0009
4 9 6 -3.8770 -0.0007
4 9 7 2.6502 -0.0012
4 9 8 -0.5938 0.0068
4 9 9 -1.5051 -0.0114
4 9 10 2.9624 0.0118
4 9 11 -3.4450 -0.0092
4 9 12 3.0261 0.0065
4 9 13 -2.0582 -0.0037
4 9 14 0.9628 -0.0006
4 9 15 -0.0728 0.0044
4 9 16 -0.4082 -0.0042
4 9 17 0.4002 -0.0002
4 9 18 0.0174 0.0028
4 9 19 -0.5746 0.0015
4 9 20 0.9165 -0.0097
4 9 21 -0.8422 0.0134
4 10 0 -2.5222 -0.0129
4 10 1 3.0124 0.0068
4 10 2 -2.6819 0.0017
4 10 3 1.5049 -0.0061
4 10 4 0.1710 0.0059
4 10 5 -1.7227 -0.0050
4 10 6 2.5360 0.0051
4 10 7 -2.2899 -0.0042
4 10 8 1.0804 0.0012
4 10 9 0.6443 0.0011
4 10 10 -2.2763 -0.0008
4 10 11 3.2901 0.0002
4 10 12 -3.4461 -0.0033
4 10 13 2.8535 0.0086
4 10 14 -1.8579 -0.0100
4 10 15 0.8451 0.0043
4 10 16 -0.1060 0.0038
4 10 17 -0.2025 -0.0070
4 10 18 0.0747 0.0042
4 10 19 0.3153 -0.0007
4 10 20 -0.6604 0.0006
4 10 21 0.7052 -0.0016
4 11 0 2.0190 0.0062
4 11 1 -2.7879 -0.0063
4 11 2 2.9667 0.0004
4 11 3 -2.4273 0.0060
4 11 4 1.3027 -0.0086
4 11 5 0.0247 0.0085
4 11 6 -1.0731 -0.0084
4 11 7 1.4583 0.0078
4 11 8 -1.0330 -0.0058
4 11 9 -0.0658 0.0046
4 11 10 1.4574 -0.0068
4 11 11 -2.6498 0.0097
4 11 12 3.2425 -0.0071
4 11 13 -3.1030 -0.0024
4 11 14 2.3957 0.0113
4 11 15 -1.4514 -0.0107
4 11 16 0.5960 0.0011
4 11 17 -0.0504 0.0081
4 11 18 -0.1022 -0.0088
4 11 19 -0.0637 0.0024
4 11 20 0.3298 0.0039
4 11 21 -0.4507 -0.0058
4 12 0 -1.3853 0.0156
4 12 1 2.2427 -0.0068
4 12 2 -2.7467 0.0031
4 12 3 2.7125 -0.0040
4 12 4 -2.1298 0.0044
4 12 5 1.1912 -0.0030
4 12 6 -0.2250 0.0019
4 12 7 -0.4301 -0.0017
4 12 8 0.5411 0.0011
4 12 9 -0.0575 -0.0004
4 12 10 -0.8582 0.0029
4 12 11 1.8676 -0.0088
4 12 12 -2.5865 0.0125
4 12 13 2.7637 -0.0086
4 12 14 -2.3937 0.0001
4 12 15 1.6814 0.0038
4 12 16 -0.9051 0.0012
4 12 17 0.2929 -0.0091
4 12 18 0.0324 0.0102
4 12 19 -0.0695 -0.0019
4 12 20 -0.0632 -0.0087
4 13 0 0.8324 -0.0322
4 13 1 -1.5722 0.0197
4 13 2 2.1654 -0.0082
4 13 3 -2.4295 0.0036
4 13 4 2.2789 -0.0018
4 13 5 -1.7690 -0.0019
4 13 6 1.0827 0.0063
4 13 7 -0.4650 -0.0083
4 13 8 0.1365 0.0080
4 13 9 -0.2160 -0.0075
4 13 10 0.6707 0.0060
4 13 11 -1.3124 -0.0014
4 13 12 1.8658 -0.0051
4 13 13 -2.0974 0.0089
4 13 14 1.9313 -0.0082
4 13 15 -1.4668 0.0070
4 13 16 0.8947 -0.0100
4 13 17 -0.3906 0.0149
4 13 18 0.0589 -0.0148
4 13 19 0.0743 0.0057
4 13 20 -0.0560 0.0076
4 14 0 -0.4529 0.0246
4 14 1 0.9661 -0.0149
4 14 2 -1.4562 0.0032
4 14 3 1.7891 -0.0003
4 14 4 -1.8760 0.0035
4 14 5 1.7041 -0.0041
4 14 6 -1.3464 -0.0009
4 14 7 0.9420 0.0064
4 14 8 -0.6476 -0.0078
4 14 9 0.5745 0.0062
4 14 10 -0.7385 -0.0050
4 14 11 1.0451 0.0051
4 14 12 -1.3283 -0.0045
4 14 13 1.4341 0.0025
4 14 14 -1.3025 0.0002
4 14 15 0.9909 -0.0037
4 14 16 -0.6212 0.0092
4 14 17 0.3011 -0.0155
4 14 18 -0.0825 0.0182
4 14 19 -0.0304 -0.0136
4 15 0 0.2020 -0.0003
4 15 1 -0.4930 -0.0052
4 15 2 0.8064 0.0126
4 15 3 -1.0622 -0.0100
4 15 4 1.2049 -0.0029
4 15 5 -1.2145 0.0148
4 15 6 1.1080 -0.0164
4 15 7 -0.9397 0.0106
4 15 8 0.7874 -0.0064
4 15 9 -0.7194 0.0079
4 15 10 0.7564 -0.0106
4 15 11 -0.8552 0.0084
4 15 12 0.9293 -0.0007
4 15 13 -0.9000 -0.0081
4 15 14 0.7458 0.0132
4 15 15 -0.5155 -0.0127
4 15 16 0.2918 0.0072
4 15 17 -0.1336 0.0012
4 16 2 -0.3193 -0.0233
4 16 3 0.4565 0.0187
4 16 4 -0.5546 -0.0020
4 16 5 0.6108 -0.0176
4 16 6 -0.6301 0.0279
4 16 7 0.6216 -0.0263
4 16 8 -0.6011 0.0215
4 16 9 0.5869 -0.0224
4 16 10 -0.5854 0.0278
4 16 11 0.5821 -0.0290
4 16 12 -0.5480 0.0198
4 16 13 0.4606 -0.0030
4 16 14 -0.3243 -0.0130
4 16 15 0.1756 0.0220
4 17 8 0.2836 -0.0228
4 17 9 -0.3113 0.0233
4 17 10 0.3088 -0.0302
5 -10 0 0.1725 0.0079
5 -10 1 -0.1945 -0.0229
5 -10 2 0.2451 0.0204
5 -9 0 -0.2573 -0.0062
5 -9 1 0.2366 0.0177
5 -9 2 -0.3226 -0.0152
5 -9 3 0.4453 -0.0023
5 -9 4 -0.5360 0.0177
5 -9 5 0.5395 -0.0149
5 -8 0 0.4684 -0.0081
5 -8 1 -0.2372 -0.0017
5 -8 2 0.2605 0.0030
5 -8 3 -0.4605 0.0096
5 -8 4 0.7215 -0.0243
5 -8 5 -0.9252 0.0227
5 -8 6 0.9660 -0.0010
5 -8 7 -0.7917 -0.0228
5 -7 0 -0.9742 0.0215
5 -7 1 0.3470 -0.0124
5 -7 2 -0.1072 0.0056
5 -7 3 0.2502 -0.0089
5 -7 4 -0.6363 0.0191
5 -7 5 1.0736 -0.0219
5 -7 6 -1.3711 0.0068
5 -7 7 1.3838 0.0195
5 -7 8 -1.0819 -0.0357
5 -6 0 1.7870 -0.0184
5 -6 1 -0.6830 0.0128
5 -6 2 -0.0271 -0.0051
5 -6 3 0.1650 0.0018
5 -6 4 0.1918 -0.0057
5 -6 5 -0.8023 0.0114
5 -6 6 1.3835 -0.0090
5 -6 7 -1.6939 -0.0054
5 -6 8 1.6012 0.0231
5 -6 9 -1.1496 -0.0282
5 -6 10 0.5603 0.0134
5 -5 0 -2.7959 0.0021
5 -5 1 1.2796 -0.0015
5 -5 2 0.0212 -0.0014
5 -5 3 -0.6801 0.0041
5 -5 4 0.5932 -0.0039
5 -5 5 0.0354 -0.0002
5 -5 6 -0.8503 0.0048
5 -5 7 1.5033 -0.0046
5 -5 8 -1.7511 -0.0024
5 -5 9 1.5234 0.0107
5 -5 10 -0.9606 -0.0109
5 -5 11 0.3523 -0.0011
5 -4 0 3.8568 0.0084
5 -4 1 -2.1173 -0.0061
5 -4 2 0.2409 0.0046
5 -4 3 1.1123 -0.0036
5 -4 4 -1.5646 0.0034
5 -4 5 1.1586 -0.0032
5 -4 6 -0.2480 0.0013
5 -4 7 -0.7211 0.0022
5 -4 8 1.3787 -0.0047
5 -4 9 -1.5233 0.0036
5 -4 10 1.1757 -0.0003
5 -4 11 -0.5721 -0.0002
5 -4 12 0.0383 -0.0053
5 -4 13 0.2097 0.0144
5 -3 0 -4.7758 -0.0041
5 -3 1 3.1055 0.0009
5 -3 2 -0.8210 0.0015
5 -3 3 -1.2630 -0.0030
5 -3 4 2.4657 0.0030
5 -3 5 -2.5544 -0.0003
5 -3 6 1.7678 -0.0038
5 -3 7 -0.5988 0.0061
5 -3 8 -0.4562 -0.0044
5 -3 9 1.0510 -0.0000
5 -3 10 -1.0665 0.0031
5 -3 11 0.6365 -0.0024
5 -3 12 -0.0780 -0.0005
5 -3 13 -0.2931 0.0024
5 -3 14 0.3524 -0.0011
5 -2 0 5.2206 -0.0048
5 -2 1 -3.9973 0.0077
5 -2 2 1.6452 -0.0100
5 -2 3 1.0088 0.0103
5 -2 4 -3.0263 -0.0082
5 -2 5 3.8288 0.0039
5 -2 6 -3.4181 0.0026
5 -2 7 2.2434 -0.0094
5 -2 8 -0.8976 0.0129
5 -2 9 -0.1293 -0.0107
5 -2 10 0.5740 0.0043
5 -2 11 -0.4460 0.0008
5 -2 12 -0.0013 -0.0000
5 -2 13 0.4156 -0.0069
5 -2 14 -0.5581 0.0150
5 -2 15 0.4276 -0.0184
5 -1 0 -4.6942 0.0073
5 -1 1 4.2860 -0.0071
5 -1 2 -2.3828 0.0097
5 -1 3 -0.4002 -0.0113
5 -1 4 3.0337 0.0093
5 -1 5 -4.6127 -0.0044
5 -1 6 4.7961 -0.0012
5 -1 7 -3.8589 0.0060
5 -1 8 2.4137 -0.0095
5 -1 9 -1.0725 0.0107
5 -1 10 0.2371 -0.0080
5 -1 11 -0.0215 0.0026
5 -1 12 0.2623 0.0008
5 -1 13 -0.6265 0.0022
5 -1 14 0.8085 -0.0109
5 -1 15 -0.7055 0.0194
5 -1 16 0.4314 -0.0211
5 0 0 2.7590 -0.0061
5 0 1 -3.2627 0.0000
5 0 2 2.3310 -0.0007
5 0 3 -0.1427 0.0053
5 0 4 -2.5002 -0.0073
5 0 5 4.5786 0.0044
5 0 6 -5.4109 -0.0001
5 0 7 4.9524 -0.0015
5 0 8 -3.6811 0.0005
5 0 9 2.2478 0.0000
5 0 10 -1.1678 0.0007
5 0 11 0.6720 -0.0009
5 0 12 -0.6928 -0.0005
5 0 13 0.9493 0.0016
5 0 14 -1.1183 0.0003
5 0 15 1.0237 -0.0043
5 0 16 -0.7136 0.0062
5 0 17 0.3666 -0.0032
5 1 0 0.4004 0.0067
5 1 1 0.5330 0.0015
5 1 2 -0.6597 -0.0052
5 1 3 -0.2667 0.0014
5 1 4 1.9840 0.0041
5 1 5 -3.7835 -0.0050
5 1 6 4.9073 0.0021
5 1 7 -4.9823 -0.0008
5 1 8 4.1680 0.0039
5 1 9 -2.9679 -0.0078
5 1 10 1.9095 0.0079
5 1 11 -1.3093 -0.0042
5 1 12 1.1938 0.0008
5 1 13 -1.3518 -0.0005
5 1 14 1.4800 0.0029
5 1 15 -1.3674 -0.0062
5 1 16 1.0106 0.0101
5 1 17 -0.5740 -0.0149
5 1 18 0.2346 0.0194
5 2 0 -3.5528 -0.0082
5 2 1 3.1903 0.0044
5 2 2 -2.7311 0.0016
5 2 3 2.4353 -0.0028
5 2 4 -2.5489 -0.0005
5 2 5 3.0435 0.0029
5 2 6 -3.5844 -0.0020
5 2 7 3.7754 0.0006
5 2 8 -3.4519 -0.0024
5 2 9 2.7733 0.0061
5 2 10 -2.0791 -0.0077
5 2 11 1.6586 0.0052
5 2 12 -1.5957 -0.0009
5 2 13 1.7508 -0.0014
5 2 14 -1.8640 0.0005
5 2 15 1.7238 0.0033
5 2 16 -1.3026 -0.0092
5 2 17 0.7607 0.0168
5 2 18 -0.3129 -0.0239
5 3 0 4.9685 0.0092
5 3 1 -6.0170 -0.0096
5 3 2 6.4645 0.0050
5 3 3 -5.9955 -0.0001
5 3 4 4.8417 -0.0023
5 3 5 -3.5577 0.0030
5 3 6 2.5883 -0.0033
5 3 7 -2.0286 0.0028
5 3 8 1.7213 -0.0008
5 3 9 -1.5096 -0.0012
5 3 10 1.3817 0.0014
5 3 11 -1.4205 0.0002
5 3 12 1.6601 -0.0014
5 3 13 -1.9929 0.0014
5 3 14 2.1995 -0.0013
5 3 15 -2.0813 0.0022
5 3 16 1.6034 -0.0023
5 3 17 -0.9376 -0.0015
5 3 18 0.3516 0.0094
5 3 19 -0.0263 -0.0174
5 4 0 -3.8419 -0.0119
5 4 1 6.1877 0.0097
5 4 2 -8.3040 -0.0059
5 4 3 9.0568 0.0018
5 4 4 -8.0136 0.0024
5 4 5 5.6831 -0.0065
5 4 6 -3.0855 0.0087
5 4 7 1.0821 -0.0072
5 4 8 -0.0000 0.0030
5 4 9 -0.2870 -0.0005
5 4 10 0.0563 0.0024
5 4 11 0.4756 -0.0060
5 4 12 -1.1646 0.0062
5 4 13 1.8509 -0.0019
5 4 14 -2.3170 -0.0018
5 4 15 2.3573 -0.0004
5 4 16 -1.9137 0.0068
5 4 17 1.1556 -0.0103
5 4 18 -0.4071 0.0056
5 4 19 -0.0522 0.0047
5 5 0 1.1228 0.0155
5 5 1 -3.6783 -0.0073
5 5 2 7.0090 0.0008
5 5 3 -9.5453 0.0009
5 5 4 10.0056 -0.0006
5 5 5 -8.1922 0.0023
5 5 6 5.0081 -0.0055
5 5 7 -1.7788 0.0059
5 5 8 -0.5130 -0.0021
5 5 9 1.5557 -0.0014
5 5 10 -1.5502 -0.0008
5 5 11 0.8754 0.0071
5 5 12 0.1252 -0.0099
5 5 13 -1.1709 0.0049
5 5 14 1.9949 0.0028
5 5 15 -2.3518 -0.0044
5 5 16 2.1179 -0.0020
5 5 17 -1.4038 0.0078
5 5 18 0.5446 -0.0043
5 5 19 0.0820 -0.0077
5 5 20 -0.2912 0.0187
5 6 0 1.3435 -0.0153
5 6 1 0.2444 0.0060
5 6 2 -3.4870 0.0040
5 6 3 7.0701 -0.0066
5 6 4 -9.3151 0.0017
5 6 5 9.2009 0.0036
5 6 6 -6.9127 -0.0043
5 6 7 3.5717 0.0023
5 6 8 -0.4750 -0.0023
5 6 9 -1.5449 0.0040
5 6 10 2.2935 -0.0026
5 6 11 -2.0127 -0.0036
5 6 12 1.0961 0.0088
5 6 13 0.0768 -0.0066
5 6 14 -1.1705 -0.0008
5 6 15 1.8858 0.0046
5 6 16 -2.0112 -0.0011
5 6 17 1.5381 -0.0025
5 6 18 -0.7248 -0.0042
5 6 19 -0.0147 0.0216
5 6 20 0.3663 -0.0376
5 7 0 -2.4331 0.0113
5 7 1 2.2199 -0.0071
5 7 2 -0.1325 -0.0030
5 7 3 -3.1926 0.0097
5 7 4 6.3336 -0.0068
5 7 5 -7.8988 -0.0016
5 7 6 7.3141 0.0074
5 7 7 -5.0263 -0.0073
5 7 8 2.0881 0.0048
5 7 9 0.4654 -0.0039
5 7 10 -2.0257 0.0032
5 7 11 2.4763 -0.0003
5 7 12 -2.0373 -0.0033
5 7 13 1.0679 0.0030
5 7 14 0.0613 0.0015
5 7 15 -1.0109 -0.0037
5 7 16 1.5013 -0.0003
5 7 17 -1.3965 0.0043
5 7 18 0.8105 0.0032
5 7 19 -0.0962 -0.0247
5 7 20 -0.3599 0.0477
5 8 0 2.3108 -0.0072
5 8 1 -3.1054 0.0093
5 8 2 2.3754 -0.0040
5 8 3 -0.1447 -0.0048
5 8 4 -2.7536 0.0091
5 8 5 5.1007 -0.0059
5 8 6 -5.9698 0.0005
5 8 7 5.1618 0.0013
5 8 8 -3.1676 0.0005
5 8 9 0.8067 -0.0018
5 8 10 1.1638 0.0006
5 8 11 -2.2914 0.0009
5 8 12 2.4878 -0.0013
5 8 13 -1.9482 0.0024
5 8 14 1.0051 -0.0052
5 8 15 -0.0099 0.0059
5 8 16 -0.7241 -0.0006
5 8 17 0.9757 -0.0066
5 8 18 -0.7143 0.0048
5 8 19 0.1635 0.0121
5 8 20 0.3061 -0.0356
5 8 21 -0.4342 0.0490
5 9 0 -1.6673 0.0022
5 9 1 2.9184 -0.0078
5 9 2 -3.1592 0.0102
5 9 3 2.0963 -0.0054
5 9 4 -0.0449 -0.0023
5 9 5 -2.1884 0.0067
5 9 6 3.7354 -0.0068
5 9 7 -4.0819 0.0066
5 9 8 3.2219 -0.0082
5 9 9 -1.5596 0.0088
5 9 10 -0.3006 -0.0060
5 9 11 1.7799 0.0013
5 9 12 -2.5174 0.0018
5 9 13 2.4633 -0.0029
5 9 14 -1.8254 0.0041
5 9 15 0.9274 -0.0051
5 9 16 -0.0924 0.0029
5 9 17 -0.4182 0.0027
5 9 18 0.4746 -0.0054
5 9 19 -0.1630 -0.0015
5 9 20 -0.2300 0.0159
5 9 21 0.4083 -0.0270
5 10 0 0.9335 0.0048
5 10 1 -2.2878 0.0002
5 10 2 3.0675 -0.0082
5 10 3 -2.8812 0.0111
5 10 4 1.7295 -0.0073
5 10 5 -0.0469 0.0016
5 10 6 -1.5269 0.0016
5 10 7 2.4521 -0.0034
5 10 8 -2.4680 0.0059
5 10 9 1.6237 -0.0077
5 10 10 -0.2348 0.0059
5 10 11 -1.2155 -0.0012
5 10 12 2.2536 -0.0017
5 10 13 -2.6135 0.0001
5 10 14 2.3205 0.0032
5 10 15 -1.6123 -0.0041
5 10 16 0.7937 0.0022
5 10 17 -0.1382 -0.0001
5 10 18 -0.1715 -0.0011
5 10 19 0.1139 0.0036
5 10 20 0.1374 -0.0080
5 10 21 -0.3170 0.0107
5 11 0 -0.2813 -0.0054
5 11 1 1.5277 0.0051
5 11 2 -2.5430 0.0014
5 11 3 2.9329 -0.0077
5 11 4 -2.5258 0.0088
5 11 5 1.4886 -0.0064
5 11 6 -0.2292 0.0053
5 11 7 -0.8111 -0.0059
5 11 8 1.3123 0.0050
5 11 9 -1.1347 -0.0024
5 11 10 0.3447 0.0013
5 11 11 0.7764 -0.0035
5 11 12 -1.8148 0.0054
5 11 13 2.4102 -0.0022
5 11 14 -2.4252 -0.0055
5 11 15 1.9667 0.0114
5 11 16 -1.2745 -0.0106
5 11 17 0.6006 0.0042
5 11 18 -0.1407 0.0034
5 11 19 -0.0174 -0.0086
5 11 20 -0.0605 0.0100
5 12 0 -0.1216 -0.0079
5 12 1 -0.8425 0.0036
5 12 2 1.8301 -0.0019
5 12 3 -2.5103 0.0029
5 12 4 2.6369 -0.0025
5 12 5 -2.1920 0.0004
5 12 6 1.3861 -0.0004
5 12 7 -0.5305 0.0042
5 12 8 -0.0933 -0.0080
5 12 9 0.2970 0.0083
5 12 10 -0.0185 -0.0066
5 12 11 -0.6382 0.0070
5 12 12 1.4085 -0.0095
5 12 13 -1.9786 0.0096
5 12 14 2.1481 -0.0044
5 12 15 -1.9134 -0.0028
5 12 16 1.4194 0.0063
5 12 17 -0.8551 -0.0036
5 12 18 0.3842 -0.0028
5 12 19 -0.1102 0.0083
5 12 20 0.0413 -0.0099
5 13 0 0.1841 0.0239
5 13 1 0.4225 -0.0210
5 13 2 -1.1712 0.0119
5 13 3 1.8483 -0.0040
5 13 4 -2.2309 -0.0021
5 13 5 2.2099 0.0078
5 13 6 -1.8482 -0.0112
5 13 7 1.3288 0.0093
5 13 8 -0.8550 -0.0037
5 13 9 0.5823 -0.0006
5 13 10 -0.5895 0.0017
5 13 11 0.8555 -0.0024
5 13 12 -1.2482 0.0063
5 13 13 1.5735 -0.0120
5 13 14 -1.6785 0.0157
5 13 15 1.5305 -0.0155
5 13 16 -1.2044 0.0131
5 13 17 0.8127 -0.0112
5 13 18 -0.4523 0.0105
5 13 19 0.1920 -0.0099
5 14 0 -0.0455 -0.0217
5 14 1 -0.2778 0.0267
5 14 2 0.7294 -0.0173
5 14 3 -1.2092 0.0051
5 14 4 1.5795 0.0033
5 14 5 -1.7359 -0.0090
5 14 6 1.6703 0.0140
5 14 7 -1.4701 -0.0167
5 14 8 1.2576 0.0150
5 14 9 -1.1265 -0.0105
5 14 10 1.1127 0.0069
5 14 11 -1.1940 -0.0049
5 14 12 1.3002 0.0017
5 14 13 -1.3411 0.0050
5 14 14 1.2567 -0.0141
5 14 15 -1.0542 0.0224
5 14 16 0.7945 -0.0269
5 14 17 -0.5414 0.0270
5 14 18 0.3275 -0.0235
5 15 0 -0.0648 0.0007
5 15 1 0.2334 -0.0121
5 15 2 -0.4669 0.0074
5 15 3 0.7269 0.0031
5 15 4 -0.9534 -0.0084
5 15 5 1.0918 0.0074
5 15 6 -1.1299 -0.0062
5 15 7 1.1104 0.0081
5 15 8 -1.1002 -0.0102
5 15 9 1.1405 0.0090
5 15 10 -1.2200 -0.0053
5 15 11 1.2865 0.0024
5 15 12 -1.2791 -0.0014
5 15 13 1.1606 0.0001
5 15 14 -0.9382 0.0042
5 15 15 0.6661 -0.0115
5 15 16 -0.4175 0.0191
5 15 17 0.2407 -0.0239
5 16 1 -0.1530 -0.0059
5 16 2 0.2668 0.0075
5 16 3 -0.3832 -0.0153
5 16 4 0.4782 0.0177
5 16 5 -0.5356 -0.0103
5 16 6 0.5598 0.0000
5 16 7 -0.5827 0.0049
5 16 8 0.6454 -0.0040
5 16 9 -0.7630 0.0031
5 16 10 0.9014 -0.0061
5 16 11 -0.9929 0.0105
5 16 12 0.9780 -0.0114
5 16 13 -0.8407 0.0075
5 16 14 0.6153 -0.0021
5 16 15 -0.3691 -0.0007
5 17 6 -0.1620 -0.0011
5 17 7 0.1653 -0.0085
5 17 8 -0.2121 0.0107
5 17 9 0.3108 -0.0099
5 17 10 -0.4294 0.0125
5 17 11 0.5080 -0.0188
5 17 12 -0.4995 0.0230
6 -10 0 -0.0297 0.0487
6 -9 0 0.2960 -0.0217
6 -9 1 -0.1150 0.0054
6 -9 2 0.0324 0.0109
6 -9 3 -0.0257 -0.0068
6 -8 0 -0.8534 0.0046
6 -8 1 0.4372 0.0086
6 -8 2 -0.1674 -0.0250
6 -8 3 0.0652 0.0231
6 -8 4 -0.0973 0.0030
6 -8 5 0.2025 -0.0325
6 -7 0 1.7253 -0.0086
6 -7 1 -1.0407 -0.0005
6 -7 2 0.4650 0.0181
6 -7 3 -0.1428 -0.0261
6 -7 4 0.0924 0.0113
6 -7 5 -0.2457 0.0175
6 -7 6 0.4768 -0.0341
6 -7 7 -0.6287 0.0208
6 -6 0 -2.7319 0.0168
6 -6 1 1.8916 -0.0140
6 -6 2 -0.9716 0.0011
6 -6 3 0.2975 0.0124
6 -6 4 -0.0223 -0.0129
6 -6 5 0.1226 -0.0027
6 -6 6 -0.4526 0.0204
6 -6 7 0.7991 -0.0206
6 -6 8 -0.9550 -0.0010
6 -6 9 0.8248 0.0270
6 -5 0 3.6003 -0.0129
6 -5 1 -2.8235 0.0138
6 -5 2 1.6513 -0.0093
6 -5 3 -0.5627 0.0015
6 -5 4 -0.0914 0.0033
6 -5 5 0.2056 0.0002
6 -5 6 0.1076 -0.0101
6 -5 7 -0.6060 0.0162
6 -5 8 1.0107 -0.0097
6 -5 9 -1.1147 -0.0066
6 -5 10 0.8879 0.0197
6 -4 0 -4.1008 0.0021
6 -4 1 3.6237 -0.0017
6 -4 2 -2.4074 0.0009
6 -4 3 0.9685 -0.0012
6 -4 4 0.1550 0.0029
6 -4 5 -0.6581 -0.0053
6 -4 6 0.5377 0.0081
6 -4 7 -0.0120 -0.0107
6 -4 8 -0.6004 0.0113
6 -4 9 1.0003 -0.0083
6 -4 10 -1.0278 0.0033
6 -4 11 0.7381 -0.0000
6 -4 12 -0.3499 0.0009
6 -3 0 4.0687 0.0033
6 -3 1 -4.0686 -0.0047
6 -3 2 3.0767 0.0075
6 -3 3 -1.4926 -0.0066
6 -3 4 -0.0532 0.0007
6 -3 5 1.0454 0.0057
6 -3 6 -1.2933 -0.0074
6 -3 7 0.9202 0.0046
6 -3 8 -0.2330 -0.0024
6 -3 9 -0.4163 0.0046
6 -3 10 0.7577 -0.0100
6 -3 11 -0.7135 0.0141
6 -3 12 0.4217 -0.0132
6 -3 13 -0.1222 0.0077
6 -2 0 -3.3990 -0.0005
6 -2 1 3.9244 0.0001
6 -2 2 -3.4035 -0.0042
6 -2 3 1.9776 0.0076
6 -2 4 -0.2197 -0.0056
6 -2 5 -1.2093 0.0001
6 -2 6 1.9058 0.0021
6 -2 7 -1.8379 0.0025
6 -2 8 1.2474 -0.0092
6 -2 9 -0.4900 0.0099
6 -2 10 -0.1026 -0.0015
6 -2 11 0.3410 -0.0103
6 -2 12 -0.2512 0.0163
6 -2 13 0.0297 -0.0114
6 -2 14 0.1149 -0.0010
6 -1 0 2.1109 -0.0064
6 -1 1 -3.0065 0.0070
6 -1 2 3.0722 -0.0040
6 -1 3 -2.1166 -0.0010
6 -1 4 0.4845 0.0039
6 -1 5 1.1562 -0.0037
6 -1 6 -2.2258 0.0039
6 -1 7 2.5049 -0.0081
6 -1 8 -2.1270 0.0149
6 -1 9 1.4155 -0.0182
6 -1 10 -0.7177 0.0131
6 -1 11 0.2824 -0.0017
6 -1 12 -0.1736 -0.0085
6 -1 13 0.2650 0.0101
6 -1 14 -0.3522 -0.0018
6 -1 15 0.3126 -0.0108
6 0 0 -0.4548 0.0131
6 0 1 1.3234 -0.0106
6 0 2 -1.8308 0.0074
6 0 3 1.5267 -0.0043
6 0 4 -0.4025 0.0019
6 0 5 -1.0697 0.0002
6 0 6 2.2653 -0.0032
6 0 7 -2.7925 0.0076
6 0 8 2.6377 -0.0122
6 0 9 -2.0579 0.0141
6 0 10 1.3909 -0.0117
6 0 11 -0.9049 0.0057
6 0 12 0.7073 0.0006
6 0 13 -0.7201 -0.0042
6 0 14 0.7560 0.0040
6 0 15 -0.6674 -0.0005
6 0 16 0.4510 -0.0044
6 1 0 -1.0221 -0.0136
6 1 1 0.7274 0.0108
6 1 2 -0.2679 -0.0066
6 1 3 0.0702 0.0049
6 1 4 -0.4440 -0.0057
6 1 5 1.2940 0.0060
6 1 6 -2.1907 -0.0035
6 1 7 2.7018 -0.0009
6 1 8 -2.6658 0.0042
6 1 9 2.2225 -0.0040
6 1 10 -1.6624 0.0015
6 1 11 1.2506 0.0003
6 1 12 -1.1071 0.0001
6 1 13 1.1672 -0.0008
6 1 14 -1.2396 -0.0019
6 1 15 1.1478 0.0082
6 1 16 -0.8603 -0.0144
6 1 17 0.4964 0.0162
6 2 0 1.6177 0.0062
6 2 1 -2.2965 -0.0076
6 2 2 2.5846 0.0054
6 2 3 -2.4918 -0.0042
6 2 4 2.3040 0.0057
6 2 5 -2.2693 -0.0078
6 2 6 2.3778 0.0075
6 2 7 -2.4258 -0.0048
6 2 8 2.2414 0.0027
6 2 9 -1.8392 -0.0035
6 2 10 1.4001 0.0062
6 2 11 -1.1384 -0.0070
6 2 12 1.1622 0.0036
6 2 13 -1.4006 0.0013
6 2 14 1.6360 -0.0014
6 2 15 -1.6421 -0.0067
6 2 16 1.3423 0.0191
6 2 17 -0.8593 -0.0274
6 3 0 -0.9514 -0.0007
6 3 1 2.4707 0.0035
6 3 2 -3.9629 -0.0037
6 3 3 4.8032 0.0034
6 3 4 -4.7972 -0.0037
6 3 5 4.1752 0.0036
6 3 6 -3.3073 -0.0024
6 3 7 2.4467 0.0012
6 3 8 -1.6850 -0.0016
6 3 9 1.0568 0.0039
6 3 10 -0.6343 -0.0065
6 3 11 0.5210 0.0073
6 3 12 -0.7648 -0.0051
6 3 13 1.2677 0.0013
6 3 14 -1.7776 0.0001
6 3 15 2.0034 0.0039
6 3 16 -1.7956 -0.0122
6 3 17 1.2518 0.0189
6 3 18 -0.6428 -0.0191
6 4 0 -0.5490 0.0073
6 4 1 -1.0479 -0.0045
6 4 2 3.4733 0.0018
6 4 3 -5.6708 -0.0012
6 4 4 6.7432 0.0012
6 4 5 -6.4209 0.0013
6 4 6 5.0563 -0.0060
6 4 7 -3.2738 0.0089
6 4 8 1.6117 -0.0071
6 4 9 -0.3756 0.0023
6 4 10 -0.3169 0.0012
6 4 11 0.4445 -0.0017
6 4 12 -0.0530 0.0012
6 4 13 -0.7037 -0.0022
6 4 14 1.5342 0.0048
6 4 15 -2.0815 -0.0075
6 4 16 2.0993 0.0087
6 4 17 -1.6111 -0.0072
6 4 18 0.9012 0.0028
6 4 19 -0.3159 0.0029
6 5 0 1.8119 -0.0190
6 5 1 -1.0803 0.0114
6 5 2 -1.3133 -0.0020
6 5 3 4.4091 -0.0021
6 5 4 -6.8649 0.0012
6 5 5 7.7251 -0.0016
6 5 6 -6.8531 0.0066
6 5 7 4.8177 -0.0122
6 5 8 -2.4493 0.0124
6 5 9 0.4329 -0.0076
6 5 10 0.8581 0.0038
6 5 11 -1.3235 -0.0044
6 5 12 1.0381 0.0058
6 5 13 -0.2024 -0.0023
6 5 14 -0.8605 -0.0060
6 5 15 1.7448 0.0125
6 5 16 -2.1029 -0.0121
6 5 17 1.8327 0.0054
6 5 18 -1.1526 0.0023
6 5 19 0.4593 -0.0072
6 6 0 -1.9937 0.0199
6 6 1 2.5740 -0.0152
6 6 2 -1.2033 0.0035
6 6 3 -1.7049 0.0046
6 6 4 4.9196 -0.0039
6 6 5 -7.0963 -0.0008
6 6 6 7.4821 0.0015
6 6 7 -6.1701 0.0024
6 6 8 3.8589 -0.0050
6 6 9 -1.4055 0.0033
6 6 10 -0.5255 -0.0015
6 6 11 1.5927 0.0044
6 6 12 -1.7467 -0.0093
6 6 13 1.1463 0.0084
6 6 14 -0.0995 0.0006
6 6 15 -0.9828 -0.0104
6 6 16 1.6862 0.0125
6 6 17 -1.7662 -0.0068
6 6 18 1.2938 0.0014
6 6 19 -0.6173 -0.0028
6 6 20 0.1201 0.0086
6 7 0 1.1529 -0.0090
6 7 1 -2.7501 0.0113
6 7 2 2.7385 -0.0040
6 7 3 -0.9242 -0.0050
6 7 4 -1.9832 0.0065
6 7 5 4.7638 -0.0002
6 7 6 -6.3521 -0.0068
6 7 7 6.3088 0.0087
6 7 8 -4.8729 -0.0076
6 7 9 2.7002 0.0075
6 7 10 -0.5269 -0.0077
6 7 11 -1.0811 0.0039
6 7 12 1.8411 0.0033
6 7 13 -1.7497 -0.0072
6 7 14 1.0171 0.0031
6 7 15 0.0049 0.0042
6 7 16 -0.9029 -0.0060
6 7 17 1.3346 0.0013
6 7 18 -1.1964 0.0008
6 7 19 0.6926 0.0080
6 7 20 -0.1940 -0.0244
6 8 0 0.0166 0.0001
6 8 1 1.9409 -0.0056
6 8 2 -2.9294 0.0048
6 8 3 2.4012 0.0018
6 8 4 -0.5154 -0.0067
6 8 5 -1.9466 0.0047
6 8 6 4.0229 0.0017
6 8 7 -5.0256 -0.0067
6 8 8 4.7501 0.0088
6 8 9 -3.4353 -0.0105
6 8 10 1.5987 0.0128
6 8 11 0.1672 -0.0125
6 8 12 -1.3923 0.0081
6 8 13 1.8564 -0.0030
6 8 14 -1.6018 0.0018
6 8 15 0.8656 -0.0031
6 8 16 0.0050 0.0006
6 8 17 -0.6509 0.0068
6 8 18 0.8421 -0.0106
6 8 19 -0.6077 0.0011
6 8 20 0.2154 0.0201
6 9 0 -0.9328 0.0021
6 9 1 -0.8707 0.0024
6 9 2 2.2852 -0.0060
6 9 3 -2.6873 0.0039
6 9 4 1.8910 0.0022
6 9 5 -0.2460 -0.0065
6 9 6 -1.5933 0.0065
6 9 7 2.9976 -0.0045
6 9 8 -3.5680 0.0026
6 9 9 3.1953 0.0002
6 9 10 -2.0565 -0.0053
6 9 11 0.5616 0.0108
6 9 12 0.7940 -0.0130
6 9 13 -1.6301 0.0117
6 9 14 1.8098 -0.0093
6 9 15 -1.4309 0.0066
6 9 16 0.7423 -0.0005
6 9 17 -0.0561 -0.0094
6 9 18 -0.3552 0.0165
6 9 19 0.3868 -0.0120
6 9 20 -0.1669 -0.0047
6 10 0 1.4237 -0.0048
6 10 1 -0.0054 0.0028
6 10 2 -1.4228 0.0032
6 10 3 2.3063 -0.0063
6 10 4 -2.3069 0.0031
6 10 5 1.4864 0.0032
6 10 6 -0.2156 -0.0079
6 10 7 -1.0540 0.0099
6 10 8 1.9458 -0.0107
6 10 9 -2.2092 0.0100
6 10 10 1.7659 -0.0060
6 10 11 -0.7740 -0.0008
6 10 12 -0.3977 0.0070
6 10 13 1.3352 -0.0096
6 10 14 -1.7769 0.0086
6 10 15 1.6912 -0.0052
6 10 16 -1.2252 -0.0010
6 10 17 0.6168 0.0095
6 10 18 -0.1155 -0.0158
6 10 19 -0.1128 0.0137
6 10 20 0.0769 -0.0029
6 11 0 -1.4955 0.0095
6 11 1 0.5385 -0.0106
6 11 2 0.6682 0.0049
6 11 3 -1.6971 0.0016
6 11 4 2.1690 -0.0029
6 11 5 -1.9726 -0.0009
6 11 6 1.2778 0.0048
6 11 7 -0.3795 -0.0060
6 11 8 -0.4399 0.0061
6 11 9 0.9443 -0.0068
6 11 10 -0.9637 0.0068
6 11 11 0.4753 -0.0046
6 11 12 0.3319 0.0010
6 11 13 -1.1291 0.0013
6 11 14 1.6273 -0.0009
6 11 15 -1.7105 -0.0018
6 11 16 1.4365 0.0066
6 11 17 -0.9625 -0.0122
6 11 18 0.4790 0.0153
6 11 19 -0.1489 -0.0116
6 11 20 0.0331 0.0017
6 12 0 1.1756 -0.0090
6 12 1 -0.6653 0.0120
6 12 2 -0.1810 -0.0093
6 12 3 1.0994 0.0037
6 12 4 -1.7545 -0.0013
6 12 5 1.9466 0.0035
6 12 6 -1.7055 -0.0058
6 12 7 1.2108 0.0040
6 12 8 -0.6610 0.0004
6 12 9 0.2229 -0.0030
6 12 10 -0.0358 0.0019
6 12 11 0.1771 0.0008
6 12 12 -0.5908 -0.0026
6 12 13 1.0862 0.0031
6 12 14 -1.4446 -0.0031
6 12 15 1.5422 0.0038
6 12 16 -1.3837 -0.0061
6 12 17 1.0539 0.0102
6 12 18 -0.6673 -0.0136
6 12 19 0.3388 0.0113
6 13 0 -0.6219 0.0056
6 13 1 0.4257 -0.0047
6 13 2 0.0462 0.0035
6 13 3 -0.6866 -0.0016
6 13 4 1.2707 0.0020
6 13 5 -1.5996 -0.0061
6 13 6 1.6265 0.0102
6 13 7 -1.4508 -0.0091
6 13 8 1.2126 0.0025
6 13 9 -1.0136 0.0042
6 13 10 0.9127 -0.0059
6 13 11 -0.9393 0.0028
6 13 12 1.0747 0.0015
6 13 13 -1.2380 -0.0033
6 13 14 1.3273 0.0012
6 13 15 -1.2864 0.0035
6 13 16 1.1263 -0.0070
6 13 17 -0.8921 0.0056
6 13 18 0.6293 0.0006
6 13 19 -0.3834 -0.0059
6 14 0 0.1275 -0.0116
6 14 1 -0.0522 0.0018
6 14 2 -0.1689 0.0030
6 14 3 0.5211 -0.0035
6 14 4 -0.8948 0.0006
6 14 5 1.1533 0.0052
6 14 6 -1.2405 -0.0114
6 14 7 1.2185 0.0135
6 14 8 -1.1990 -0.0096
6 14 9 1.2486 0.0030
6 14 10 -1.3569 0.0009
6 14 11 1.4676 0.0003
6 14 12 -1.5197 -0.0040
6 14 13 1.4694 0.0053
6 14 14 -1.3065 -0.0007
6 14 15 1.0654 -0.0098
6 14 16 -0.8097 0.0213
6 14 17 0.5889 -0.0264
6 14 18 -0.4126 0.0212
6 15 0 0.1043 0.0292
6 15 1 -0.1807 -0.0135
6 15 2 0.3028 0.0028
6 15 3 -0.4773 -0.0001
6 15 4 0.6615 0.0023
6 15 5 -0.7813 -0.0063
6 15 6 0.8021 0.0100
6 15 7 -0.7775 -0.0118
6 15 8 0.8147 0.0103
6 15 9 -0.9813 -0.0063
6 15 10 1.2444 0.0031
6 15 11 -1.4905 -0.0030
6 15 12 1.5994 0.0056
6 15 13 -1.5092 -0.0073
6 15 14 1.2417 0.0038
6 15 15 -0.8859 0.0070
6 15 16 0.5510 -0.0218
6 15 17 -0.3096 0.0329
6 16 1 0.1886 0.0293
6 16 2 -0.2820 -0.0169
6 16 3 0.3827 0.0122
6 16 4 -0.4711 -0.0130
6 16 5 0.5062 0.0137
6 16 6 -0.4646 -0.0120
6 16 7 0.3873 0.0088
6 16 8 -0.3729 -0.0056
6 16 9 0.5033 0.0026
6 16 10 -0.7668 -0.0002
6 16 11 1.0515 -0.0007
6 16 12 -1.2170 -0.0006
6 16 13 1.1806 0.0029
6 16 14 -0.9575 -0.0033
6 16 15 0.6398 -0.0012
6 17 5 -0.2753 -0.0210
6 17 6 0.2334 0.0166
6 17 7 -0.1471 -0.0094
6 17 8 0.0833 0.0033
6 17 9 -0.1196 0.0002
6 17 10 0.2741 -0.0023
6 17 11 -0.4773 0.0043
6 17 12 0.6171 -0.0056
7 -9 0 -0.3174 0.0416
7 -8 0 0.9245 -0.0171
7 -8 1 -0.6039 0.0148
7 -8 2 0.2993 0.0072
7 -8 3 -0.0805 -0.0302
7 -7 0 -1.7274 0.0014
7 -7 1 1.3621 -0.0049
7 -7 2 -0.8617 -0.0101
7 -7 3 0.4087 0.0347
7 -7 4 -0.1028 -0.0433
7 -7 5 -0.0295 0.0208
7 -6 0 2.4318 0.0019
7 -6 1 -2.2320 0.0065
7 -6 2 1.6507 -0.0028
7 -6 3 -0.9645 -0.0160
7 -6 4 0.4040 0.0334
7 -6 5 -0.0898 -0.0288
7 -6 6 0.0294 0.0004
7 -6 7 -0.1334 0.0287
7 -5 0 -2.7784 0.0022
7 -5 1 2.9358 -0.0080
7 -5 2 -2.4678 0.0110
7 -5 3 1.6504 -0.0039
7 -5 4 -0.8283 -0.0100
7 -5 5 0.2573 0.0170
7 -5 6 -0.0371 -0.0069
7 -5 7 0.1128 -0.0138
7 -5 8 -0.3167 0.0262
7 -5 9 0.4554 -0.0189
7 -4 0 2.6843 -0.0081
7 -4 1 -3.2621 0.0069
7 -4 2 3.0851 -0.0064
7 -4 3 -2.3084 0.0052
7 -4 4 1.3052 -0.0019
7 -4 5 -0.4539 -0.0014
7 -4 6 -0.0151 -0.0001
7 -4 7 0.0687 0.0079
7 -4 8 0.1535 -0.0162
7 -4 9 -0.4211 0.0176
7 -4 10 0.5363 -0.0113
7 -3 0 -2.2036 0.0084
7 -3 1 3.1091 -0.0068
7 -3 2 -3.3108 0.0002
7 -3 3 2.7593 0.0050
7 -3 4 -1.7409 -0.0042
7 -3 5 0.6829 -0.0010
7 -3 6 0.0645 0.0062
7 -3 7 -0.3478 -0.0088
7 -3 8 0.2239 0.0092
7 -3 9 0.0984 -0.0093
7 -3 10 -0.3703 0.0106
7 -3 11 0.4372 -0.0139
7 -3 12 -0.3118 0.0179
7 -2 0 1.4609 0.0001
7 -2 1 -2.4671 0.0057
7 -2 2 3.0018 -0.0005
7 -2 3 -2.8020 -0.0095
7 -2 4 1.9730 0.0133
7 -2 5 -0.8878 -0.0070
7 -2 6 -0.0466 -0.0030
7 -2 7 0.5728 0.0075
7 -2 8 -0.6436 -0.0047
7 -2 9 0.3936 0.0002
7 -2 10 -0.0557 -0.0011
7 -2 11 -0.1618 0.0091
7 -2 12 0.1836 -0.0198
7 -2 13 -0.0832 0.0253
7 -1 0 -0.6629 -0.0085
7 -1 1 1.4575 -0.0018
7 -1 2 -2.1223 0.0025
7 -1 3 2.2639 0.0063
7 -1 4 -1.7748 -0.0143
7 -1 5 0.8813 0.0130
7 -1 6 0.0390 -0.0046
7 -1 7 -0.6802 -0.0015
7 -1 8 0.9188 0.0000
7 -1 9 -0.8101 0.0051
7 -1 10 0.5267 -0.0062
7 -1 11 -0.2654 -0.0002
7 -1 12 0.1424 0.0110
7 -1 13 -0.1411 -0.0190
7 -1 14 0.1615 0.0186
7 0 0 0.1016 0.0070
7 0 1 -0.3878 0.0001
7 0 2 0.8467 -0.0023
7 0 3 -1.1274 -0.0029
7 0 4 0.9739 0.0101
7 0 5 -0.4208 -0.0119
7 0 6 -0.2672 0.0078
7 0 7 0.8047 -0.0039
7 0 8 -1.0422 0.0044
7 0 9 0.9947 -0.0071
7 0 10 -0.7881 0.0068
7 0 11 0.5808 -0.0020
7 0 12 -0.4774 -0.0041
7 0 13 0.4703 0.0083
7 0 14 -0.4649 -0.0096
7 0 15 0.3793 0.0084
7 1 0 -0.0542 -0.0003
7 1 1 -0.2944 -0.0023
7 1 2 0.3963 0.0026
7 1 3 -0.3552 0.0008
7 1 4 0.3972 -0.0050
7 1 5 -0.6290 0.0061
7 1 6 0.9524 -0.0040
7 1 7 -1.1793 0.0029
7 1 8 1.1922 -0.0050
7 1 9 -1.0105 0.0071
7 1 10 0.7572 -0.0047
7 1 11 -0.5805 -0.0007
7 1 12 0.5678 0.0035
7 1 13 -0.6853 -0.0014
7 1 14 0.7944 -0.0003
7 1 15 -0.7589 -0.0041
7 1 16 0.5581 0.0130
7 2 0 0.5913 -0.0007
7 2 1 0.2017 0.0022
7 2 2 -1.0317 -0.0027
7 2 3 1.6461 0.0018
7 2 4 -2.0039 -0.0009
7 2 5 2.1687 0.0017
7 2 6 -2.1679 -0.0036
7 2 7 1.9727 0.0035
7 2 8 -1.5751 0.0003
7 2 9 1.0521 -0.0042
7 2 10 -0.5603 0.0030
7 2 11 0.2745 0.0022
7 2 12 -0.2986 -0.0043
7 2 13 0.5859 -0.0008
7 2 14 -0.9355 0.0066
7 2 15 1.1066 -0.0021
7 2 16 -0.9841 -0.0146
7 2 17 0.6522 0.0316
7 3 0 -1.3996 -0.0005
7 3 1 0.6900 0.0012
7 3 2 0.6400 -0.0006
7 3 3 -2.0895 -0.0018
7 3 4 3.2137 0.0049
7 3 5 -3.7785 -0.0076
7 3 6 3.7472 0.0089
7 3 7 -3.2084 -0.0079
7 3 8 2.3261 0.0042
7 3 9 -1.3139 -0.0001
7 3 10 0.4117 -0.0010
7 3 11 0.1534 -0.0018
7 3 12 -0.2354 0.0036
7 3 13 -0.1422 0.0005
7 3 14 0.7474 -0.0068
7 3 15 -1.2316 0.0048
7 3 16 1.3349 0.0109
7 3 17 -1.0491 -0.0312
7 4 0 1.8336 -0.0061
7 4 1 -1.8527 0.0010
7 4 2 0.6546 0.0030
7 4 3 1.3222 -0.0020
7 4 4 -3.3457 -0.0030
7 4 5 4.7536 0.0072
7 4 6 -5.1938 -0.0073
7 4 7 4.6723 0.0046
7 4 8 -3.4607 -0.0017
7 4 9 1.9521 0.0001
7 4 10 -0.5407 -0.0000
7 4 11 -0.4483 0.0011
7 4 12 0.8058 -0.0019
7 4 13 -0.5049 0.0004
7 4 14 -0.2416 0.0022
7 4 15 1.0269 -0.0002
7 4 16 -1.4491 -0.0105
7 4 17 1.3489 0.0252
7 4 18 -0.8865 -0.0311
7 5 0 -1.3368 0.0153
7 5 1 2.4466 -0.0106
7 5 2 -2.0864 0.0013
7 5 3 0.3172 0.0041
7 5 4 2.1784 -0.0022
7 5 5 -4.4632 -0.0019
7 5 6 5.7787 0.0018
7 5 7 -5.8139 0.0025
7 5 8 4.7270 -0.0060
7 5 9 -2.9827 0.0052
7 5 10 1.1343 -0.0022
7 5 11 0.3412 0.0005
7 5 12 -1.1261 -0.0007
7 5 13 1.1101 0.0009
7 5 14 -0.4372 0.0010
7 5 15 -0.5039 -0.0062
7 5 16 1.2295 0.0146
7 5 17 -1.4191 -0.0225
7 5 18 1.0961 0.0235
7 6 0 -0.0538 -0.0123
7 6 1 -1.9527 0.0147
7 6 2 2.7344 -0.0075
7 6 3 -1.8828 -0.0016
7 6 4 -0.2833 0.0046
7 6 5 2.9054 -0.0020
7 6 6 -5.0161 0.0009
7 6 7 5.9486 -0.0044
7 6 8 -5.5380 0.0086
7 6 9 4.0815 -0.0081
7 6 10 -2.1409 0.0039
7 6 11 0.3115 -0.0015
7 6 12 0.9457 0.0030
7 6 13 -1.3897 -0.0047
7 6 14 1.0426 0.0019
7 6 15 -0.1945 0.0055
7 6 16 -0.6863 -0.0139
7 6 17 1.1715 0.0190
7 6 18 -1.1101 -0.0186
7 6 19 0.6910 0.0122
7 7 0 1.6844 -0.0018
7 7 1 0.6054 -0.0063
7 7 2 -2.2438 0.0065
7 7 3 2.5215 -0.0008
7 7 4 -1.3224 -0.0032
7 7 5 -0.8516 0.0019
7 7 6 3.1610 0.0010
7 7 7 -4.8064 -0.0006
7 7 8 5.3113 -0.0023
7 7 9 -4.6348 0.0029
7 7 10 3.1165 -0.0001
7 7 11 -1.3045 -0.0016
7 7 12 -0.2540 -0.0010
7 7 13 1.1743 0.0053
7 7 14 -1.3175 -0.0056
7 7 15 0.8132 0.0008
7 7 16 -0.0161 0.0049
7 7 17 -0.6394 -0.0076
7 7 18 0.8639 0.0076
7 7 19 -0.6708 -0.0082
7 8 0 -2.8268 0.0102
7 8 1 0.8612 -0.0037
7 8 2 1.0338 -0.0007
7 8 3 -2.1081 0.0003
7 8 4 1.9681 0.0017
7 8 5 -0.7316 -0.0008
7 8 6 -1.0936 -0.0026
7 8 7 2.8597 0.0047
7 8 8 -4.0042 -0.0042
7 8 9 4.2054 0.0037
7 8 10 -3.4669 -0.0053
7 8 11 2.1020 0.0068
7 8 12 -0.5947 -0.0049
7 8 13 -0.5954 0.0006
7 8 14 1.1851 0.0019
7 8 15 -1.1300 -0.0016
7 8 16 0.6174 0.0021
7 8 17 0.0116 -0.0059
7 8 18 -0.4236 0.0093
7 8 19 0.4776 -0.0061
7 9 0 3.1829 -0.0064
7 9 1 -1.8414 0.0045
7 9 2 0.1873 -0.0011
7 9 3 1.1622 -0.0002
7 9 4 -1.7341 -0.0007
7 9 5 1.4059 0.0010
7 9 6 -0.3806 0.0006
7 9 7 -0.9639 -0.0023
7 9 8 2.2002 0.0027
7 9 9 -2.9390 -0.0027
7 9 10 2.9415 0.0043
7 9 11 -2.2315 -0.0065
7 9 12 1.0984 0.0071
7 9 13 0.0440 -0.0061
7 9 14 -0.8456 0.0057
7 9 15 1.1361 -0.0054
7 9 16 -0.9492 0.0008
7 9 17 0.4888 0.0098
7 9 18 -0.0380 -0.0205
7 9 19 -0.1895 0.0215
7 10 0 -2.8719 0.0007
7 10 1 2.1586 -0.0014
7 10 2 -0.9686 -0.0002
7 10 3 -0.2723 0.0014
7 10 4 1.1284 -0.0004
7 10 5 -1.3762 -0.0016
7 10 6 1.0428 0.0026
7 10 7 -0.3008 -0.0028
7 10 8 -0.6137 0.0031
7 10 9 1.4145 -0.0032
7 10 10 -1.8125 0.0020
7 10 11 1.6467 0.0002
7 10 12 -0.9954 -0.0018
7 10 13 0.1379 0.0029
7 10 14 0.6050 -0.0054
7 10 15 -1.0179 0.0082
7 10 16 1.0431 -0.0060
7 10 17 -0.7677 -0.0052
7 10 18 0.3800 0.0203
7 10 19 -0.0814 -0.0273
7 11 0 2.1434 -0.0009
7 11 1 -1.9099 0.0036
7 11 2 1.2049 -0.0027
7 11 3 -0.2604 0.0002
7 11 4 -0.5774 0.0002
7 11 5 1.0592 0.0020
7 11 6 -1.1306 -0.0042
7 11 7 0.8677 0.0049
7 11 8 -0.3867 -0.0048
7 11 9 -0.1619 0.0044
7 11 10 0.5754 -0.0036
7 11 11 -0.6679 0.0027
7 11 12 0.3937 -0.0033
7 11 13 0.1110 0.0051
7 11 14 -0.6205 -0.0047
7 11 15 0.9513 0.0009
7 11 16 -1.0256 0.0019
7 11 17 0.8651 0.0033
7 11 18 -0.5686 -0.0157
7 11 19 0.2759 0.0249
7 12 0 -1.2552 0.0024
7 12 1 1.2847 -0.0084
7 12 2 -0.9666 0.0088
7 12 3 0.3707 -0.0046
7 12 4 0.2749 0.0014
7 12 5 -0.7437 -0.0020
7 12 6 0.9498 0.0038
7 12 7 -0.9394 -0.0037
7 12 8 0.7941 0.0015
7 12 9 -0.5841 0.0010
7 12 10 0.3928 -0.0027
7 12 11 -0.3194 0.0027
7 12 12 0.4155 0.0007
7 12 13 -0.6321 -0.0074
7 12 14 0.8534 0.0133
7 12 15 -0.9798 -0.0132
7 12 16 0.9719 0.0082
7 12 17 -0.8384 -0.0061
7 12 18 0.6175 0.0118
7 12 19 -0.3752 -0.0200
7 13 0 0.4833 -0.0012
7 13 1 -0.5547 0.0089
7 13 2 0.4444 -0.0105
7 13 3 -0.1320 0.0055
7 13 4 -0.2644 -0.0001
7 13 5 0.5753 -0.0008
7 13 6 -0.7192 -0.0011
7 13 7 0.7458 0.0011
7 13 8 -0.7556 0.0023
7 13 9 0.8079 -0.0069
7 13 10 -0.9040 0.0098
7 13 11 1.0226 -0.0097
7 13 12 -1.1348 0.0053
7 13 13 1.1990 0.0036
7 13 14 -1.1766 -0.0133
7 13 15 1.0645 0.0170
7 13 16 -0.8990 -0.0121
7 13 17 0.7183 0.0046
7 13 18 -0.5367 -0.0036
7 14 0 -0.0275 0.0009
7 14 1 0.0133 -0.0073
7 14 2 0.0631 0.0079
7 14 3 -0.2361 -0.0020
7 14 4 0.4501 -0.0049
7 14 5 -0.5881 0.0066
7 14 6 0.5853 -0.0038
7 14 7 -0.5041 0.0019
7 14 8 0.4856 -0.0046
7 14 9 -0.6303 0.0096
7 14 10 0.9247 -0.0128
7 14 11 -1.2612 0.0121
7 14 12 1.5071 -0.0071
7 14 13 -1.5671 -0.0013
7 14 14 1.4213 0.0103
7 14 15 -1.1331 -0.0139
7 14 16 0.8126 0.0079
7 14 17 -0.5491 0.0038
7 14 18 0.3660 -0.0106
7 15 0 -0.1124 -0.0053
7 15 1 0.2032 0.0104
7 15 2 -0.3137 -0.0088
7 15 3 0.4597 0.0011
7 15 4 -0.6077 0.0071
7 15 5 0.6675 -0.0099
7 15 6 -0.5727 0.0069
7 15 7 0.3731 -0.0037
7 15 8 -0.2283 0.0052
7 15 9 0.2945 -0.0103
7 15 10 -0.6035 0.0140
7 15 11 1.0363 -0.0127
7 15 12 -1.3993 0.0066
7 15 13 1.5353 0.0021
7 15 14 -1.3994 -0.0097
7 15 15 1.0687 0.0117
7 15 16 -0.6867 -0.0044
7 15 17 0.3771 -0.0098
7 16 0 0.0823 0.0129
7 16 1 -0.1788 -0.0176
7 16 2 0.2901 0.0149
7 16 3 -0.4216 -0.0066
7 16 4 0.5569 -0.0020
7 16 5 -0.6287 0.0060
7 16 6 0.5591 -0.0043
7 16 7 -0.3497 0.0016
7 16 8 0.1229 -0.0029
7 16 9 -0.0504 0.0088
7 16 10 0.2228 -0.0144
7 16 11 -0.5745 0.0149
7 16 12 0.9270 -0.0091
7 16 13 -1.1053 -0.0001
7 16 14 1.0387 0.0084
7 16 15 -0.7830 -0.0112
7 17 5 0.4131 0.0015
7 17 6 -0.4208 -0.0016
7 17 7 0.3074 0.0027
7 17 8 -0.1189 -0.0011
7 17 9 -0.0204 -0.0045
7 17 10 0.0020 0.0112
7 17 11 0.1742 -0.0145
7 17 12 -0.3968 0.0119
8 -8 0 -0.5393 0.0272
8 -7 0 1.0021 -0.0145
8 -7 1 -0.9725 0.0256
8 -7 2 0.7363 -0.0272
8 -7 3 -0.4409 0.0073
8 -6 0 -1.2626 -0.0040
8 -6 1 1.5279 -0.0093
8 -6 2 -1.3996 0.0244
8 -6 3 1.0254 -0.0218
8 -6 4 -0.5912 -0.0010
8 -6 5 0.2370 0.0227
8 -5 0 1.1890 0.0108
8 -5 1 -1.8223 -0.0049
8 -5 2 1.9751 -0.0123
8 -5 3 -1.6914 0.0244
8 -5 4 1.1665 -0.0176
8 -5 5 -0.6256 -0.0016
8 -5 6 0.2314 0.0114
8 -5 7 -0.0410 0.0005
8 -4 0 -0.8837 -0.0002
8 -4 1 1.7721 0.0038
8 -4 2 -2.2504 0.0018
8 -4 3 2.2000 -0.0126
8 -4 4 -1.7329 0.0165
8 -4 5 1.0923 -0.0086
8 -4 6 -0.5243 -0.0015
8 -4 7 0.1797 0.0005
8 -4 8 -0.0718 0.0121
8 -4 9 0.1023 -0.0229
8 -3 0 0.5572 -0.0099
8 -3 1 -1.4634 0.0084
8 -3 2 2.1522 -0.0048
8 -3 3 -2.3647 0.0034
8 -3 4 2.0776 -0.0040
8 -3 5 -1.4712 0.0030
8 -3 6 0.8122 -0.0002
8 -3 7 -0.3254 0.0001
8 -3 8 0.1060 -0.0053
8 -3 9 -0.1013 0.0111
8 -3 10 0.1710 -0.0118
8 -2 0 -0.3768 0.0013
8 -2 1 1.0522 -0.0119
8 -2 2 -1.7328 0.0131
8 -2 3 2.1069 -0.0060
8 -2 4 -2.0316 -0.0018
8 -2 5 1.5797 0.0046
8 -2 6 -0.9661 -0.0028
8 -2 7 0.4269 -0.0009
8 -2 8 -0.1142 0.0045
8 -2 9 0.0411 -0.0060
8 -2 10 -0.1020 0.0046
8 -2 11 0.1593 -0.0025
8 -1 0 0.4222 0.0173
8 -1 1 -0.7090 -0.0001
8 -1 2 1.1458 -0.0110
8 -1 3 -1.4817 0.0087
8 -1 4 1.5279 0.0008
8 -1 5 -1.2644 -0.0066
8 -1 6 0.8195 0.0045
8 -1 7 -0.3766 0.0019
8 -1 8 0.0801 -0.0069
8 -1 9 0.0229 0.0083
8 -1 10 0.0089 -0.0064
8 -1 11 -0.0637 0.0036
8 -1 12 0.0632 -0.0033
8 -1 13 -0.0120 0.0071
8 0 0 -0.6926 -0.0226
8 0 1 0.5994 0.0110
8 0 2 -0.6347 0.0010
8 0 3 0.7016 -0.0029
8 0 4 -0.6686 -0.0038
8 0 5 0.4903 0.0091
8 0 6 -0.2305 -0.0067
8 0 7 -0.0012 -0.0004
8 0 8 0.1211 0.0064
8 0 9 -0.1123 -0.0095
8 0 10 0.0296 0.0111
8 0 11 0.0341 -0.0116
8 0 12 -0.0155 0.0097
8 0 13 -0.0659 -0.0063
8 0 14 0.1280 0.0040
8 1 0 1.0932 0.0106
8 1 1 -0.8201 -0.0079
8 1 2 0.4643 0.0030
8 1 3 -0.1002 -0.0032
8 1 4 -0.2563 0.0091
8 1 5 0.5771 -0.0135
8 1 6 -0.7925 0.0108
8 1 7 0.8324 -0.0040
8 1 8 -0.6809 -0.0009
8 1 9 0.3935 0.0035
8 1 10 -0.0827 -0.0079
8 1 11 -0.1207 0.0144
8 1 12 0.1335 -0.0165
8 1 13 0.0150 0.0096
8 1 14 -0.1901 0.0015
8 1 15 0.2527 -0.0069
8 2 0 -1.4159 0.0026
8 2 1 1.3030 -0.0007
8 2 2 -0.7789 0.0003
8 2 3 -0.0013 0.0021
8 2 4 0.8540 -0.0074
8 2 5 -1.5867 0.0113
8 2 6 2.0208 -0.0096
8 2 7 -2.0490 0.0046
8 2 8 1.6830 -0.0025
8 2 9 -1.0502 0.0040
8 2 10 0.3532 -0.0024
8 2 11 0.1846 -0.0059
8 2 12 -0.3950 0.0134
8 2 13 0.2573 -0.0095
8 2 14 0.0672 -0.0048
8 2 15 -0.3302 0.0149
8 3 0 1.3554 -0.0077
8 3 1 -1.7592 0.0037
8 3 2 1.4598 -0.0007
8 3 3 -0.5204 -0.0006
8 3 4 -0.7975 0.0015
8 3 5 2.1156 -0.0017
8 3 6 -3.0527 -0.0002
8 3 7 3.3564 0.0031
8 3 8 -2.9863 -0.0023
8 3 9 2.1033 -0.0034
8 3 10 -0.9956 0.0078
8 3 11 -0.0024 -0.0043
8 3 12 0.5969 -0.0033
8 3 13 -0.6503 0.0035
8 3 14 0.2740 0.0076
8 3 15 0.2152 -0.0184
8 3 16 -0.4973 0.0128
8 4 0 -0.6313 0.0095
8 4 1 1.7546 -0.0040
8 4 2 -2.0875 -0.0023
8 4 3 1.4390 0.0044
8 4 4 0.0288 -0.0014
8 4 5 -1.8536 -0.0037
8 4 6 3.4426 0.0083
8 4 7 -4.3071 -0.0107
8 4 8 4.2413 0.0092
8 4 9 -3.3555 -0.0032
8 4 10 1.9829 -0.0035
8 4 11 -0.5542 0.0054
8 4 12 -0.5120 -0.0022
8 4 13 0.9330 0.0012
8 4 14 -0.6967 -0.0080
8 4 15 0.0954 0.0160
8 4 16 0.4382 -0.0112
8 4 17 -0.6121 -0.0100
8 5 0 -0.7694 -0.0091
8 5 1 -0.9705 0.0063
8 5 2 2.1253 0.0013
8 5 3 -2.2008 -0.0072
8 5 4 1.0985 0.0066
8 5 5 0.8299 -0.0008
8 5 6 -2.9153 -0.0051
8 5 7 4.4506 0.0077
8 5 8 -4.9791 -0.0071
8 5 9 4.4361 0.0045
8 5 10 -3.0998 -0.0014
8 5 11 1.4404 0.0000
8 5 12 0.0302 -0.0005
8 5 13 -0.8970 -0.0002
8 5 14 0.9903 0.0050
8 5 15 -0.4837 -0.0100
8 5 16 -0.1855 0.0058
8 5 17 0.5871 0.0113
8 6 0 2.4296 0.0017
8 6 1 -0.4878 -0.0046
8 6 2 -1.2994 0.0018
8 6 3 2.2365 0.0044
8 6 4 -1.9345 -0.0079
8 6 5 0.4743 0.0065
8 6 6 1.6197 -0.0033
8 6 7 -3.5970 0.0022
8 6 8 4.7962 -0.0030
8 6 9 -4.8941 0.0032
8 6 10 3.9753 -0.0013
8 6 11 -2.4297 -0.0018
8 6 12 0.7846 0.0039
8 6 13 0.4582 -0.0030
8 6 14 -0.9802 -0.0013
8 6 15 0.7787 0.0057
8 6 16 -0.1777 -0.0037
8 6 17 -0.3619 -0.0083
8 6 18 0.5379 0.0240
8 7 0 -3.6881 0.0091
8 7 1 2.0619 -0.0042
8 7 2 -0.1302 0.0009
8 7 3 -1.3974 -0.0018
8 7 4 1.9616 0.0043
8 7 5 -1.3654 -0.0054
8 7 6 -0.1609 0.0053
8 7 7 2.0555 -0.0065
8 7 8 -3.6481 0.0089
8 7 9 4.4220 -0.0098
8 7 10 -4.1933 0.0071
8 7 11 3.1340 -0.0020
8 7 12 -1.6615 -0.0023
8 7 13 0.2738 0.0034
8 7 14 0.6158 -0.0007
8 7 15 -0.8285 -0.0039
8 7 16 0.4977 0.0062
8 7 17 0.0104 -0.0020
8 7 18 -0.3317 -0.0080
8 8 0 4.0846 -0.0120
8 8 1 -3.1077 0.0103
8 8 2 1.5267 -0.0064
8 8 3 0.0939 0.0033
8 8 4 -1.1975 -0.0019
8 8 5 1.4392 0.0009
8 8 6 -0.7799 -0.0003
8 8 7 -0.5223 0.0013
8 8 8 2.0002 -0.0042
8 8 9 -3.1368 0.0068
8 8 10 3.5589 -0.0071
8 8 11 -3.1754 0.0052
8 8 12 2.1857 -0.0026
8 8 13 -0.9722 0.0002
8 8 14 -0.0548 0.0011
8 8 15 0.6065 0.0002
8 8 16 -0.6275 -0.0049
8 8 17 0.3098 0.0099
8 8 18 0.0341 -0.0103
8 9 0 -3.6296 0.0042
8 9 1 3.3190 -0.0049
8 9 2 -2.3372 0.0044
8 9 3 1.0358 -0.0032
8 9 4 0.1462 0.0015
8 9 5 -0.8619 0.0010
8 9 6 0.9421 -0.0038
8 9 7 -0.4042 0.0052
8 9 8 -0.5541 -0.0041
8 9 9 1.5880 0.0017
8 9 10 -2.3144 0.0008
8 9 11 2.4763 -0.0034
8 9 12 -2.0533 0.0059
8 9 13 1.2472 -0.0061
8 9 14 -0.3704 0.0019
8 9 15 -0.2852 0.0038
8 9 16 0.5563 -0.0041
8 9 17 -0.4693 -0.0045
8 9 18 0.2126 0.0160
8 9 19 -0.0051 -0.0203
8 10 0 2.6789 0.0049
8 10 1 -2.8149 -0.0057
8 10 2 2.3954 0.0048
8 10 3 -1.5727 -0.0024
8 10 4 0.6353 0.0003
8 10 5 0.1422 -0.0005
8 10 6 -0.5840 0.0032
8 10 7 0.6121 -0.0062
8 10 8 -0.2435 0.0073
8 10 9 -0.3797 -0.0066
8 10 10 1.0015 0.0052
8 10 11 -1.3587 -0.0020
8 10 12 1.3184 -0.0041
8 10 13 -0.9324 0.0099
8 10 14 0.3795 -0.0091
8 10 15 0.1307 -0.0002
8 10 16 -0.4372 0.0094
8 10 17 0.4814 -0.0075
8 10 18 -0.3315 -0.0065
8 10 19 0.1372 0.0205
8 11 0 -1.6503 -0.0085
8 11 1 1.9352 0.0104
8 11 2 -1.8693 -0.0101
8 11 3 1.4650 0.0072
8 11 4 -0.8776 -0.0027
8 11 5 0.2967 -0.0003
8 11 6 0.1479 -0.0003
8 11 7 -0.3915 0.0033
8 11 8 0.4053 -0.0053
8 11 9 -0.2136 0.0059
8 11 10 -0.0745 -0.0068
8 11 11 0.2983 0.0074
8 11 12 -0.3432 -0.0034
8 11 13 0.2045 -0.0059
8 11 14 0.0363 0.0137
8 11 15 -0.2775 -0.0112
8 11 16 0.4358 -0.0004
8 11 17 -0.4613 0.0086
8 11 18 0.3584 -0.0031
8 12 0 0.8511 0.0091
8 12 1 -1.0405 -0.0083
8 12 2 1.0759 0.0068
8 12 3 -0.9108 -0.0053
8 12 4 0.6140 0.0023
8 12 5 -0.3072 0.0011
8 12 6 0.0679 -0.0018
8 12 7 0.0970 -0.0008
8 12 8 -0.2063 0.0034
8 12 9 0.2738 -0.0041
8 12 10 -0.3210 0.0054
8 12 11 0.3848 -0.0095
8 12 12 -0.4824 0.0119
8 12 13 0.5845 -0.0058
8 12 14 -0.6416 -0.0079
8 12 15 0.6336 0.0181
8 12 16 -0.5758 -0.0157
8 12 17 0.4837 0.0051
8 12 18 -0.3589 0.0004
8 13 0 -0.4050 -0.0124
8 13 1 0.4008 0.0068
8 13 2 -0.3524 -0.0014
8 13 3 0.2259 0.0003
8 13 4 -0.0652 -0.0006
8 13 5 -0.0357 -0.0005
8 13 6 0.0277 0.0013
8 13 7 0.0399 0.0009
8 13 8 -0.0624 -0.0042
8 13 9 -0.0400 0.0052
8 13 10 0.2804 -0.0049
8 13 11 -0.6093 0.0080
8 13 12 0.9318 -0.0142
8 13 13 -1.1364 0.0152
8 13 14 1.1506 -0.0045
8 13 15 -0.9912 -0.0126
8 13 16 0.7511 0.0224
8 13 17 -0.5240 -0.0185
8 13 18 0.3454 0.0086
8 14 0 0.2315 0.0210
8 14 1 -0.0997 -0.0111
8 14 2 -0.0666 0.0009
8 14 3 0.2689 0.0015
8 14 4 -0.4504 0.0017
8 14 5 0.5022 -0.0035
8 14 6 -0.3558 0.0024
8 14 7 0.0707 -0.0025
8 14 8 0.1810 0.0056
8 14 9 -0.2234 -0.0081
8 14 10 -0.0150 0.0074
8 14 11 0.4657 -0.0068
8 14 12 -0.9575 0.0102
8 14 13 1.2968 -0.0143
8 14 14 -1.3613 0.0106
8 14 15 1.1637 0.0029
8 14 16 -0.8328 -0.0166
8 14 17 0.5176 0.0194
8 15 0 -0.1517 -0.0323
8 15 1 0.0222 0.0199
8 15 2 0.1674 -0.0056
8 15 3 -0.4132 0.0008
8 15 4 0.6624 -0.0051
8 15 5 -0.7931 0.0093
8 15 6 0.6872 -0.0076
8 15 7 -0.3481 0.0037
8 15 8 -0.0598 -0.0038
8 15 9 0.3012 0.0079
8 15 10 -0.2202 -0.0105
8 15 11 -0.1636 0.0095
8 15 12 0.6722 -0.0080
8 15 13 -1.0730 0.0082
8 15 14 1.2039 -0.0067
8 15 15 -1.0510 -0.0002
8 15 16 0.7356 0.0093
8 16 1 -0.0035 -0.0258
8 16 2 -0.1146 0.0110
8 16 3 0.2971 -0.0039
8 16 4 -0.5317 0.0074
8 16 5 0.7332 -0.0128
8 16 6 -0.7677 0.0112
8 16 7 0.5596 -0.0038
8 16 8 -0.1851 -0.0009
8 16 9 -0.1508 -0.0021
8 16 10 0.2501 0.0091
8 16 11 -0.0576 -0.0130
8 16 12 -0.3078 0.0116
8 16 13 0.6404 -0.0072
8 16 14 -0.7778 0.0023
8 17 5 -0.4195 0.0124
8 17 6 0.5400 -0.0120
8 17 7 -0.5146 0.0042
8 17 8 0.3203 0.0040
8 17 9 -0.0588 -0.0047
8 17 10 -0.1104 -0.0028
8 17 11 0.0932 0.0117
9 -7 0 -0.2289 0.0230
9 -6 0 0.1963 -0.0088
9 -6 1 -0.5396 0.0116
9 -6 2 0.6373 -0.0289
9 -5 0 -0.0144 -0.0064
9 -5 1 0.5769 0.0119
9 -5 2 -0.9145 0.0025
9 -5 3 0.9573 -0.0310
9 -5 4 -0.7709 0.0493
9 -5 5 0.4882 -0.0415
9 -4 0 -0.1269 0.0039
9 -4 1 -0.4863 -0.0180
9 -4 2 1.0068 0.0183
9 -4 3 -1.2537 0.0025
9 -4 4 1.1897 -0.0281
9 -4 5 -0.9060 0.0362
9 -4 6 0.5527 -0.0237
9 -4 7 -0.2584 0.0089
9 -3 0 0.0322 0.0052
9 -3 1 0.4344 0.0046
9 -3 2 -0.9632 -0.0136
9 -3 3 1.3317 0.0096
9 -3 4 -1.4138 0.0050
9 -3 5 1.2195 -0.0146
9 -3 6 -0.8671 0.0100
9 -3 7 0.5092 0.0003
9 -3 8 -0.2523 -0.0018
9 -2 0 0.3405 0.0007
9 -2 1 -0.5584 0.0033
9 -2 2 0.9145 -0.0021
9 -2 3 -1.2299 0.0004
9 -2 4 1.3586 -0.0023
9 -2 5 -1.2535 0.0036
9 -2 6 0.9749 0.0014
9 -2 7 -0.6478 -0.0098
9 -2 8 0.3880 0.0118
9 -2 9 -0.2407 -0.0043
9 -2 10 0.1733 -0.0041
9 -1 0 -0.8574 -0.0180
9 -1 1 0.8794 0.0066
9 -1 2 -0.9829 0.0046
9 -1 3 1.0816 -0.0098
9 -1 4 -1.0858 0.0100
9 -1 5 0.9600 -0.0071
9 -1 6 -0.7387 0.0010
9 -1 7 0.5030 0.0066
9 -1 8 -0.3334 -0.0099
9 -1 9 0.2601 0.0049
9 -1 10 -0.2460 0.0034
9 -1 11 0.2232 -0.0061
9 0 0 1.2819 0.0227
9 0 1 -1.2957 -0.0166
9 0 2 1.2222 0.0038
9 0 3 -1.0508 0.0055
9 0 4 0.7834 -0.0080
9 0 5 -0.4649 0.0067
9 0 6 0.1741 -0.0041
9 0 7 0.0106 0.0010
9 0 8 -0.0477 0.0010
9 0 9 -0.0452 0.0022
9 0 10 0.1889 -0.0105
9 0 11 -0.2792 0.0172
9 0 12 0.2556 -0.0154
9 1 0 -1.3804 -0.0079
9 1 1 1.6156 0.0094
9 1 2 -1.5757 -0.0043
9 1 3 1.2427 0.0002
9 1 4 -0.6767 -0.0012
9 1 5 0.0247 0.0039
9 1 6 0.5237 -0.0037
9 1 7 -0.8166 0.0010
9 1 8 0.7980 0.0012
9 1 9 -0.5203 -0.0042
9 1 10 0.1233 0.0121
9 1 11 0.2142 -0.0235
9 1 12 -0.3562 0.0293
9 1 13 0.2898 -0.0226
9 2 0 1.0178 -0.0091
9 2 1 -1.6276 0.0059
9 2 2 1.8707 -0.0049
9 2 3 -1.6194 0.0028
9 2 4 0.8947 0.0035
9 2 5 0.1029 -0.0107
9 2 6 -1.0564 0.0124
9 2 7 1.6705 -0.0081
9 2 8 -1.7915 0.0037
9 2 9 1.4435 -0.0019
9 2 10 -0.7982 -0.0028
9 2 11 0.1150 0.0148
9 2 12 0.3516 -0.0281
9 2 13 -0.4732 0.0295
9 2 14 0.3203 -0.0140
9 3 0 -0.1923 0.0132
9 3 1 1.1825 -0.0116
9 3 2 -1.8797 0.0090
9 3 3 1.9874 -0.0059
9 3 4 -1.3784 0.0001
9 3 5 0.1980 0.0069
9 3 6 1.1646 -0.0098
9 3 7 -2.2520 0.0069
9 3 8 2.7407 -0.0033
9 3 9 -2.5435 0.0044
9 3 10 1.7982 -0.0062
9 3 11 -0.8035 0.0001
9 3 12 -0.0752 0.0137
9 3 13 0.5485 -0.0221
9 3 14 -0.5529 0.0134
9 3 15 0.2799 0.0075
9 4 0 -0.9759 -0.0076
9 4 1 -0.2491 0.0069
9 4 2 1.4135 -0.0035
9 4 3 -2.0690 0.0007
9 4 4 1.8829 0.0012
9 4 5 -0.8284 -0.0027
9 4 6 -0.7524 0.0021
9 4 7 2.2992 0.0016
9 4 8 -3.2993 -0.0048
9 4 9 3.4863 0.0024
9 4 10 -2.8868 0.0042
9 4 11 1.7675 -0.0060
9 4 12 -0.5471 -0.0019
9 4 13 -0.3448 0.0111
9 4 14 0.6631 -0.0083
9 4 15 -0.4818 -0.0071
9 4 16 0.1225 0.0196
9 5 0 2.2366 0.0017
9 5 1 -1.0402 -0.0014
9 5 2 -0.4206 -0.0020
9 5 3 1.6248 0.0055
9 5 4 -2.0642 -0.0064
9 5 5 1.4819 0.0048
9 5 6 -0.0406 -0.0010
9 5 7 -1.7323 -0.0044
9 5 8 3.2029 0.0088
9 5 9 -3.9099 -0.0084
9 5 10 3.7036 0.0029
9 5 11 -2.7389 0.0013
9 5 12 1.4011 0.0014
9 5 13 -0.1834 -0.0076
9 5 14 -0.5105 0.0067
9 5 15 0.5752 0.0048
9 5 16 -0.2505 -0.0151
9 6 0 -3.2176 0.0016
9 6 1 2.3567 -0.0019
9 6 2 -0.9179 0.0031
9 6 3 -0.6103 -0.0051
9 6 4 1.6492 0.0064
9 6 5 -1.7542 -0.0061
9 6 6 0.8406 0.0042
9 6 7 0.7515 -0.0008
9 6 8 -2.4206 -0.0029
9 6 9 3.5869 0.0046
9 6 10 -3.9114 -0.0034
9 6 11 3.3692 0.0022
9 6 12 -2.2182 -0.0052
9 6 13 0.9094 0.0107
9 6 14 0.0789 -0.0105
9 6 15 -0.4681 0.0002
9 6 16 0.3298 0.0114
9 6 17 -0.0035 -0.0098
9 7 0 3.5699 -0.0027
9 7 1 -3.2602 0.0046
9 7 2 2.1856 -0.0044
9 7 3 -0.7089 0.0029
9 7 4 -0.6490 -0.0018
9 7 5 1.3807 0.0018
9 7 6 -1.2012 -0.0029
9 7 7 0.1867 0.0039
9 7 8 1.2586 -0.0037
9 7 9 -2.5938 0.0026
9 7 10 3.3702 -0.0019
9 7 11 -3.3761 0.0008
9 7 12 2.6755 0.0036
9 7 13 -1.5723 -0.0108
9 7 14 0.5023 0.0143
9 7 15 0.1594 -0.0073
9 7 16 -0.2970 -0.0067
9 7 17 0.1007 0.0139
9 8 0 -3.2011 0.0016
9 8 1 3.4385 -0.0049
9 8 2 -2.9209 0.0060
9 8 3 1.8385 -0.0040
9 8 4 -0.5621 0.0003
9 8 5 -0.4725 0.0023
9 8 6 0.9130 -0.0019
9 8 7 -0.6251 -0.0004
9 8 8 -0.2496 0.0023
9 8 9 1.3566 -0.0027
9 8 10 -2.2832 0.0027
9 8 11 2.7172 -0.0034
9 8 12 -2.5434 0.0025
9 8 13 1.8685 0.0030
9 8 14 -0.9813 -0.0107
9 8 15 0.2332 0.0123
9 8 16 0.1401 -0.0030
9 8 17 -0.1471 -0.0108
9 9 0 2.3619 -0.0004
9 9 1 -2.9177 0.0012
9 9 2 2.9014 -0.0031
9 9 3 -2.3471 0.0038
9 9 4 1.4531 -0.0021
9 9 5 -0.5084 -0.0011
9 9 6 -0.1948 0.0036
9 9 7 0.4473 -0.0038
9 9 8 -0.1981 0.0032
9 9 9 -0.4185 -0.0035
9 9 10 1.1384 0.0037
9 9 11 -1.6807 -0.0010
9 9 12 1.8555 -0.0045
9 9 13 -1.6207 0.0073
9 9 14 1.0898 -0.0020
9 9 15 -0.4881 -0.0082
9 9 16 0.0496 0.0124
9 9 17 0.1139 -0.0044
9 9 18 -0.0694 -0.0096
9 10 0 -1.4809 0.0017
9 10 1 2.0367 0.0029
9 10 2 -2.2709 -0.0040
9 10 3 2.1316 0.0014
9 10 4 -1.6842 0.0017
9 10 5 1.0731 -0.0022
9 10 6 -0.4730 -0.0005
9 10 7 0.0497 0.0037
9 10 8 0.0871 -0.0055
9 10 9 0.0654 0.0069
9 10 10 -0.3949 -0.0087
9 10 11 0.7326 0.0079
9 10 12 -0.9352 -0.0009
9 10 13 0.9321 -0.0099
9 10 14 -0.7311 0.0147
9 10 15 0.4126 -0.0064
9 10 16 -0.1073 -0.0090
9 10 17 -0.0671 0.0171
9 10 18 0.0835 -0.0099
9 11 0 0.9029 -0.0048
9 11 1 -1.2184 -0.0031
9 11 2 1.4126 0.0082
9 11 3 -1.4315 -0.0071
9 11 4 1.2839 0.0010
9 11 5 -1.0236 0.0044
9 11 6 0.7189 -0.0042
9 11 7 -0.4417 -0.0003
9 11 8 0.2550 0.0040
9 11 9 -0.1822 -0.0046
9 11 10 0.1861 0.0054
9 11 11 -0.1991 -0.0079
9 11 12 0.1808 0.0074
9 11 13 -0.1357 0.0014
9 11 14 0.0793 -0.0142
9 11 15 -0.0116 0.0187
9 11 16 -0.0621 -0.0076
9 11 17 0.1085 -0.0102
9 12 0 -0.7198 0.0080
9 12 1 0.7346 -0.0002
9 12 2 -0.7085 -0.0060
9 12 3 0.6390 0.0071
9 12 4 -0.5551 -0.0015
9 12 5 0.4968 -0.0063
9 12 6 -0.4804 0.0087
9 12 7 0.4900 -0.0037
9 12 8 -0.4952 -0.0020
9 12 9 0.4580 0.0017
9 12 10 -0.3342 0.0023
9 12 11 0.1017 -0.0017
9 12 12 0.1942 -0.0051
9 12 13 -0.4435 0.0089
9 12 14 0.5488 -0.0010
9 12 15 -0.5033 -0.0133
9 12 16 0.3810 0.0195
9 12 17 -0.2549 -0.0105
9 13 0 0.7591 -0.0098
9 13 1 -0.5917 0.0037
9 13 2 0.3526 -0.0001
9 13 3 -0.0848 -0.0016
9 13 4 -0.1273 -0.0010
9 13 5 0.1900 0.0077
9 13 6 -0.0639 -0.0118
9 13 7 -0.1990 0.0077
9 13 8 0.4785 0.0004
9 13 9 -0.6388 -0.0018
9 13 10 0.5757 -0.0062
9 13 11 -0.2617 0.0130
9 13 12 -0.2152 -0.0071
9 13 13 0.6673 -0.0079
9 13 14 -0.9088 0.0157
9 13 15 0.8775 -0.0063
9 13 16 -0.6634 -0.0120
9 13 17 0.4131 0.0219
9 14 0 -0.7406 0.0066
9 14 1 0.5810 -0.0029
9 14 2 -0.2869 0.0043
9 14 3 -0.1047 -0.0046
9 14 4 0.4867 0.0041
9 14 5 -0.7012 -0.0066
9 14 6 0.6279 0.0109
9 14 7 -0.2752 -0.0102
9 14 8 -0.2062 0.0030
9 14 9 0.5952 0.0019
9 14 10 -0.7042 0.0042
9 14 11 0.4637 -0.0162
9 14 12 0.0375 0.0187
9 14 13 -0.5809 -0.0044
9 14 14 0.9291 -0.0150
9 14 15 -0.9662 0.0203
9 14 16 0.7568 -0.0062
9 15 0 0.5230 0.0045
9 15 1 -0.4796 -0.0063
9 15 2 0.2949 -0.0013
9 15 3 0.0409 0.0069
9 15 4 -0.4661 -0.0057
9 15 5 0.8235 0.0032
9 15 6 -0.9268 -0.0056
9 15 7 0.6868 0.0095
9 15 8 -0.1940 -0.0083
9 15 9 -0.3184 0.0031
9 15 10 0.6028 -0.0030
9 15 11 -0.5291 0.0114
9 15 12 0.1489 -0.0190
9 15 13 0.3367 0.0139
9 15 14 -0.6906 0.0032
9 15 15 0.7750 -0.0176
9 16 1 0.2535 0.0196
9 16 2 -0.2125 -0.0088
9 16 3 0.0525 -0.0028
9 16 4 0.2391 0.0047
9 16 5 -0.5861 0.0000
9 16 6 0.8242 -0.0008
9 16 7 -0.7985 -0.0057
9 16 8 0.4882 0.0127
9 16 9 -0.0439 -0.0130
9 16 10 -0.3024 0.0090
9 16 11 0.3839 -0.0079
9 16 12 -0.1955 0.0108
9 16 13 -0.1189 -0.0111
9 17 7 0.5639 0.0003
9 17 8 -0.4889 -0.0119
9 17 9 0.2547 0.0196
10 -5 0 -0.3259 -0.0078
10 -5 1 0.0501 -0.0056
10 -5 2 0.1721 0.0134
10 -4 0 0.2690 0.0148
10 -4 1 -0.0254 0.0054
10 -4 2 -0.2477 -0.0277
10 -4 3 0.4307 0.0254
10 -4 4 -0.4685 0.0025
10 -3 0 0.0592 -0.0213
10 -3 1 -0.1956 0.0062
10 -3 2 0.4135 0.0216
10 -3 3 -0.6010 -0.0347
10 -3 4 0.6746 0.0200
10 -3 5 -0.6137 0.0064
10 -3 6 0.4610 -0.0185
10 -2 0 -0.5581 0.0100
10 -2 1 0.6284 -0.0086
10 -2 2 -0.7487 -0.0083
10 -2 3 0.8466 0.0232
10 -2 4 -0.8580 -0.0199
10 -2 5 0.7601 0.0038
10 -2 6 -0.5830 0.0047
10 -2 7 0.3918 0.0039
10 -2 8 -0.2419 -0.0169
10 -1 0 0.9774 0.0131
10 -1 1 -1.1250 -0.0068
10 -1 2 1.2202 0.0080
10 -1 3 -1.2136 -0.0122
10 -1 4 1.0798 0.0085
10 -1 5 -0.8385 0.0029
10 -1 6 0.5539 -0.0086
10 -1 7 -0.3103 -0.0015
10 -1 8 0.1681 0.0189
10 -1 9 -0.1261 -0.0253
10 0 0 -1.0562 -0.0230
10 0 1 1.4370 0.0202
10 0 2 -1.6685 -0.0155
10 0 3 1.6621 0.0115
10 0 4 -1.3977 -0.0043
10 0 5 0.9449 -0.0075
10 0 6 -0.4428 0.0159
10 0 7 0.0443 -0.0107
10 0 8 0.1487 -0.0053
10 0 9 -0.1330 0.0169
10 0 10 0.0039 -0.0125
10 1 0 0.6684 0.0116
10 1 1 -1.3378 -0.0141
10 1 2 1.8608 0.0118
10 1 3 -2.0441 -0.0086
10 1 4 1.7947 0.0046
10 1 5 -1.1793 0.0028
10 1 6 0.4062 -0.0117
10 1 7 0.2660 0.0141
10 1 8 -0.6398 -0.0063
10 1 9 0.6562 -0.0038
10 1 10 -0.4107 0.0036
10 1 11 0.0970 0.0090
10 1 12 0.1043 -0.0224
10 2 0 0.1045 0.0033
10 2 1 0.7522 -0.0014
10 2 2 -1.6056 0.0021
10 2 3 2.1463 -0.0027
10 2 4 -2.1366 0.0008
10 2 5 1.5437 0.0007
10 2 6 -0.5753 0.0018
10 2 7 -0.4191 -0.0062
10 2 8 1.1104 0.0063
10 2 9 -1.3215 -0.0015
10 2 10 1.0794 0.0004
10 2 11 -0.5859 -0.0105
10 2 12 0.1133 0.0269
10 2 13 0.1406 -0.0358
10 3 0 -1.0235 -0.0049
10 3 1 0.1918 0.0066
10 3 2 0.8715 -0.0087
10 3 3 -1.8049 0.0099
10 3 4 2.2186 -0.0071
10 3 5 -1.8991 0.0009
10 3 6 0.9442 0.0030
10 3 7 0.2832 -0.0012
10 3 8 -1.3406 -0.0019
10 3 9 1.8984 0.0010
10 3 10 -1.8478 0.0012
10 3 11 1.3169 0.0045
10 3 12 -0.6052 -0.0203
10 3 13 0.0391 0.0351
10 4 0 1.8165 -0.0032
10 4 1 -1.2351 0.0002
10 4 2 0.1859 0.0023
10 4 3 1.0104 -0.0048
10 4 4 -1.8832 0.0047
10 4 5 2.0305 -0.0005
10 4 6 -1.3536 -0.0041
10 4 7 0.1163 0.0038
10 4 8 1.2055 0.0001
10 4 9 -2.1533 -0.0012
10 4 10 2.4545 -0.0022
10 4 11 -2.0935 0.0022
10 4 12 1.3043 0.0086
10 4 13 -0.4699 -0.0251
10 4 14 -0.0716 0.0318
10 5 0 -2.2709 0.0073
10 5 1 2.1071 -0.0062
10 5 2 -1.3061 0.0051
10 5 3 0.0844 -0.0030
10 5 4 1.1095 0.0011
10 5 5 -1.7620 -0.0021
10 5 6 1.5680 0.0048
10 5 7 -0.6015 -0.0047
10 5 8 -0.7431 0.0005
10 5 9 1.9632 0.0020
10 5 10 -2.6549 0.0013
10 5 11 2.6358 -0.0055
10 5 12 -1.9958 0.0007
10 5 13 1.0676 0.0137
10 5 14 -0.2729 -0.0246
10 5 15 -0.1154 0.0200
10 6 0 2.2702 -0.0024
10 6 1 -2.5932 0.0043
10 6 2 2.2139 -0.0053
10 6 3 -1.2239 0.0035
10 6 4 -0.0325 -0.0002
10 6 5 1.0464 -0.0008
10 6 6 -1.3832 -0.0013
10 6 7 0.9097 0.0028
10 6 8 0.1572 -0.0005
10 6 9 -1.3897 -0.0022
10 6 10 2.3452 -0.0002
10 6 11 -2.7136 0.0061
10 6 12 2.4116 -0.0059
10 6 13 -1.6254 -0.0053
10 6 14 0.7423 0.0181
10 6 15 -0.1393 -0.0184
10 7 0 -1.8397 -0.0059
10 7 1 2.5745 0.0018
10 7 2 -2.6727 0.0016
10 7 3 2.1050 -0.0006
10 7 4 -1.0716 -0.0043
10 7 5 -0.0252 0.0079
10 7 6 0.7431 -0.0067
10 7 7 -0.8112 0.0032
10 7 8 0.2458 -0.0025
10 7 9 0.6954 0.0045
10 7 10 -1.6491 -0.0035
10 7 11 2.2762 -0.0026
10 7 12 -2.3629 0.0066
10 7 13 1.9093 -0.0000
10 7 14 -1.1565 -0.0132
10 7 15 0.4693 0.0185
10 7 16 -0.1055 -0.0079
10 8 0 1.1870 0.0088
10 8 1 -2.0995 -0.0058
10 8 2 2.5638 0.0008
10 8 3 -2.4597 0.0005
10 8 4 1.8455 0.0036
10 8 5 -0.9647 -0.0092
10 8 6 0.1605 0.0104
10 8 7 0.2749 -0.0072
10 8 8 -0.2232 0.0052
10 8 9 -0.2396 -0.0075
10 8 10 0.9079 0.0099
10 8 11 -1.5266 -0.0062
10 8 12 1.8602 -0.0012
10 8 13 -1.7737 0.0024
10 8 14 1.3185 0.0070
10 8 15 -0.7305 -0.0174
10 8 16 0.2853 0.0148
10 9 0 -0.6357 -0.0021
10 9 1 1.4218 0.0036
10 9 2 -1.9915 -0.0008
10 9 3 2.2015 -0.0023
10 9 4 -2.0146 0.0016
10 9 5 1.5241 0.0022
10 9 6 -0.9255 -0.0046
10 9 7 0.4349 0.0033
10 9 8 -0.1962 -0.0017
10 9 9 0.2381 0.0047
10 9 10 -0.4947 -0.0114
10 9 11 0.8482 0.0139
10 9 12 -1.1540 -0.0075
10 9 13 1.2690 -0.0015
10 9 14 -1.1186 0.0019
10 9 15 0.7660 0.0082
10 9 16 -0.3902 -0.0170
10 10 0 0.4460 -0.0102
10 10 1 -0.8938 0.0046
10 10 2 1.2822 -0.0018
10 10 3 -1.5273 0.0028
10 10 4 1.5787 -0.0049
10 10 5 -1.4410 0.0054
10 10 6 1.1806 -0.0043
10 10 7 -0.9006 0.0040
10 10 8 0.6882 -0.0050
10 10 9 -0.5733 0.0037
10 10 10 0.5371 0.0028
10 10 11 -0.5528 -0.0104
10 10 12 0.6021 0.0106
10 10 13 -0.6505 -0.0010
10 10 14 0.6352 -0.0091
10 10 15 -0.5125 0.0081
10 10 16 0.3169 0.0046
10 11 0 -0.6499 0.0188
10 11 1 0.7466 -0.0132
10 11 2 -0.8005 0.0061
10 11 3 0.8258 -0.0025
10 11 4 -0.8386 0.0045
10 11 5 0.8454 -0.0086
10 11 6 -0.8496 0.0099
10 11 7 0.8622 -0.0076
10 11 8 -0.8878 0.0061
10 11 9 0.8963 -0.0076
10 11 10 -0.8276 0.0087
10 11 11 0.6500 -0.0050
10 11 12 -0.4119 -0.0006
10 11 13 0.2122 -0.0002
10 11 14 -0.1104 0.0095
10 11 15 0.0803 -0.0181
10 11 16 -0.0606 0.0145
10 12 0 1.0243 -0.0201
10 12 1 -0.9312 0.0168
10 12 2 0.7060 -0.0090
10 12 3 -0.4253 0.0022
10 12 4 0.1972 -0.0022
10 12 5 -0.1061 0.0081
10 12 6 0.1783 -0.0121
10 12 7 -0.3888 0.0081
10 12 8 0.6756 -0.0008
10 12 9 -0.9372 0.0004
10 12 10 1.0408 -0.0099
10 12 11 -0.8886 0.0196
10 12 12 0.5100 -0.0193
10 12 13 -0.0734 0.0110
10 12 14 -0.2276 -0.0065
10 12 15 0.3144 0.0120
10 12 16 -0.2516 -0.0194
10 13 0 -1.2315 0.0192
10 13 1 1.1568 -0.0171
10 13 2 -0.8567 0.0105
10 13 3 0.3891 -0.0024
10 13 4 0.0960 -0.0008
10 13 5 -0.4222 -0.0044
10 13 6 0.4729 0.0111
10 13 7 -0.2370 -0.0084
10 13 8 -0.1992 -0.0038
10 13 9 0.6783 0.0116
10 13 10 -1.0041 -0.0018
10 13 11 1.0112 -0.0206
10 13 12 -0.6702 0.0355
10 13 13 0.1412 -0.0295
10 13 14 0.3140 0.0109
10 13 15 -0.5121 0.0007
10 13 16 0.4586 0.0040
10 14 0 1.0629 -0.0211
10 14 1 -1.1229 0.0184
10 14 2 0.9480 -0.0137
10 14 3 -0.5206 0.0059
10 14 4 -0.0565 0.0013
10 14 5 0.5793 -0.0013
10 14 6 -0.8393 -0.0048
10 14 7 0.7325 0.0064
10 14 8 -0.3070 0.0041
10 14 9 -0.2628 -0.0175
10 14 10 0.7408 0.0155
10 14 11 -0.9182 0.0080
10 14 12 0.7158 -0.0359
10 14 13 -0.2477 0.0433
10 14 14 -0.2317 -0.0241
10 14 15 0.4938 -0.0028
10 15 0 -0.6112 0.0233
10 15 1 0.7694 -0.0186
10 15 2 -0.7789 0.0168
10 15 3 0.5589 -0.0128
10 15 4 -0.1125 0.0042
10 15 5 -0.4256 0.0031
10 15 6 0.8326 -0.0031
10 15 7 -0.9204 -0.0005
10 15 8 0.6474 -0.0026
10 15 9 -0.1426 0.0135
10 15 10 -0.3614 -0.0188
10 15 11 0.6409 0.0054
10 15 12 -0.5889 0.0216
10 15 13 0.2721 -0.0400
10 15 14 0.1078 0.0328
10 16 2 0.4136 -0.0138
10 16 3 -0.3976 0.0162
10 16 4 0.1996 -0.0121
10 16 5 0.1603 0.0019
10 16 6 -0.5447 0.0053
10 16 7 0.7634 -0.0046
10 16 8 -0.6976 0.0015
10 16 9 0.3833 -0.0036
10 16 10 0.0102 0.0088
10 16 11 -0.2856 -0.0067
10 16 12 0.3314 -0.0072
11 -4 0 -0.1118 -0.0338
11 -4 1 0.0719 0.0275
11 -3 0 -0.1123 0.0477
11 -3 1 0.1438 -0.0474
11 -3 2 -0.2021 0.0162
11 -3 3 0.2435 0.0215
11 -2 0 0.3566 -0.0330
11 -2 1 -0.4677 0.0450
11 -2 2 0.5652 -0.0260
11 -2 3 -0.6034 -0.0096
11 -2 4 0.5550 0.0292
11 -2 5 -0.4269 -0.0191
11 -1 0 -0.4057 -0.0008
11 -1 1 0.7063 -0.0170
11 -1 2 -0.9597 0.0139
11 -1 3 1.0826 0.0075
11 -1 4 -1.0277 -0.0222
11 -1 5 0.8071 0.0130
11 -1 6 -0.4980 0.0085
11 -1 7 0.2149 -0.0166
11 0 0 0.1280 0.0241
11 0 1 -0.6441 -0.0112
11 0 2 1.1564 0.0067
11 0 3 -1.4992 -0.0151
11 0 4 1.5545 0.0214
11 0 5 -1.3019 -0.0096
11 0 6 0.8381 -0.0146
11 0 7 -0.3440 0.0278
11 0 8 -0.0041 -0.0166
11 1 0 0.4167 -0.0237
11 1 1 0.1929 0.0184
11 1 2 -0.9525 -0.0133
11 1 3 1.6107 0.0152
11 1 4 -1.9320 -0.0178
11 1 5 1.7976 0.0081
11 1 6 -1.2690 0.0142
11 1 7 0.5684 -0.0320
11 1 8 0.0291 0.0287
11 1 9 -0.3366 -0.0084
11 1 10 0.3446 -0.0085
11 2 0 -1.0069 0.0129
11 2 1 0.5275 -0.0111
11 2 2 0.3137 0.0062
11 2 3 -1.2489 -0.0041
11 2 4 1.9344 0.0051
11 2 5 -2.1012 -0.0017
11 2 6 1.6934 -0.0117
11 2 7 -0.9015 0.0273
11 2 8 0.0636 -0.0309
11 2 9 0.5087 0.0186
11 2 10 -0.6796 -0.0032
11 2 11 0.5299 -0.0000
11 3 0 1.3951 -0.0075
11 3 1 -1.2451 0.0068
11 3 2 0.5710 -0.0021
11 3 3 0.4482 -0.0035
11 3 4 -1.4464 0.0057
11 3 5 2.0195 -0.0054
11 3 6 -1.9358 0.0088
11 3 7 1.2598 -0.0172
11 3 8 -0.3074 0.0229
11 3 9 -0.5268 -0.0188
11 3 10 0.9618 0.0087
11 3 11 -0.9435 -0.0049
11 3 12 0.6328 0.0132
11 4 0 -1.4316 0.0071
11 4 1 1.6939 -0.0082
11 4 2 -1.3888 0.0060
11 4 3 0.5445 -0.0001
11 4 4 0.5612 -0.0049
11 4 5 -1.4806 0.0048
11 4 6 1.8244 -0.0025
11 4 7 -1.4720 0.0035
11 4 8 0.6184 -0.0078
11 4 9 0.3509 0.0091
11 4 10 -1.0552 -0.0047
11 4 11 1.2818 0.0016
11 4 12 -1.0601 -0.0083
11 4 13 0.6159 0.0227
11 5 0 1.1031 -0.0047
11 5 1 -1.7452 0.0072
11 5 2 1.8829 -0.0085
11 5 3 -1.4101 0.0053
11 5 4 0.4564 0.0001
11 5 5 0.5989 -0.0014
11 5 6 -1.3026 -0.0030
11 5 7 1.3713 0.0075
11 5 8 -0.8236 -0.0070
11 5 9 -0.0649 0.0044
11 5 10 0.9129 -0.0058
11 5 11 -1.3986 0.0096
11 5 12 1.3895 -0.0063
11 5 13 -0.9945 -0.0081
11 6 0 -0.5241 -0.0006
11 6 1 1.4297 -0.0016
11 6 2 -1.9578 0.0048
11 6 3 1.9218 -0.0042
11 6 4 -1.3138 -0.0010
11 6 5 0.3796 0.0046
11 6 6 0.4758 -0.0012
11 6 7 -0.8991 -0.0062
11 6 8 0.7563 0.0101
11 6 9 -0.1594 -0.0096
11 6 10 -0.6152 0.0112
11 6 11 1.2430 -0.0180
11 6 12 -1.4768 0.0218
11 6 13 1.2646 -0.0125
11 6 14 -0.7841 -0.0065
11 7 0 -0.0768 0.0048
11 7 1 -0.9002 -0.0043
11 7 2 1.6657 0.0003
11 7 3 -1.9993 0.0013
11 7 4 1.8018 0.0034
11 7 5 -1.1817 -0.0100
11 7 6 0.4249 0.0108
11 7 7 0.1520 -0.0048
11 7 8 -0.3509 -0.0007
11 7 9 0.1456 0.0012
11 7 10 0.3451 -0.0022
11 7 11 -0.9046 0.0108
11 7 12 1.2811 -0.0227
11 7 13 -1.2993 0.0245
11 7 14 0.9772 -0.0103
11 8 0 0.4192 -0.0046
11 8 1 0.3950 0.0068
11 8 2 -1.1665 -0.0031
11 8 3 1.6893 -0.0011
11 8 4 -1.8254 -0.0005
11 8 5 1.5811 0.0073
11 8 6 -1.1101 -0.0117
11 8 7 0.6248 0.0094
11 8 8 -0.2901 -0.0055
11 8 9 0.1821 0.0070
11 8 10 -0.3044 -0.0116
11 8 11 0.5958 0.0089
11 8 12 -0.9151 0.0045
11 8 13 1.0758 -0.0172
11 8 14 -0.9640 0.0155
11 8 15 0.6416 -0.0008
11 9 0 -0.3152 -0.0010
11 9 1 -0.1704 -0.0038
11 9 2 0.7073 0.0027
11 9 3 -1.1655 0.0020
11 9 4 1.4328 -0.0040
11 9 5 -1.4695 0.0010
11 9 6 1.3285 0.0026
11 9 7 -1.1094 -0.0017
11 9 8 0.8898 -0.0018
11 9 9 -0.7022 -0.0002
11 9 10 0.5716 0.0102
11 9 11 -0.5381 -0.0191
11 9 12 0.6135 0.0158
11 9 13 -0.7230 -0.0018
11 9 14 0.7364 -0.0087
11 9 15 -0.5862 0.0051
11 10 0 -0.1974 0.0093
11 10 1 0.3676 -0.0043
11 10 2 -0.5456 0.0018
11 10 3 0.7139 -0.0028
11 10 4 -0.8520 0.0048
11 10 5 0.9477 -0.0051
11 10 6 -1.0133 0.0043
11 10 7 1.0733 -0.0059
11 10 8 -1.1229 0.0108
11 10 9 1.1111 -0.0135
11 10 10 -0.9886 0.0072
11 10 11 0.7784 0.0061
11 10 12 -0.5768 -0.0155
11 10 13 0.4640 0.0120
11 10 14 -0.4230 0.0001
11 10 15 0.3685 -0.0077
11 11 0 0.8535 -0.0115
11 11 1 -0.8867 0.0109
11 11 2 0.7815 -0.0082
11 11 3 -0.5938 0.0050
11 11 4 0.4157 -0.0034
11 11 5 -0.3268 0.0034
11 11 6 0.3722 -0.0035
11 11 7 -0.5606 0.0036
11 11 8 0.8491 -0.0060
11 11 9 -1.1259 0.0119
11 11 10 1.2423 -0.0168
11 11 11 -1.1111 0.0149
11 11 12 0.7889 -0.0063
11 11 13 -0.4415 -0.0007
11 11 14 0.2094 -0.0012
11 11 15 -0.1100 0.0094
11 12 0 -1.3007 0.0004
11 12 1 1.4022 -0.0072
11 12 2 -1.2341 0.0088
11 12 3 0.8316 -0.0053
11 12 4 -0.3420 0.0009
11 12 5 -0.0548 0.0002
11 12 6 0.2258 0.0003
11 12 7 -0.1175 0.0025
11 12 8 -0.2397 -0.0084
11 12 9 0.7219 0.0094
11 12 10 -1.1239 0.0006
11 12 11 1.2443 -0.0166
11 12 12 -1.0201 0.0266
11 12 13 0.5860 -0.0241
11 12 14 -0.1765 0.0156
11 12 15 -0.0507 -0.0117
11 13 0 1.3012 0.0184
11 13 1 -1.5601 -0.0062
11 13 2 1.5332 -0.0007
11 13 3 -1.1656 -0.0005
11 13 4 0.5590 0.0056
11 13 5 0.0722 -0.0071
11 13 6 -0.5083 0.0043
11 13 7 0.6125 -0.0058
11 13 8 -0.3633 0.0175
11 13 9 -0.1429 -0.0316
11 13 10 0.7009 0.0307
11 13 11 -1.0571 -0.0077
11 13 12 1.0430 -0.0238
11 13 13 -0.6962 0.0416
11 13 14 0.2415 -0.0363
11 14 0 -0.8887 -0.0287
11 14 1 1.2374 0.0166
11 14 2 -1.4029 -0.0077
11 14 3 1.2518 0.0071
11 14 4 -0.7763 -0.0133
11 14 5 0.1270 0.0175
11 14 6 0.4571 -0.0146
11 14 7 -0.7666 0.0113
11 14 8 0.7068 -0.0197
11 14 9 -0.3230 0.0396
11 14 10 -0.2147 -0.0525
11 14 11 0.6640 0.0389
11 14 12 -0.8190 -0.0007
11 14 13 0.6357 -0.0369
11 15 0 0.3535 0.0208
11 15 1 -0.6454 -0.0140
11 15 2 0.8934 0.0069
11 15 3 -0.9596 -0.0055
11 15 4 0.7490 0.0126
11 15 5 -0.2930 -0.0222
11 15 6 -0.2410 0.0252
11 15 7 0.6358 -0.0216
11 15 8 -0.7390 0.0227
11 15 9 0.5326 -0.0366
11 15 10 -0.1331 0.0542
11 15 11 -0.2634 -0.0546
11 15 12 0.4724 0.0273
11 16 4 -0.4749 -0.0017
11 16 5 0.2873 0.0134
11 16 6 0.0435 -0.0239
11 16 7 -0.3716 0.0266
11 16 8 0.5433 -0.0255
11 16 9 -0.4904 0.0300
12 -2 0 -0.0137 0.0315
12 -2 1 0.0954 -0.0594
12 -2 2 -0.1707 0.0636
12 -1 0 -0.1524 -0.0084
12 -1 1 -0.0491 0.0369
12 -1 2 0.2762 -0.0506
12 -1 3 -0.4548 0.0324
12 -1 4 0.5270 -0.0003
12 0 0 0.4633 -0.0116
12 0 1 -0.2039 -0.0093
12 0 2 -0.1938 0.0253
12 0 3 0.5942 -0.0167
12 0 4 -0.8631 -0.0071
12 0 5 0.9068 0.0175
12 0 6 -0.7190 -0.0009
12 1 0 -0.7499 0.0170
12 1 1 0.6078 -0.0049
12 1 2 -0.1529 -0.0090
12 1 3 -0.4537 0.0071
12 1 4 0.9958 0.0091
12 1 5 -1.2720 -0.0175
12 1 6 1.1869 0.0017
12 1 7 -0.8125 0.0272
12 2 0 0.8090 -0.0140
12 2 1 -0.9618 0.0083
12 2 2 0.6647 0.0029
12 2 3 -0.0127 -0.0072
12 2 4 -0.7564 -0.0003
12 2 5 1.3395 0.0069
12 2 6 -1.5064 0.0032
12 2 7 1.2263 -0.0273
12 2 8 -0.6875 0.0443
12 2 9 0.1758 -0.0388
12 3 0 -0.5647 0.0076
12 3 1 1.0605 -0.0085
12 3 2 -1.1037 0.0027
12 3 3 0.6470 0.0048
12 3 4 0.1576 -0.0064
12 3 5 -0.9843 0.0042
12 3 6 1.4815 -0.0085
12 3 7 -1.4634 0.0234
12 3 8 1.0110 -0.0379
12 3 9 -0.4057 0.0378
12 3 10 -0.0572 -0.0231
12 4 0 0.0971 0.0028
12 4 1 -0.8354 0.0039
12 4 2 1.2528 -0.0064
12 4 3 -1.1681 0.0026
12 4 4 0.5754 0.0028
12 4 5 0.2895 -0.0048
12 4 6 -1.0424 0.0054
12 4 7 1.3617 -0.0103
12 4 8 -1.1658 0.0187
12 4 9 0.6348 -0.0221
12 4 10 -0.0750 0.0161
12 4 11 -0.2682 -0.0070
12 5 0 0.4437 -0.0123
12 5 1 0.3784 0.0056
12 5 2 -1.0582 0.0024
12 5 3 1.3596 -0.0051
12 5 4 -1.1384 0.0018
12 5 5 0.4769 0.0012
12 5 6 0.3199 0.0007
12 5 7 -0.8895 -0.0045
12 5 8 1.0140 0.0050
12 5 9 -0.7176 -0.0028
12 5 10 0.2174 0.0034
12 5 11 0.2178 -0.0070
12 6 0 -0.8943 0.0105
12 6 1 0.1308 -0.0098
12 6 2 0.6404 0.0039
12 6 3 -1.1995 0.0014
12 6 4 1.3434 -0.0007
12 6 5 -1.0256 -0.0027
12 6 6 0.4150 0.0012
12 6 7 0.1942 0.0067
12 6 8 -0.5457 -0.0146
12 6 9 0.5394 0.0172
12 6 10 -0.2485 -0.0178
12 6 11 -0.1380 0.0212
12 6 12 0.4126 -0.0248
12 7 0 1.0814 0.0020
12 7 1 -0.4912 0.0030
12 7 2 -0.2056 -0.0027
12 7 3 0.8336 -0.0010
12 7 4 -1.2020 0.0011
12 7 5 1.2078 0.0037
12 7 6 -0.9053 -0.0062
12 7 7 0.4686 0.0013
12 7 8 -0.0888 0.0071
12 7 9 -0.1066 -0.0114
12 7 10 0.0789 0.0118
12 7 11 0.1196 -0.0159
12 7 12 -0.3558 0.0261
12 7 13 0.4742 -0.0332
12 8 0 -0.8772 -0.0122
12 8 1 0.5282 0.0056
12 8 2 -0.0403 -0.0027
12 8 3 -0.4697 0.0051
12 8 4 0.8634 -0.0067
12 8 5 -1.0471 0.0030
12 8 6 1.0217 0.0024
12 8 7 -0.8607 -0.0027
12 8 8 0.6459 -0.0014
12 8 9 -0.4356 0.0022
12 8 10 0.2837 0.0027
12 8 11 -0.2423 -0.0050
12 8 12 0.3132 -0.0041
12 8 13 -0.4089 0.0203
12 9 0 0.3158 0.0124
12 9 1 -0.1694 -0.0067
12 9 2 -0.0522 0.0033
12 9 3 0.3033 -0.0050
12 9 4 -0.5268 0.0085
12 9 5 0.6849 -0.0085
12 9 6 -0.7850 0.0053
12 9 7 0.8559 -0.0044
12 9 8 -0.8948 0.0071
12 9 9 0.8558 -0.0072
12 9 10 -0.7122 -0.0015
12 9 11 0.5182 0.0141
12 9 12 -0.3767 -0.0178
12 9 13 0.3334 0.0068
12 10 0 0.3748 -0.0081
12 10 1 -0.4748 0.0035
12 10 2 0.5036 -0.0006
12 10 3 -0.4642 0.0006
12 10 4 0.3899 -0.0023
12 10 5 -0.3326 0.0030
12 10 6 0.3530 -0.0021
12 10 7 -0.4936 0.0031
12 10 8 0.7277 -0.0085
12 10 9 -0.9401 0.0143
12 10 10 0.9927 -0.0124
12 10 11 -0.8402 0.0000
12 10 12 0.5771 0.0143
12 10 13 -0.3516 -0.0186
12 11 0 -0.8960 0.0033
12 11 1 1.1216 -0.0016
12 11 2 -1.1388 0.0016
12 11 3 0.9275 -0.0009
12 11 4 -0.5692 -0.0017
12 11 5 0.2047 0.0057
12 11 6 0.0219 -0.0095
12 11 7 -0.0115 0.0111
12 11 8 -0.2440 -0.0078
12 11 9 0.6301 -0.0008
12 11 10 -0.9428 0.0100
12 11 11 1.0088 -0.0125
12 11 12 -0.8095 0.0058
12 11 13 0.4883 0.0045
12 12 0 1.0488 0.0095
12 12 1 -1.4560 -0.0048
12 12 2 1.6267 -0.0023
12 12 3 -1.4538 0.0058
12 12 4 0.9817 -0.0025
12 12 5 -0.3835 -0.0053
12 12 6 -0.1252 0.0136
12 12 7 0.3709 -0.0210
12 12 8 -0.2772 0.0267
12 12 9 -0.0988 -0.0276
12 12 10 0.5663 0.0195
12 12 11 -0.8804 -0.0041
12 12 12 0.8876 -0.0101
12 12 13 -0.6290 0.0145
12 13 0 -0.8264 -0.0344
12 13 1 1.3211 0.0231
12 13 2 -1.6717 -0.0076
12 13 3 1.6948 -0.0038
12 13 4 -1.3368 0.0054
12 13 5 0.7150 0.0007
12 13 6 -0.0542 -0.0082
12 13 7 -0.4199 0.0160
12 13 8 0.5631 -0.0278
12 13 9 -0.3558 0.0427
12 13 10 -0.0793 -0.0508
12 13 11 0.5117 0.0408
12 13 12 -0.7178 -0.0144
12 14 0 0.4083 0.0573
12 14 1 -0.8289 -0.0447
12 14 2 1.2376 0.0254
12 14 3 -1.4519 -0.0086
12 14 4 1.3383 0.0019
12 14 5 -0.9059 -0.0039
12 14 6 0.3096 0.0072
12 14 7 0.2330 -0.0092
12 14 8 -0.5413 0.0164
12 14 9 0.5350 -0.0349
12 14 10 -0.2608 0.0573
12 14 11 -0.1186 -0.0654
12 15 2 -0.5940 -0.0348
12 15 3 0.8568 0.0190
12 15 4 -0.9426 -0.0113
12 15 5 0.7772 0.0123
12 15 6 -0.4068 -0.0147
12 15 7 -0.0224 0.0130
12 15 8 0.3455 -0.0119
12 15 9 -0.4564 0.0216
13 -1 0 0.1771 0.0039
13 0 0 -0.3040 -0.0131
13 0 1 0.3224 0.0194
13 0 2 -0.2206 -0.0378
13 1 0 0.2654 0.0173
13 1 1 -0.4708 -0.0215
13 1 2 0.4391 0.0364
13 1 3 -0.2229 -0.0403
13 1 4 -0.0787 0.0205
13 2 0 0.0453 -0.0102
13 2 1 0.4152 0.0150
13 2 2 -0.5980 -0.0289
13 2 3 0.4717 0.0377
13 2 4 -0.1115 -0.0272
13 2 5 -0.3127 0.0046
13 2 6 0.5990 0.0067
13 3 0 -0.5435 0.0018
13 3 1 -0.0939 -0.0033
13 3 2 0.5439 0.0119
13 3 3 -0.6606 -0.0228
13 3 4 0.4143 0.0242
13 3 5 0.0652 -0.0140
13 3 6 -0.5288 0.0058
13 3 7 0.7458 -0.0124
13 4 0 1.0226 -0.0058
13 4 1 -0.3800 0.0021
13 4 2 -0.2427 -0.0001
13 4 3 0.6396 0.0039
13 4 4 -0.6566 -0.0093
13 4 5 0.3036 0.0097
13 4 6 0.2158 -0.0072
13 4 7 -0.6159 0.0098
13 4 8 0.7120 -0.0191
13 5 0 -1.3157 0.0154
13 5 1 0.8098 -0.0124
13 5 2 -0.1836 0.0043
13 5 3 -0.3838 0.0015
13 5 4 0.6786 -0.0013
13 5 5 -0.5857 -0.0015
13 5 6 0.1899 0.0018
13 5 7 0.2641 -0.0004
13 5 8 -0.5329 0.0010
13 5 9 0.5261 -0.0032
13 6 0 1.3506 -0.0115
13 6 1 -1.0352 0.0147
13 6 2 0.5408 -0.0115
13 6 3 0.0235 0.0041
13 6 4 -0.4687 0.0003
13 6 5 0.6257 0.0005
13 6 6 -0.4671 -0.0012
13 6 7 0.1311 -0.0025
13 6 8 0.1763 0.0089
13 6 9 -0.3138 -0.0132
13 6 10 0.2689 0.0147
13 7 0 -1.1078 -0.0067
13 7 1 0.9687 0.0003
13 7 2 -0.6628 0.0048
13 7 3 0.2410 -0.0036
13 7 4 0.1749 0.0002
13 7 5 -0.4424 -0.0001
13 7 6 0.4913 0.0020
13 7 7 -0.3653 -0.0002
13 7 8 0.1752 -0.0063
13 7 9 -0.0217 0.0124
13 7 10 -0.0464 -0.0142
13 7 11 0.0309 0.0143
13 8 0 0.6326 0.0180
13 8 1 -0.6004 -0.0153
13 8 2 0.4665 0.0079
13 8 3 -0.2487 -0.0043
13 8 4 0.0025 0.0055
13 8 5 0.1985 -0.0065
13 8 6 -0.3128 0.0047
13 8 7 0.3523 -0.0035
13 8 8 -0.3476 0.0057
13 8 9 0.3101 -0.0078
13 8 10 -0.2409 0.0050
13 8 11 0.1636 0.0003
13 9 0 -0.0861 -0.0107
13 9 1 0.0331 0.0118
13 9 2 0.0173 -0.0079
13 9 3 -0.0543 0.0048
13 9 4 0.0729 -0.0060
13 9 5 -0.0764 0.0088
13 9 6 0.0904 -0.0098
13 9 7 -0.1559 0.0098
13 9 8 0.2817 -0.0111
13 9 9 -0.4097 0.0118
13 9 10 0.4523 -0.0064
13 9 11 -0.3786 -0.0051
13 10 0 -0.3130 -0.0016
13 10 1 0.5180 0.0021
13 10 2 -0.6251 -0.0033
13 10 3 0.5873 0.0041
13 10 4 -0.4174 -0.0033
13 10 5 0.1817 0.0017
13 10 6 0.0176 -0.0004
13 10 7 -0.0777 -0.0011
13 10 8 -0.0445 0.0050
13 10 9 0.2808 -0.0105
13 10 10 -0.4790 0.0121
13 10 11 0.5143 -0.0050
13 11 0 0.4439 0.0023
13 11 1 -0.8330 -0.0070
13 11 2 1.1073 0.0071
13 11 3 -1.1421 -0.0055
13 11 4 0.9116 0.0062
13 11 5 -0.5028 -0.0103
13 11 6 0.0762 0.0161
13 11 7 0.1987 -0.0203
13 11 8 -0.2166 0.0194
13 11 9 -0.0006 -0.0123
13 11 10 0.2997 0.0019
13 11 11 -0.4876 0.0051
13 12 0 -0.3520 0.0036
13 12 1 0.8227 0.0015
13 12 2 -1.2554 0.0013
13 12 3 1.4579 -0.0079
13 12 4 -1.3237 0.0095
13 12 5 0.8962 -0.0015
13 12 6 -0.3431 -0.0129
13 12 7 -0.1252 0.0274
13 12 8 0.3452 -0.0374
13 12 9 -0.2685 0.0398
13 12 10 -0.0087 -0.0335
13 12 11 0.2922 0.0202
13 13 0 0.1693 0.0001
13 13 1 -0.5671 -0.0017
13 13 2 1.0298 -0.0062
13 13 3 -1.3687 0.0203
13 13 4 1.4157 -0.0294
13 13 5 -1.1304 0.0257
13 13 6 0.6238 -0.0109
13 13 7 -0.0928 -0.0077
13 13 8 -0.2746 0.0253
13 13 9 0.3741 -0.0403
13 13 10 -0.2258 0.0496
13 14 1 0.2450 0.0139
13 14 2 -0.5884 -0.0031
13 14 3 0.9294 -0.0156
13 14 4 -1.1110 0.0319
13 14 5 1.0318 -0.0367
13 14 6 -0.7142 0.0299
13 14 7 0.2872 -0.0177
13 14 8 0.0875 0.0040
14 2 0 -0.4220 0.0353
14 2 1 0.0983 -0.0339
14 2 2 0.1336 0.0414
14 3 0 0.7850 -0.0083
14 3 1 -0.4194 0.0127
14 3 2 0.0565 -0.0214
14 3 3 0.1917 0.0349
14 3 4 -0.2579 -0.0411
14 4 0 -1.0427 -0.0097
14 4 1 0.7609 0.0040
14 4 2 -0.3728 -0.0003
14 4 3 0.0013 -0.0073
14 4 4 0.2205 0.0163
14 4 5 -0.2204 -0.0187
14 5 0 1.1151 0.0121
14 5 1 -0.9744 -0.0048
14 5 2 0.6723 0.0039
14 5 3 -0.2826 -0.0048
14 5 4 -0.0560 0.0025
14 5 5 0.2059 0.0019
14 5 6 -0.1358 -0.0045
14 6 0 -1.0056 -0.0103
14 6 1 0.9862 0.0032
14 6 2 -0.8180 0.0012
14 6 3 0.5153 0.0001
14 6 4 -0.1704 -0.0028
14 6 5 -0.0750 0.0025
14 6 6 0.1314 0.0002
14 6 7 -0.0357 -0.0017
14 7 0 0.7407 0.0083
14 7 1 -0.7864 -0.0082
14 7 2 0.7340 0.0015
14 7 3 -0.5670 0.0029
14 7 4 0.3226 -0.0022
14 7 5 -0.0979 0.0004
14 7 6 -0.0178 -0.0007
14 7 7 0.0170 0.0016
14 7 8 0.0301 0.0000
14 8 0 -0.3902 0.0027
14 8 1 0.4224 0.0073
14 8 2 -0.4210 -0.0056
14 8 3 0.3710 -0.0004
14 8 4 -0.2745 0.0026
14 8 5 0.1719 -0.0004
14 8 6 -0.1088 -0.0022
14 8 7 0.0872 0.0033
14 8 8 -0.0673 -0.0042
14 9 0 0.1016 -0.0226
14 9 1 -0.0301 0.0100
14 9 2 -0.0195 -0.0049
14 9 3 0.0311 0.0062
14 9 4 -0.0076 -0.0069
14 9 5 -0.0465 0.0031
14 9 6 0.1192 0.0030
14 9 7 -0.1725 -0.0081
14 9 8 0.1572 0.0113
14 10 0 -0.0062 0.0339
14 10 1 -0.2097 -0.0296
14 10 2 0.3968 0.0243
14 10 3 -0.4798 -0.0209
14 10 4 0.4274 0.0182
14 10 5 -0.2600 -0.0138
14 10 6 0.0389 0.0075
14 10 7 0.1474 -0.0009
14 10 8 -0.2149 -0.0050
14 11 0 0.0812 -0.0231
14 11 1 0.2131 0.0294
14 11 2 -0.5403 -0.0293
14 11 3 0.7662 0.0244
14 11 4 -0.7932 -0.0195
14 11 5 0.6128 0.0174
14 11 6 -0.3041 -0.0176
14 11 7 -0.0047 0.0182
14 11 8 0.1897 -0.0168
14 12 0 -0.1745 -0.0014
14 12 1 -0.0692 -0.0090
14 12 2 0.4297 0.0124
14 12 3 -0.7652 -0.0063
14 12 4 0.9221 -0.0017
14 12 5 -0.8305 0.0029
14 12 6 0.5401 0.0051
14 12 7 -0.1844 -0.0180
14 13 3 0.5240 -0.0172
14 13 4 -0.7592 0.0302
14 13 5 0.7911 -0.0358
15 5 0 -0.4249 -0.0386
15 6 0 0.4465 0.0362
15 6 1 -0.4709 -0.0277
15 6 2 0.4332 0.0168
15 7 0 -0.4017 -0.0112
15 7 1 0.4343 0.0187
15 7 2 -0.4276 -0.0153
15 7 3 0.3630 0.0076
15 8 0 0.2821 -0.0268
15 8 1 -0.2956 0.0067
15 8 2 0.2955 0.0029
15 8 3 -0.2705 -0.0014
15 8 4 0.2054 -0.0034
15 9 0 -0.1684 0.0551
15 9 1 0.1274 -0.0384
15 9 2 -0.0870 0.0232
15 9 3 0.0611 -0.0164
15 9 4 -0.0411 0.0154
15 10 1 -0.0519 0.0542
15 10 2 -0.0638 -0.0463
15 10 3 0.1498 0.0380
0 0 0 0.0 0.0
;
loop_
_diffrn_refln_index_h
_diffrn_refln_index_k
_diffrn_refln_index_l
_diffrn_refln_intensity_net
_diffrn_refln_intensity_u
0 1 0 873.84 25.04
0 -1 0 881.89 25.02
0 1 0 868.24 25.01
0 -1 0 890.42 25.03
0 2 0 0.47 0.17
0 2 0 0.54 0.09
0 -2 0 0.4 0.13
0 -2 0 0.76 0.15
0 3 0 1065.74 31.47
0 -3 0 1116.7 31.42
0 -3 0 1100.49 31.44
0 -4 0 8.84 0.43
0 -4 0 8.93 0.4
0 -4 0 8.55 0.52
0 -5 0 37.84 1.31
0 -5 0 41.25 1.42
0 -5 0 38.22 1.25
0 5 0 39.3 1.38
0 -5 0 40.13 1.44
0 5 0 37.11 1.19
0 -6 0 6.61 0.46
0 -6 0 6.18 0.28
0 -6 0 6.77 0.27
0 -6 0 5.95 0.27
0 -6 0 6.5 0.55
0 6 0 6.1 0.32
0 6 0 6.43 0.3
0 -6 0 7.09 0.3
0 6 0 5.05 0.3
0 -6 0 6.6 0.57
0 -6 0 4.99 0.36
0 6 0 6.12 0.51
0 -7 0 136.65 4.18
0 -7 0 129.4 3.92
0 -7 0 137.28 4.34
0 7 0 139.88 4.28
0 -7 0 134.27 4.06
0 7 0 132.72 3.96
0 -7 0 136.01 3.93
0 7 0 132.98 3.94
0 -7 0 134.37 3.94
0 7 0 135.3 3.97
0 -7 0 135.93 4.29
0 -7 0 134.2 4.13
0 -8 0 337.42 9.97
0 8 0 343.15 9.98
0 -8 0 359.96 10.43
0 -8 0 347.71 10.21
0 8 0 351.9 10
0 -8 0 340.58 10.07
0 8 0 349.25 9.99
0 8 0 338.65 10.02
0 8 0 345.79 10.39
0 -8 0 342.31 10.46
0 8 0 354.13 9.99
0 -8 0 333.87 9.98
0 -8 0 351.22 9.99
0 8 0 352.23 10.23
0 -8 0 341.78 10.05
0 8 0 345.66 9.97
0 9 0 146.83 4.65
0 -9 0 140.71 4.72
0 9 0 138.59 4.2
0 9 0 143.67 4.15
0 -9 0 137.14 4.18
0 9 0 145.34 4.45
0 -9 0 141.77 4.17
0 -9 0 135.95 4.15
0 -9 0 136.24 4.4
0 9 0 140.4 4.15
0 -9 0 137.74 4.24
0 9 0 140.05 4.17
0 9 0 138.72 4.16
0 9 0 145.18 4.16
0 9 0 137.33 4.14
0 -9 0 140.74 4.24
0 10 0 40.78 1.61
0 10 0 39.84 1.33
0 -10 0 39.44 1.41
0 10 0 39.19 1.33
0 10 0 39.24 1.31
0 10 0 38.62 1.75
0 -10 0 40.11 1.44
0 -10 0 40 1.36
0 -10 0 41.83 1.34
0 10 0 41.04 1.37
0 -10 0 40.38 1.35
0 -10 0 36.11 1.53
0 10 0 40.16 1.32
0 10 0 41.42 1.32
0 10 0 41.27 1.34
0 -10 0 42.85 1.42
0 11 0 13.4 0.53
0 11 0 13.1 0.57
0 -11 0 12.73 0.57
0 -11 0 12.53 0.58
0 11 0 15.56 0.57
0 11 0 13.15 0.92
0 -11 0 13.07 0.59
0 11 0 13.62 0.59
0 -11 0 13.12 0.87
0 11 0 12.33 0.56
0 11 0 12.73 0.52
0 -11 0 11.92 0.64
0 -11 0 12.98 0.63
0 11 0 13.85 0.54
0 -12 0 11.64 0.5
0 12 0 11.35 0.47
0 12 0 12.36 0.51
0 12 0 11.74 0.47
0 12 0 12.46 0.46
0 -12 0 12.29 0.55
0 -12 0 11.37 0.51
0 -12 0 11.01 0.6
0 12 0 11.33 0.47
0 12 0 11.56 0.51
0 -13 0 99.75 2.96
0 13 0 98.2 2.86
0 13 0 98.63 2.9
0 -13 0 97.35 2.91
0 -13 0 97.27 2.93
0 -13 0 90.01 2.89
0 -13 0 99.38 2.95
0 13 0 102.98 2.87
0 13 0 99.37 2.92
0 -14 0 13.62 0.46
0 14 0 14.41 0.45
0 -14 0 12.95 0.44
0 14 0 13.77 0.44
0 -14 0 13.46 0.47
-1 -14 0 0.97 0.19
1 14 0 1.11 0.17
-1 -14 0 1.05 0.17
1 14 0 0.71 0.17
1 14 0 0.67 0.15
-1 -14 0 0.91 0.21
-1 -13 0 6.68 0.34
-1 -13 0 6.44 0.41
1 13 0 5.74 0.29
1 13 0 5.64 0.36
1 13 0 5.24 0.32
1 13 0 5.43 0.28
-1 -13 0 6.32 0.32
1 12 0 25.85 0.92
-1 -12 0 27.19 0.94
1 12 0 27.41 0.9
1 12 0 25.94 0.92
1 12 0 25.87 0.89
1 12 0 26.69 0.9
1 12 0 26.75 0.9
-1 -12 0 24.58 1.01
-1 -12 0 26.38 0.93
1 12 0 25.91 0.89
1 11 0 151.53 4.54
-1 -11 0 156.11 4.53
-1 -11 0 156.24 4.54
-1 -11 0 157.25 4.58
1 11 0 154.49 4.51
1 11 0 155.33 4.49
1 11 0 151.53 4.52
1 11 0 159.72 5.04
1 11 0 151 4.5
1 11 0 149.14 4.51
1 11 0 148.45 4.53
-1 -11 0 149.91 4.59
1 11 0 149.23 4.83
1 11 0 148.78 4.52
1 10 0 43.6 1.43
1 10 0 46.28 1.44
1 10 0 43.7 1.44
-1 -10 0 44.24 1.44
-1 -10 0 42.53 1.41
-1 -10 0 46.14 1.69
1 10 0 43.43 1.41
1 10 0 42.6 1.42
1 10 0 42.34 1.4
1 10 0 40.08 1.67
-1 -10 0 43.77 1.49
1 9 0 302.36 8.81
1 9 0 300.6 8.81
1 9 0 303.81 8.82
-1 -9 0 296.8 8.79
-1 -9 0 314.93 9.35
1 9 0 305.12 8.81
-1 -9 0 313.16 8.81
-1 -9 0 314.17 9.08
1 9 0 293.2 8.8
-1 -9 0 293.79 9.12
1 9 0 297.65 9.07
1 9 0 305.15 8.8
1 9 0 301.83 8.79
-1 -9 0 315.56 8.88
1 8 0 36.87 1.18
1 8 0 35.69 1.16
-1 -8 0 36.91 1.15
-1 -8 0 35.67 1.55
-1 -8 0 38.42 1.57
1 8 0 34.75 1.15
-1 -8 0 39.34 1.43
1 8 0 35.32 1.36
1 8 0 35.12 1.16
-1 -8 0 36.05 1.16
1 8 0 34.82 1.16
1 8 0 34.23 1.15
-1 -8 0 34.84 1.13
-1 -8 0 37.29 1.14
1 8 0 36.45 1.15
1 7 0 440.26 13.05
-1 -7 0 449.31 12.87
-1 -7 0 431.94 13.21
-1 -7 0 456.93 12.97
-1 -7 0 437.97 13.24
-1 -7 0 451.16 13.08
-1 -7 0 446.05 12.86
-1 -7 0 450.39 12.86
1 6 0 727.34 21.26
-1 -6 0 740.75 21.53
-1 -6 0 752.33 21.4
1 6 0 751.41 21.26
-1 -6 0 743.37 21.31
-1 -5 0 666.18 19.25
-1 -5 0 664.67 19.15
-1 -5 0 672.83 19.08
1 5 0 663.56 19.05
-1 -5 0 655.61 19.12
-1 -4 0 2.98 0.26
-1 -4 0 2.68 0.23
1 4 0 2.66 0.21
-1 -4 0 2.29 0.23
1 3 0 1.1 0.2
-1 -3 0 1.28 0.19
-1 -2 0 1908.73 54.11
-1 -2 0 1904.9 54.09
1 2 0 1805.72 54.13
-1 -2 0 1914.79 54.11
-1 -2 0 1913.71 54.11
1 1 0 83.53 2.45
-1 -1 0 87.41 2.46
-1 0 0 76.85 2.22
1 0 0 76.54 2.25
-1 0 0 75.56 2.25
-1 0 0 80.88 2.25
1 0 0 77.18 2.25
-1 0 0 76.05 2.25
-1 1 0 1481.74 42.29
1 -1 0 1475.37 42.28
1 -1 0 1480.71 42.29
-1 1 0 1485.96 42.3
1 -2 0 1737.47 50.01
-1 2 0 1753.07 49.99
1 -2 0 1739.86 49.99
1 -2 0 1763.43 50
-1 2 0 1756.73 50.03
1 -3 0 2.57 0.26
1 -3 0 2.78 0.26
1 -3 0 2.01 0.29
-1 3 0 2.06 0.28
1 -3 0 2.17 0.24
1 -4 0 45.27 1.47
1 -4 0 45.46 1.51
1 -4 0 45.63 1.44
1 -4 0 41.68 1.42
-1 4 0 43.58 1.51
1 -5 0 1.05 0.3
1 -5 0 1.35 0.28
1 -5 0 1.42 0.34
1 -5 0 1.36 0.18
1 -5 0 1.52 0.16
-1 5 0 1.78 0.19
1 -5 0 1.39 0.28
-1 5 0 1.58 0.19
-1 5 0 1.82 0.38
1 -6 0 12.29 0.62
-1 6 0 13.12 0.52
-1 6 0 12.73 0.74
1 -6 0 13.61 0.5
1 -6 0 12.93 0.49
-1 6 0 13.45 0.54
-1 6 0 13.55 0.51
1 -6 0 11.45 0.62
1 -6 0 12.13 0.73
1 -7 0 135.01 3.93
-1 7 0 133.98 3.91
1 -7 0 128.4 4.01
-1 7 0 136.62 3.92
-1 7 0 128.02 3.94
1 -7 0 129.93 4.07
-1 7 0 129.36 4.26
1 -7 0 133.47 3.91
1 -7 0 135 3.92
-1 7 0 129.27 3.93
-1 7 0 130.73 3.95
1 -7 0 131.08 4.25
1 -7 0 135.71 4.11
1 -8 0 248.16 7.61
1 -8 0 251 7.4
-1 8 0 248.17 7.37
1 -8 0 249.77 7.49
-1 8 0 252.98 7.39
-1 8 0 253.31 7.38
-1 8 0 254.97 7.42
-1 8 0 250.97 7.82
1 -8 0 259.55 7.4
1 -8 0 255.88 7.39
-1 8 0 256.7 7.36
1 -9 0 118.86 3.57
1 -9 0 124.18 3.57
-1 9 0 110.21 3.54
1 -9 0 117.73 3.56
1 -9 0 121.51 3.79
-1 9 0 120.21 3.58
-1 9 0 112.53 3.99
1 -9 0 116.21 3.65
-1 9 0 119.14 3.54
-1 9 0 119.31 3.53
-1 9 0 124 3.85
-1 9 0 117.64 3.53
1 -9 0 120.4 3.63
-1 9 0 114.6 3.5
-1 10 0 5.15 0.54
-1 10 0 6.05 0.69
1 -10 0 4.04 0.46
-1 10 0 5.37 0.35
1 -10 0 5.04 0.48
1 -10 0 5.02 0.36
1 -10 0 5.8 0.4
-1 10 0 5.05 0.37
1 -10 0 4.65 0.38
-1 10 0 5.12 0.4
1 -10 0 5.19 0.61
-1 10 0 5.68 0.33
-1 10 0 6.52 0.34
-1 10 0 5.96 0.36
1 -10 0 5.56 0.46
1 -11 0 129.61 3.72
1 -11 0 128.15 3.76
-1 11 0 127.22 3.68
-1 11 0 125.08 3.66
-1 11 0 124.73 3.7
-1 11 0 126.91 3.69
1 -11 0 122.8 3.8
1 -11 0 115.94 3.66
-1 11 0 125.2 3.73
1 -11 0 119.57 3.7
1 -11 0 122.33 3.72
1 -11 0 123.38 3.79
-1 11 0 120.43 3.69
-1 11 0 127.25 3.66
-1 12 0 2.78 0.26
1 -12 0 2.92 0.24
-1 12 0 2.37 0.21
-1 12 0 2.74 0.19
1 -12 0 2.48 0.23
1 -12 0 3.19 0.36
-1 12 0 2.65 0.2
1 -12 0 2.48 0.29
-1 13 0 6.06 0.24
1 -13 0 5.81 0.33
-2 -14 0 1 0.17
-2 -14 0 0.71 0.2
2 14 0 1.4 0.19
-2 -14 0 0.69 0.24
-2 -14 0 0.71 0.21
2 14 0 1.13 0.21
-2 -13 0 66.52 1.98
2 13 0 63.45 1.95
2 13 0 63.59 1.97
-2 -13 0 64.58 1.99
2 13 0 65.37 1.94
2 13 0 60.79 1.99
2 13 0 62.55 1.94
-2 -13 0 66.39 2.03
2 12 0 2.72 0.27
2 12 0 2.17 0.3
2 12 0 2.86 0.26
-2 -12 0 2.73 0.28
-2 -12 0 2.95 0.32
2 12 0 2.6 0.26
2 12 0 3.26 0.26
2 12 0 2.61 0.23
2 12 0 3.12 0.28
-2 -12 0 3.21 0.41
2 11 0 0.95 0.23
2 11 0 1.66 0.28
2 11 0 0.15 0.22
2 11 0 1.63 0.27
2 11 0 0.65 0.47
-2 -11 0 0.63 0.23
2 11 0 0.85 0.24
-2 -11 0 1.3 0.27
-2 -11 0 0.38 0.36
2 11 0 0.92 0.23
2 11 0 0.32 0.36
-2 -11 0 0.68 0.2
2 11 0 0.99 0.25
2 11 0 0.63 0.25
2 10 0 64.53 2.01
2 10 0 64.93 2
-2 -10 0 59.19 1.98
-2 -10 0 61.91 2.04
2 10 0 65.83 1.99
-2 -10 0 65.23 2.32
2 10 0 60.89 2.25
-2 -10 0 62.72 1.97
2 10 0 65.39 1.98
2 10 0 65.59 2
2 10 0 63.34 2.41
2 10 0 63.07 2.02
-2 -10 0 67.35 2.53
2 10 0 64.41 1.99
-2 -10 0 64.46 1.96
2 9 0 1.5 0.24
2 9 0 1.52 0.23
-2 -9 0 1.7 0.19
-2 -9 0 1.85 0.2
-2 -9 0 1.36 0.21
2 9 0 1.42 0.26
-2 -9 0 1.44 0.5
2 9 0 1.67 0.47
2 9 0 1.41 0.24
2 9 0 1.2 0.23
-2 -9 0 1.25 0.3
2 9 0 1.55 0.21
-2 -9 0 1.35 0.38
2 9 0 2.03 0.22
2 9 0 1.56 0.37
2 9 0 1.18 0.24
2 9 0 1.73 0.23
-2 -8 0 518.28 15.07
2 8 0 528.46 15.05
-2 -8 0 512.98 14.82
2 8 0 520.1 14.84
2 8 0 515.53 14.83
-2 -8 0 529.82 15.25
2 8 0 506.19 14.85
2 8 0 504.91 15.15
-2 -8 0 517.14 14.81
-2 -8 0 515.16 14.81
-2 -7 0 74.05 2.68
-2 -7 0 79.72 2.57
2 7 0 81.38 2.55
-2 -7 0 79.08 2.44
2 7 0 78.67 2.63
2 7 0 79.76 2.39
-2 -7 0 73.81 2.67
-2 -7 0 82.3 2.36
-2 -6 0 65.32 2.06
2 6 0 61.94 2.1
2 6 0 63.86 1.92
-2 -6 0 63.88 2.17
2 6 0 65.78 2.05
-2 -6 0 61.15 2.17
2 6 0 64.5 1.98
-2 -6 0 64.46 2.03
-2 -5 0 1.9 0.24
-2 -5 0 0.06 0.22
-2 -5 0 0.25 0.3
2 5 0 0.59 0.27
2 5 0 0.32 0.21
-2 -5 0 1.2 0.32
2 5 0 0.96 0.22
-2 -5 0 0.7 0.2
2 4 0 32.16 1.15
-2 -4 0 34.67 1.13
2 4 0 37.69 1.14
-2 -4 0 36.84 1.23
-2 -4 0 35.13 1.1
-2 -4 0 34.76 1.12
-2 -4 0 33.64 1.12
2 3 0 1008.15 29.23
-2 -3 0 1035.74 29.23
-2 -3 0 997.82 29.28
-2 -3 0 1030.11 29.21
-2 -3 0 1023.05 29.17
2 2 0 29.84 0.93
-2 -2 0 30.42 0.94
-2 -2 0 31.46 0.92
2 2 0 30.98 0.94
-2 -2 0 33.56 0.97
-2 -2 0 31.93 0.95
2 2 0 29.05 0.96
-2 -2 0 28.64 0.97
-2 -1 0 363.01 10.47
-2 -1 0 368.28 10.48
2 1 0 366.56 10.44
2 1 0 360.96 10.47
-2 -1 0 366.3 10.48
-2 -1 0 362.81 10.47
2 0 0 1146.32 32.62
-2 0 0 1126.43 32.63
2 0 0 1126.57 32.63
-2 0 0 1126.93 32.58
-2 0 0 1140.45 32.62
2 0 0 1152.17 32.6
-2 0 0 1181.77 32.64
-2 1 0 323.16 9.69
2 -1 0 346.36 9.7
2 -1 0 337.42 9.7
-2 1 0 337.99 9.68
2 -2 0 2.69 0.25
2 -2 0 2.82 0.25
-2 2 0 3.07 0.28
-2 2 0 3.49 0.26
2 -2 0 2.73 0.28
-2 2 0 2.3 0.28
2 -3 0 1994.72 59.18
2 -3 0 2037.06 59.12
-2 3 0 2012.29 59.15
2 -3 0 2073.05 59.12
2 -3 0 2180.01 59.11
2 -4 0 68.63 2.04
-2 4 0 67.72 2.05
2 -4 0 68.05 2.03
-2 4 0 68.84 2.06
-2 4 0 66.28 2.23
-2 4 0 66.82 2.04
2 -4 0 67.94 2.28
2 -4 0 67.47 2.17
2 -4 0 70.28 2.16
-2 4 0 68.24 2.01
2 -4 0 68.54 2.2
2 -4 0 69.58 2.04
2 -5 0 503.63 14.11
-2 5 0 488.1 14.13
-2 5 0 482.73 14.14
2 -5 0 495.61 14.11
2 -5 0 488.27 14.42
-2 5 0 484.37 14.12
-2 5 0 498.05 14.38
2 -5 0 477.17 14.27
2 -5 0 500.36 14.33
2 -5 0 482.36 14.25
2 -5 0 495.51 14.12
-2 5 0 489.29 14.12
2 -6 0 5.66 0.3
-2 6 0 5.02 0.33
2 -6 0 5.91 0.32
-2 6 0 5.63 0.31
2 -6 0 5.63 0.32
-2 6 0 5.89 0.31
-2 6 0 4.85 0.3
2 -6 0 4.66 0.42
-2 6 0 4.8 0.51
2 -6 0 5.34 0.58
2 -6 0 6.37 0.46
2 -6 0 5.5 0.5
2 -7 0 337.71 9.72
-2 7 0 328.97 9.5
2 -7 0 315.09 9.61
-2 7 0 324.05 9.5
-2 7 0 339.47 9.53
-2 7 0 332.51 9.9
2 -7 0 315 9.69
2 -7 0 334.12 9.97
-2 7 0 322.23 9.48
-2 7 0 317.14 9.52
2 -7 0 325.38 9.51
2 -7 0 339.67 9.51
2 -7 0 322.01 9.51
-2 7 0 337.88 9.5
2 -8 0 59.6 1.9
2 -8 0 61.62 1.9
-2 8 0 59.8 1.86
-2 8 0 59.7 1.89
2 -8 0 59.51 2.24
2 -8 0 60.47 2.01
-2 8 0 59.19 1.87
-2 8 0 62.17 2.32
2 -8 0 61.23 2.39
-2 8 0 61.89 1.91
2 -8 0 58.17 1.89
-2 8 0 57.87 1.82
-2 8 0 58.29 1.86
-2 9 0 36.59 1.47
2 -9 0 35.72 1.34
-2 9 0 36.67 1.2
2 -9 0 33.23 1.31
2 -9 0 35.58 1.21
-2 9 0 35.89 1.62
-2 9 0 35.02 1.16
2 -9 0 35.15 1.22
2 -9 0 36.7 1.21
2 -9 0 33.59 1.17
2 -9 0 32.43 1.53
2 -9 0 37.07 1.58
-2 9 0 35.88 1.18
-2 9 0 35.69 1.2
2 -9 0 34.56 1.28
2 -10 0 34.19 1.16
-2 10 0 32.34 1.1
2 -10 0 33.18 1.17
2 -10 0 34.74 1.16
-2 10 0 34.08 1.13
2 -10 0 33.83 1.25
-2 10 0 33.85 1.19
2 -10 0 35.17 1.11
2 -10 0 33.82 1.22
-2 10 0 34.4 1.11
-2 10 0 32.63 1.15
-2 10 0 33.63 1.12
2 -10 0 32.44 1.26
-2 11 0 22.68 0.87
2 -11 0 25.87 0.91
-2 11 0 23.64 0.8
-2 11 0 24.58 0.8
-2 11 0 23.35 0.84
-2 11 0 24.93 0.81
2 -11 0 23.74 0.95
2 -11 0 24.94 0.85
2 -11 0 22.93 0.85
-2 11 0 24.38 0.79
2 -11 0 24.85 0.93
2 -12 0 31.88 1.09
-2 12 0 32.83 1.05
2 -12 0 32.59 1.04
2 -12 0 34 1.09
2 -12 0 31.98 1.06
-2 13 0 5.23 0.2
2 -13 0 4.67 0.21
-3 -15 0 20.03 0.66
-3 -15 0 21.73 0.67
3 15 0 20.87 0.67
-3 -15 0 20.85 0.69
3 15 0 21.04 0.66
-3 -15 0 22.2 0.68
-3 -14 0 9.06 0.39
-3 -14 0 8.84 0.45
3 14 0 8.12 0.39
3 14 0 8.13 0.4
-3 -14 0 8.12 0.37
-3 -14 0 9.1 0.42
-3 -14 0 8.61 0.37
3 13 0 57.64 1.8
3 13 0 59.13 1.79
3 13 0 57.87 1.81
3 13 0 61 1.84
-3 -13 0 59.72 1.82
-3 -13 0 57.78 1.83
-3 -13 0 57.6 1.86
3 13 0 57.86 1.78
3 13 0 58.61 1.85
-3 -12 0 70.87 2.15
-3 -12 0 66.89 2.12
-3 -12 0 61.84 2.37
-3 -12 0 67.63 2.11
3 12 0 71.27 2.13
3 12 0 68.97 2.11
3 12 0 71.1 2.13
3 12 0 67.75 2.14
-3 -12 0 67.29 2.19
3 12 0 67.81 2.1
3 12 0 68.75 2.08
3 12 0 70.41 2.55
3 11 0 49.86 1.58
3 11 0 47.19 1.55
3 11 0 46.48 1.57
3 11 0 48.47 1.56
-3 -11 0 48.56 1.53
3 11 0 49.43 1.53
-3 -11 0 49.6 1.55
-3 -11 0 50.43 1.57
3 11 0 47.5 1.53
3 11 0 49.29 1.97
-3 -11 0 48.11 1.9
3 11 0 47.58 1.55
3 11 0 49.83 1.86
3 11 0 47.85 1.54
3 11 0 48.15 1.56
-3 -10 0 52.65 1.64
-3 -10 0 51.78 1.63
3 10 0 55.04 1.69
3 10 0 55.68 1.67
3 10 0 53.72 1.66
3 10 0 51.8 1.68
3 10 0 51.3 1.65
3 10 0 52.27 1.66
3 10 0 54 1.68
-3 -10 0 49.74 1.95
-3 -10 0 52 1.66
-3 -10 0 51.9 2.14
3 10 0 50.89 2.03
3 10 0 51.45 1.68
3 10 0 54.37 1.95
-3 -9 0 5.2 0.29
-3 -9 0 5.65 0.29
3 9 0 5.11 0.33
3 9 0 5.88 0.59
3 9 0 5.7 0.33
-3 -9 0 5.04 0.63
-3 -9 0 5.16 0.63
-3 -9 0 5.47 0.51
3 9 0 5.09 0.31
3 9 0 5.82 0.34
3 9 0 5.62 0.31
3 9 0 5.29 0.31
3 9 0 5.03 0.32
3 9 0 5.13 0.31
3 9 0 4.74 0.47
3 8 0 30.05 1.06
-3 -8 0 32.28 1.36
-3 -8 0 29.3 1.13
3 8 0 32.06 1.18
3 8 0 30.39 1.24
-3 -8 0 29.56 1.31
3 8 0 30.68 0.98
-3 -8 0 28.96 1.17
3 8 0 28.5 0.96
-3 -8 0 28.84 0.95
-3 -7 0 0.51 0.13
3 7 0 0.34 0.26
-3 -7 0 0.38 0.37
3 7 0 0.28 0.15
3 7 0 0.74 0.31
-3 -7 0 1.17 0.31
-3 -7 0 0.64 0.26
3 7 0 0.72 0.25
-3 -7 0 0.35 0.23
-3 -7 0 1.47 0.41
3 6 0 824.7 24.01
3 6 0 841.97 24.13
-3 -6 0 832.62 24.22
3 6 0 831.17 24.16
-3 -6 0 847.37 24.14
-3 -6 0 851.45 24.12
3 6 0 851.4 24.12
-3 -6 0 846.65 24.27
3 5 0 387 11.19
3 5 0 380.62 11.19
-3 -5 0 370.57 11.23
-3 -5 0 392.16 11.2
3 5 0 388.53 11.2
-3 -5 0 380.48 11.28
-3 -5 0 384.17 11.15
-3 -5 0 388.87 11.18
-3 -5 0 398.18 11.18
3 4 0 121.53 3.59
-3 -4 0 125.47 3.61
3 4 0 119.44 3.58
-3 -4 0 119.6 3.57
-3 -4 0 118.17 3.57
-3 -4 0 121.2 3.66
-3 -4 0 123.29 3.59
-3 -3 0 111.59 3.37
3 3 0 105.28 3.32
-3 -3 0 113.8 3.3
3 3 0 109.34 3.28
-3 -3 0 113.13 3.31
-3 -3 0 112.93 3.33
-3 -3 0 113.49 3.36
-3 -3 0 115.21 3.27
3 3 0 116.83 3.3
-3 -3 0 112.1 3.32
-3 -2 0 1794.86 49.9
-3 -2 0 1756.32 49.87
-3 -2 0 1738.51 49.86
3 2 0 1705.49 49.85
-3 -2 0 1737.9 49.89
3 2 0 1764.82 49.89
-3 -1 0 405.2 11.93
-3 -1 0 413.18 11.93
-3 -1 0 424.45 11.93
3 1 0 412.88 11.92
3 0 0 19.81 0.71
3 0 0 20.64 0.68
-3 0 0 20.27 0.66
-3 0 0 20.27 0.73
3 0 0 21.42 0.73
3 -1 0 339.39 10.06
-3 1 0 341.14 10.02
3 -1 0 346.41 10.03
3 -1 0 348.28 10.03
-3 1 0 343.09 10.06
3 -1 0 344.66 10.06
3 -1 0 354.6 9.95
-3 1 0 344.74 10.05
3 -2 0 555.05 16.56
3 -2 0 560.51 16.55
-3 2 0 561.09 16.54
-3 2 0 579.54 16.55
3 -2 0 579.82 16.56
3 -2 0 587.54 16.47
-3 2 0 580.98 16.55
3 -3 0 115.34 3.37
-3 3 0 115.67 3.4
3 -3 0 115.65 3.38
3 -3 0 114.16 3.38
-3 3 0 115.86 3.39
3 -3 0 119.28 3.48
3 -3 0 118.36 3.55
-3 3 0 114.09 3.41
3 -3 0 112.98 3.53
-3 3 0 110.71 3.54
3 -3 0 112.67 3.57
-3 4 0 202.47 5.89
3 -4 0 199.61 5.86
3 -4 0 200.38 5.87
-3 4 0 201.28 5.88
3 -4 0 202.96 5.87
-3 4 0 198.71 5.86
3 -4 0 202.84 6.08
3 -4 0 205.33 6.01
3 -4 0 197.19 6.04
3 -4 0 204.78 6.13
-3 4 0 207.25 5.86
-3 4 0 197.19 6.08
-3 5 0 88.57 2.74
-3 5 0 90.5 2.75
3 -5 0 90.09 2.72
3 -5 0 90.16 2.98
3 -5 0 85.27 2.91
-3 5 0 96.41 3.02
3 -5 0 91.92 3.05
-3 5 0 91.2 2.73
-3 5 0 94.5 2.74
3 -5 0 91.71 2.73
3 -5 0 91.26 2.73
-3 5 0 89.29 2.7
3 -6 0 86.04 2.67
3 -6 0 92.21 3.07
-3 6 0 87.09 2.67
-3 6 0 88.34 3
-3 6 0 86.07 2.66
-3 6 0 90.49 2.69
-3 6 0 83.67 2.67
-3 6 0 83.83 2.61
3 -6 0 91.5 2.67
3 -6 0 89.09 2.67
-3 6 0 90.41 2.7
-3 6 0 88.52 2.68
3 -6 0 85.64 2.66
3 -6 0 90.77 2.98
3 -6 0 87.4 2.69
-3 6 0 90.78 2.64
3 -6 0 89.84 2.7
3 -6 0 86.24 2.78
-3 6 0 88.65 2.64
3 -6 0 86.76 2.69
3 -7 0 21.07 0.93
-3 7 0 21.17 0.77
3 -7 0 19.9 0.8
3 -7 0 21.97 0.79
-3 7 0 20.94 0.8
-3 7 0 22.81 1.15
3 -7 0 25.1 1.23
-3 7 0 20.29 0.75
3 -7 0 21.72 0.8
3 -7 0 19.8 0.79
3 -7 0 22.35 0.76
-3 7 0 20.97 0.8
3 -7 0 22.6 1.1
3 -7 0 20.34 1.05
-3 7 0 20.32 0.75
-3 7 0 20.36 0.76
-3 7 0 18.74 0.77
3 -7 0 20.56 0.8
3 -8 0 60.39 1.92
3 -8 0 59.99 1.92
-3 8 0 61.54 2.33
-3 8 0 58.26 1.86
-3 8 0 58.9 1.9
3 -8 0 59.23 1.88
3 -8 0 58.4 2.27
3 -8 0 61.58 2.26
3 -8 0 63.65 2.06
-3 8 0 60.57 1.89
-3 8 0 57.85 1.89
-3 8 0 60.29 1.88
3 -8 0 63.21 1.92
3 -9 0 44.79 1.71
-3 9 0 44.22 1.82
3 -9 0 43.77 1.56
-3 9 0 43.86 1.41
-3 9 0 42.87 1.37
3 -9 0 42.37 1.43
3 -9 0 44.59 1.57
3 -9 0 40.63 1.38
3 -9 0 45.37 1.82
3 -9 0 42.86 1.5
3 -9 0 45.86 1.79
-3 9 0 43.57 1.41
-3 9 0 44.38 1.41
3 -9 0 42.09 1.44
-3 9 0 44.75 1.43
3 -10 0 31.03 1.08
-3 10 0 30.55 1.11
3 -10 0 31.67 1.14
-3 10 0 33.13 1.05
-3 10 0 32.72 1.1
-3 10 0 31.37 1.05
3 -10 0 31.48 1.09
-3 10 0 33.17 1.03
-3 10 0 33.92 1.07
3 -10 0 31.38 1.19
3 -11 0 40.24 1.29
-3 11 0 39.08 1.2
-3 11 0 38.87 1.24
-3 11 0 40.26 1.2
3 -11 0 39.49 1.25
3 -11 0 38.96 1.3
3 -11 0 39.41 1.32
-3 11 0 38.51 1.27
3 -11 0 40.29 1.27
-3 12 0 31.9 0.88
3 -12 0 30.67 0.89
3 -12 0 30.64 0.91
-4 -15 0 17.94 0.57
4 15 0 16.76 0.59
-4 -15 0 18.24 0.59
4 15 0 16.56 0.61
4 15 0 17.84 0.58
4 15 0 17.31 0.56
4 15 0 16.85 0.59
4 14 0 150.55 4.43
-4 -14 0 142.77 4.41
-4 -14 0 152.85 4.43
-4 -14 0 149.64 4.43
4 14 0 154.6 4.46
-4 -14 0 153.6 4.47
4 14 0 154.64 4.44
4 13 0 9.28 0.47
-4 -13 0 8.73 0.43
-4 -13 0 9.07 0.45
4 13 0 9.4 0.47
4 13 0 8.79 0.38
4 13 0 9.26 0.43
4 13 0 8.82 0.42
-4 -12 0 24.57 0.82
4 12 0 23.11 0.82
4 12 0 24.25 0.9
4 12 0 23.74 0.81
-4 -12 0 22.87 0.83
-4 -12 0 21.28 1.37
-4 -12 0 23.47 0.85
4 12 0 25.22 0.87
4 12 0 22.72 0.86
4 12 0 23.87 0.85
4 12 0 22.79 0.83
-4 -12 0 23.66 1.16
4 12 0 24.59 1.21
4 12 0 23.96 1.12
-4 -12 0 23.69 0.9
-4 -11 0 81.93 2.49
-4 -11 0 81.82 2.5
4 11 0 81.94 2.51
4 11 0 83.99 2.51
-4 -11 0 80.82 2.87
4 11 0 81.41 2.91
4 11 0 81.17 2.53
4 11 0 83.02 2.49
4 11 0 83.23 2.52
4 11 0 82.21 2.54
4 11 0 83.93 2.55
-4 -11 0 84.61 2.52
4 11 0 81.5 2.52
4 11 0 85.65 2.85
-4 -10 0 15.72 0.6
-4 -10 0 16.08 0.59
4 10 0 15.7 0.6
4 10 0 14.81 0.6
4 10 0 15.69 0.64
-4 -10 0 15.95 0.89
4 10 0 17.22 0.64
4 10 0 17.96 0.94
4 10 0 17.2 0.65
4 10 0 15.08 0.64
4 10 0 15.84 0.59
4 10 0 14.99 0.61
4 10 0 15.67 0.61
4 10 0 16.74 0.86
4 9 0 9.03 0.4
4 9 0 9.07 0.4
4 9 0 8 0.37
4 9 0 10.07 0.42
4 9 0 8.64 0.43
4 9 0 8.19 0.42
-4 -9 0 10.56 0.78
4 9 0 8.95 0.52
-4 -9 0 8.74 0.56
4 9 0 8.02 0.41
-4 -9 0 8.68 0.6
4 9 0 9.15 0.63
-4 -9 0 7.02 0.64
4 9 0 8.44 0.39
4 9 0 8.47 0.38
4 9 0 8.17 0.38
4 9 0 8.59 0.42
4 9 0 7.86 0.56
-4 -8 0 235.68 7.04
-4 -8 0 231.53 7.03
4 8 0 236.59 7.07
-4 -8 0 238.74 7.14
4 8 0 234.69 6.82
-4 -8 0 232.07 6.99
-4 -8 0 238.04 7.23
4 8 0 237.32 6.99
4 8 0 233.81 7.02
4 7 0 610.88 17.56
4 7 0 596.33 17.38
-4 -7 0 616.12 17.63
4 7 0 617.12 17.58
-4 -7 0 607.21 17.57
4 7 0 606.16 17.4
-4 -7 0 604.52 17.72
4 7 0 616.95 17.55
-4 -7 0 602.71 17.53
-4 -6 0 433.27 12.24
4 6 0 429.73 12.22
4 6 0 415.86 12.2
-4 -6 0 407.24 12.24
-4 -6 0 412.19 12.16
-4 -6 0 430.54 12.2
4 6 0 430.95 12.24
-4 -6 0 418.67 12.21
-4 -6 0 403.67 12.32
-4 -5 0 795.37 23.6
-4 -5 0 835.12 23.58
-4 -5 0 824.22 23.68
-4 -5 0 832.92 23.69
4 5 0 815.6 23.6
4 5 0 819.89 23.56
-4 -5 0 826.53 23.59
-4 -4 0 812.8 22.7
4 4 0 786.06 22.68
-4 -4 0 788.2 22.8
-4 -4 0 783.42 22.78
-4 -4 0 793.65 22.72
-4 -4 0 794.21 22.76
4 4 0 789.14 22.7
-4 -4 0 784.99 22.73
4 3 0 7.57 0.3
-4 -3 0 7.75 0.41
-4 -3 0 7.73 0.4
-4 -3 0 7.95 0.43
-4 -2 0 977.05 28.07
4 2 0 999.16 28.06
-4 -2 0 977.55 28.08
4 2 0 972.29 27.97
4 1 0 628.82 17.96
-4 -1 0 625.61 17.96
-4 -1 0 616.9 17.98
4 0 0 200.76 5.9
4 0 0 197.6 5.93
-4 0 0 196.55 5.93
4 0 0 205.46 5.85
-4 0 0 199.59 5.84
4 0 0 204.2 5.82
4 -1 0 276.66 7.9
-4 1 0 270.04 7.95
4 -1 0 269.55 7.95
-4 1 0 266.7 7.87
4 -1 0 271.41 7.89
-4 1 0 268.88 7.92
4 -2 0 486.86 14.17
-4 2 0 490.31 14.07
4 -2 0 481.94 13.99
4 -2 0 496.37 14.14
-4 2 0 476.75 14.11
-4 2 0 489.67 14.14
4 -2 0 490.62 14.12
-4 2 0 490.57 14
-4 2 0 484.94 14
4 -2 0 499.35 13.99
-4 2 0 474.16 14
-4 3 0 0.32 0.21
4 -3 0 0.81 0.34
4 -3 0 0.87 0.29
-4 3 0 0.43 0.29
4 -3 0 0.84 0.33
-4 3 0 0.69 0.15
4 -3 0 0.79 0.17
4 -3 0 0.45 0.14
4 -3 0 0.5 0.17
-4 3 0 0.53 0.19
-4 3 0 0.45 0.19
4 -3 0 0.69 0.17
-4 4 0 13.97 0.56
4 -4 0 12.64 0.74
4 -4 0 14.25 0.73
4 -4 0 14.37 0.56
4 -4 0 14.45 0.52
-4 4 0 13.72 0.54
4 -4 0 15.25 0.82
-4 4 0 12.76 0.75
-4 4 0 16.37 0.59
4 -4 0 13.99 0.56
-4 4 0 15.6 0.55
4 -4 0 13.65 0.55
4 -4 0 14.03 0.54
-4 4 0 15.13 0.59
4 -5 0 144.5 4.26
-4 5 0 145.84 4.18
4 -5 0 140.29 4.25
-4 5 0 145.18 4.22
-4 5 0 138.88 4.2
4 -5 0 141.8 4.32
4 -5 0 146.9 4.22
4 -5 0 139.9 4.16
-4 5 0 140.42 4.18
4 -5 0 138.82 4.21
-4 5 0 143.01 4.22
4 -5 0 143.88 4.21
4 -5 0 143.4 4.56
-4 5 0 142.12 4.51
-4 5 0 143.75 4.2
-4 5 0 142.72 4.25
4 -5 0 144.25 4.19
4 -5 0 136.04 4.51
-4 5 0 145.34 4.21
4 -5 0 144.35 4.48
-4 5 0 137.03 4.15
-4 5 0 140.93 4.18
4 -5 0 139.1 4.24
4 -6 0 49.32 1.8
4 -6 0 52.5 1.72
-4 6 0 53.22 1.65
-4 6 0 53.9 1.71
-4 6 0 51.65 1.67
4 -6 0 50.9 1.62
4 -6 0 53.09 1.69
4 -6 0 54.22 1.69
-4 6 0 50.31 1.63
-4 6 0 54.1 1.68
-4 6 0 51.93 2
-4 6 0 54.57 1.72
4 -6 0 53.66 1.66
-4 6 0 52.51 1.73
4 -6 0 55.3 2.04
4 -6 0 54.43 1.98
4 -6 0 51.55 1.73
-4 6 0 52.46 1.65
4 -6 0 51.9 1.72
-4 7 0 87.89 2.61
4 -7 0 80.44 2.75
4 -7 0 83.3 2.74
4 -7 0 84.87 2.63
-4 7 0 84.89 3
4 -7 0 86.1 2.65
-4 7 0 86.79 2.58
4 -7 0 81.56 2.62
4 -7 0 81.19 2.58
4 -7 0 90.26 3.04
4 -7 0 83.2 2.94
-4 7 0 90.18 2.6
-4 7 0 85.22 2.6
-4 7 0 84.71 2.61
4 -7 0 82.68 2.93
-4 8 0 24.81 0.89
4 -8 0 26.58 1.07
4 -8 0 25.27 1.05
4 -8 0 25.8 0.92
-4 8 0 22.16 1.19
4 -8 0 27.18 0.92
-4 8 0 25.45 0.91
4 -8 0 25.21 0.87
4 -8 0 24.93 1.25
4 -8 0 24.04 1.18
-4 8 0 24.7 0.85
4 -8 0 20.3 1.13
-4 8 0 24.25 0.89
-4 8 0 24.27 0.88
-4 9 0 64.45 1.95
4 -9 0 61.39 2.03
-4 9 0 62.97 1.94
-4 9 0 61.65 1.95
-4 9 0 65.12 1.93
4 -9 0 62.4 2.08
4 -9 0 60.2 2.04
4 -9 0 61.66 1.96
-4 9 0 62.32 2
4 -9 0 60.81 2.07
-4 10 0 5.11 0.25
-4 10 0 4.93 0.32
4 -10 0 4.63 0.39
4 -10 0 5.37 0.38
4 -10 0 4.38 0.32
4 -10 0 4.95 0.42
4 -10 0 4.66 0.34
-4 10 0 5.29 0.29
-4 11 0 1.37 0.17
4 -11 0 1.43 0.22
4 -11 0 1.34 0.22
-4 11 0 1.07 0.17
5 15 0 7.16 0.34
5 15 0 7.32 0.29
-5 -15 0 7.97 0.35
-5 -15 0 7.46 0.32
5 15 0 7.38 0.32
5 15 0 7.86 0.35
5 15 0 7.42 0.33
5 15 0 7.64 0.31
5 14 0 146.22 4.28
-5 -14 0 147.78 4.28
5 14 0 143.17 4.3
5 14 0 148.5 4.32
-5 -14 0 147.61 4.31
-5 -14 0 144.43 4.29
-5 -14 0 143.16 4.28
-5 -13 0 105.97 3.21
5 13 0 108.92 3.23
5 13 0 103.48 3.16
-5 -13 0 106.6 3.2
5 13 0 110.26 3.22
5 13 0 106.57 3.21
5 13 0 111.91 3.25
-5 -12 0 61.85 1.97
-5 -12 0 65.56 1.99
5 12 0 65.48 1.98
5 12 0 62.87 1.97
5 12 0 65.41 2.04
5 12 0 62.42 2.01
-5 -12 0 62.86 1.99
-5 -12 0 73.66 2.69
5 12 0 66.89 2.02
5 12 0 61.8 1.96
-5 -12 0 61.61 2.34
5 12 0 60.29 2.3
5 12 0 67.25 2.03
5 12 0 67.53 2.35
5 12 0 69.35 2.06
-5 -11 0 179.69 6.34
5 11 0 201.12 5.79
-5 -11 0 186.38 6.09
5 11 0 193.62 6.11
-5 -11 0 199.7 5.77
5 11 0 198.1 5.79
5 11 0 195.28 5.79
5 11 0 189.36 5.73
5 11 0 196.97 5.74
-5 -11 0 194.66 5.74
-5 -11 0 197.39 5.75
5 11 0 188.55 6.07
5 11 0 199.34 5.76
5 11 0 198.17 5.77
5 11 0 201.1 5.74
5 10 0 232.55 6.79
5 10 0 238.97 6.83
-5 -10 0 233.57 6.78
-5 -10 0 235.39 7.38
-5 -10 0 238.26 7.05
-5 -10 0 219.22 7.09
5 10 0 236.65 7.12
5 10 0 225.66 6.78
5 10 0 232.17 6.83
5 10 0 236.46 6.79
5 10 0 238.73 6.84
5 10 0 230.24 6.79
5 10 0 235.72 6.81
5 10 0 230.45 6.81
5 10 0 230.76 6.78
5 10 0 238.82 7.11
5 9 0 117.93 3.45
5 9 0 118.22 3.47
5 9 0 113.25 3.45
5 9 0 112.45 3.44
5 9 0 117.64 3.45
5 9 0 115.02 3.43
5 9 0 114.23 3.44
5 9 0 118.15 3.47
-5 -9 0 115.49 3.41
-5 -9 0 115.47 3.91
5 9 0 109.77 3.64
-5 -9 0 118.63 3.66
-5 -9 0 119.49 3.71
5 9 0 117.64 3.7
5 9 0 118.44 3.7
5 9 0 115.35 3.47
5 8 0 132.95 3.83
5 8 0 127.56 3.8
5 8 0 127.66 4.01
-5 -8 0 136.18 4.06
5 8 0 130.91 4.04
-5 -8 0 126.33 3.79
-5 -8 0 127.96 4.2
5 8 0 122.65 4.03
-5 -8 0 124.26 3.99
-5 -8 0 120.42 4.18
5 8 0 137.84 3.85
5 8 0 134.3 3.85
-5 -7 0 1.19 0.32
5 7 0 0.79 0.26
-5 -7 0 1.09 0.3
5 7 0 0.93 0.26
-5 -7 0 1.61 0.38
-5 -7 0 1.6 0.25
-5 -7 0 0.8 0.28
-5 -7 0 0.34 0.24
-5 -7 0 2.55 0.44
5 7 0 1.37 0.34
-5 -6 0 865.26 25.15
5 6 0 868.81 24.91
5 6 0 867.87 24.97
5 6 0 888.97 25.11
-5 -6 0 877.07 25.06
-5 -6 0 861.09 25.03
-5 -6 0 865.47 25.14
5 6 0 869.45 25.05
-5 -5 0 213.6 6.11
-5 -5 0 202.24 6.16
-5 -5 0 207.14 6.14
5 5 0 205 6.01
-5 -5 0 208.45 6.19
5 5 0 208.22 6
5 4 0 0.88 0.14
-5 -4 0 0.22 0.26
-5 -4 0 -0.04 0.27
-5 -4 0 0.47 0.25
5 3 0 75.8 2.5
-5 -3 0 80.81 2.53
5 3 0 82.56 2.38
-5 -3 0 82.42 2.55
-5 -3 0 83.25 2.54
5 2 0 177.43 5.31
-5 -2 0 179.37 5.32
-5 -2 0 177.18 5.33
5 2 0 178.78 5.18
-5 -2 0 184.5 5.35
5 1 0 2.02 0.28
-5 -1 0 2.49 0.34
5 0 0 171.98 5.05
-5 0 0 166.24 4.94
5 0 0 169.74 4.91
-5 0 0 170.42 5.07
5 0 0 170.22 5.1
5 0 0 172.16 4.95
-5 0 0 169.99 5.08
5 -1 0 51.31 1.62
-5 1 0 52.5 1.62
-5 1 0 52.08 1.64
5 -1 0 55.39 1.81
-5 1 0 53.68 1.78
-5 1 0 51.8 1.75
-5 1 0 53 1.83
5 -1 0 52.63 1.62
-5 1 0 53.27 1.69
5 -1 0 56.02 1.77
-5 1 0 54.26 1.64
5 -1 0 54.41 1.63
-5 2 0 56.19 1.68
5 -2 0 52.17 1.64
-5 2 0 52.83 1.66
-5 2 0 57.36 1.85
5 -2 0 51.61 1.85
5 -2 0 53.43 1.88
-5 2 0 56.06 1.77
5 -2 0 53.28 1.8
-5 2 0 51.73 1.77
5 -2 0 53.25 1.81
-5 2 0 54.96 1.67
5 -2 0 53.25 1.65
5 -2 0 52.27 1.62
5 -3 0 167.87 5.3
-5 3 0 170.85 5.12
5 -3 0 172.44 5.24
5 -3 0 172.56 5.04
5 -3 0 174.52 5
-5 3 0 170.46 5
5 -3 0 175.34 5.26
-5 3 0 171.01 5.22
5 -3 0 173.3 5.04
-5 3 0 171.05 5.05
-5 3 0 166.11 5.06
5 -3 0 171.16 5.02
-5 4 0 21.8 0.83
5 -4 0 23.49 0.9
-5 4 0 23.21 0.79
-5 4 0 22.86 1.03
5 -4 0 20.46 0.86
5 -4 0 24.47 0.93
5 -4 0 24.93 0.83
5 -4 0 23.72 0.78
5 -4 0 24.47 0.89
-5 4 0 23.04 0.79
-5 4 0 23.83 0.85
5 -4 0 23.18 0.83
-5 4 0 22.28 0.81
-5 4 0 21.73 0.85
-5 4 0 24.47 0.85
5 -4 0 22.1 0.79
5 -4 0 23.11 1.09
5 -4 0 22.82 1.03
-5 4 0 21.57 0.81
-5 4 0 21.6 0.77
-5 4 0 20.92 0.78
5 -4 0 22.93 0.87
5 -5 0 235.63 7.13
-5 5 0 244.01 7.39
-5 5 0 239.29 7.07
-5 5 0 250.39 7.09
5 -5 0 235.2 7.2
5 -5 0 238.11 7.02
5 -5 0 236.06 7.08
5 -5 0 242.82 7.08
-5 5 0 242.97 7.11
-5 5 0 242.1 7.05
5 -5 0 245.62 7.13
-5 5 0 246.46 7.04
-5 5 0 244.29 7.12
5 -5 0 234.09 7.05
5 -5 0 237.64 7.44
5 -5 0 242.45 7.37
-5 5 0 256.03 7.07
-5 5 0 238.27 7.02
5 -5 0 245.58 7.4
-5 5 0 244.51 7.05
5 -5 0 238.45 7.12
5 -6 0 89.37 2.78
-5 6 0 92.65 3.08
-5 6 0 89.96 2.75
-5 6 0 89.24 2.72
5 -6 0 88.55 2.88
5 -6 0 88.48 2.74
5 -6 0 90.84 2.74
-5 6 0 84.73 2.68
5 -6 0 91.9 2.79
-5 6 0 91.54 2.69
5 -6 0 86.5 2.69
5 -6 0 88.93 3.12
5 -6 0 89.45 3.04
5 -6 0 88.89 3.06
5 -6 0 86.52 2.71
-5 6 0 90.73 2.7
5 -6 0 87.08 2.77
5 -7 0 56.34 1.9
5 -7 0 60.8 1.94
-5 7 0 60.44 1.84
5 -7 0 58.72 2.04
-5 7 0 61.34 1.88
5 -7 0 56.81 2.02
5 -7 0 57.84 1.85
5 -7 0 60.58 2.29
5 -7 0 60.65 2.21
-5 7 0 63.08 1.9
5 -7 0 58.86 1.87
5 -7 0 58.67 2.22
-5 7 0 59.99 1.88
5 -8 0 37.87 1.4
-5 8 0 38.8 1.31
-5 8 0 41.81 1.32
-5 8 0 40.89 1.33
5 -8 0 39.99 1.34
-5 8 0 42.23 1.38
5 -8 0 40.99 1.47
5 -8 0 40.63 1.36
-5 8 0 40.47 1.3
5 -8 0 43.66 1.49
5 -8 0 40.43 1.41
5 -8 0 38.93 1.34
-5 9 0 2.02 0.19
-5 9 0 1.77 0.24
-5 9 0 1.33 0.26
5 -9 0 1.53 0.35
-5 9 0 1.94 0.22
-5 9 0 1.45 0.22
5 -9 0 1.6 0.31
5 -9 0 0.97 0.3
5 -10 0 15.43 0.59
-5 10 0 14.65 0.55
-5 10 0 15.61 0.55
5 -10 0 15.29 0.57
5 -10 0 15.45 0.62
-6 -15 0 0.21 0.14
6 15 0 0.41 0.14
6 15 0 0.39 0.15
6 15 0 0.29 0.2
6 15 0 0.48 0.13
6 15 0 0.46 0.18
6 15 0 0.85 0.19
6 15 0 1.01 0.16
-6 -15 0 0.66 0.15
-6 -15 0 0.32 0.13
-6 -15 0 0.49 0.17
6 14 0 33.01 1.06
6 14 0 33.2 1.05
-6 -14 0 32.4 1.03
6 14 0 32.48 1.05
6 14 0 32.71 1.08
6 14 0 32.74 1.1
-6 -14 0 30.78 1.05
-6 -14 0 30.8 1.06
-6 -13 0 102.17 3.09
6 13 0 103.05 3.13
6 13 0 101.52 3.08
-6 -13 0 105.31 3.12
6 13 0 104.87 3.12
6 13 0 103.82 3.13
6 13 0 109.16 3.18
6 13 0 104.68 3.15
-6 -13 0 104.24 3.13
6 12 0 52.82 1.74
-6 -12 0 54.51 1.7
-6 -12 0 54.02 1.71
6 12 0 53.53 1.7
6 12 0 55.39 1.75
-6 -12 0 54.58 1.73
6 12 0 55.15 1.76
6 12 0 56.14 1.76
-6 -12 0 55.83 2.33
6 12 0 56.5 1.77
6 12 0 55.59 1.8
-6 -11 0 4.67 0.3
6 11 0 4.94 0.38
6 11 0 5.14 0.36
6 11 0 4.65 0.32
-6 -11 0 4.35 0.67
6 11 0 5.08 0.41
6 11 0 5.17 0.34
6 11 0 4.77 0.31
6 11 0 4.4 0.37
6 11 0 5.35 0.31
6 10 0 14.86 0.63
6 10 0 13.67 0.78
-6 -10 0 11.9 0.96
-6 -10 0 13.5 0.75
6 10 0 15.62 0.59
6 10 0 14.03 0.6
6 10 0 14.7 0.66
-6 -10 0 14.48 0.55
6 10 0 14.95 0.76
6 10 0 14.6 0.58
6 10 0 14.42 0.59
6 10 0 13.59 0.79
6 10 0 16.35 0.63
6 10 0 13.86 0.59
6 9 0 216.27 6.21
6 9 0 210.38 6.22
6 9 0 216.53 6.21
-6 -9 0 207.36 6.66
6 9 0 210.61 6.49
-6 -9 0 217.64 6.44
-6 -9 0 210.37 6.49
6 9 0 208.1 6.38
6 9 0 214.52 6.22
6 9 0 211.26 6.24
6 9 0 219.79 6.25
6 9 0 204.98 6.22
-6 -8 0 7.99 0.58
6 8 0 10.12 0.51
6 8 0 9.86 0.43
-6 -8 0 10.37 0.59
-6 -8 0 8.35 0.5
6 8 0 10.94 0.67
-6 -8 0 10.24 0.58
-6 -8 0 10.61 0.74
6 8 0 9.73 0.43
6 8 0 10.11 0.43
-6 -7 0 445.13 12.66
-6 -7 0 440 12.73
6 7 0 454.85 12.8
-6 -7 0 466.72 12.78
-6 -7 0 431.05 12.83
6 7 0 434.32 12.53
6 7 0 427.59 12.57
-6 -7 0 425.41 12.49
6 6 0 33.45 1.06
-6 -6 0 32.15 1.28
6 6 0 33.53 1.29
-6 -6 0 32.88 1.23
-6 -6 0 32.94 1.18
6 5 0 42.22 1.35
-6 -5 0 40.83 1.5
6 5 0 42.27 1.32
-6 -5 0 46.25 1.53
-6 -5 0 44.89 1.47
6 4 0 184.92 5.43
6 4 0 182.36 5.39
-6 -4 0 197.74 5.61
-6 -4 0 193.04 5.58
-6 -4 0 184.21 5.57
-6 -3 0 826.28 24.01
-6 -3 0 823.39 24
6 3 0 847.74 23.97
-6 -3 0 828.03 23.97
-6 -2 0 192.4 5.88
6 2 0 191.15 5.64
-6 -2 0 195.87 5.82
6 2 0 201.79 5.69
6 2 0 197.12 5.83
-6 -1 0 446.33 12.9
-6 -1 0 448.88 13.09
-6 -1 0 449.07 13.13
6 1 0 451.12 13.09
6 1 0 451.09 12.92
-6 -1 0 446.55 13.06
-6 0 0 240.56 7.18
6 0 0 243.25 7.15
-6 0 0 238.95 7.02
-6 0 0 239.09 6.99
-6 0 0 242.68 7.01
6 0 0 243.97 7.22
6 0 0 244.93 7.02
-6 0 0 240.32 7.18
6 -1 0 1.36 0.27
-6 1 0 1.31 0.28
6 -1 0 1.74 0.33
-6 1 0 1.52 0.23
-6 1 0 1.22 0.22
6 -1 0 1.27 0.23
-6 1 0 0.9 0.32
6 -1 0 1 0.34
6 -2 0 481.19 13.86
6 -2 0 470.79 13.84
6 -2 0 490.71 13.84
6 -2 0 462.73 13.84
6 -2 0 466.4 13.86
6 -2 0 467.61 13.82
6 -2 0 482.5 13.82
-6 2 0 486.09 13.8
-6 2 0 483.27 13.78
-6 2 0 489.98 13.8
-6 2 0 468.88 13.92
6 -2 0 471.48 13.97
6 -2 0 477.2 14.05
-6 2 0 489.56 14.02
6 -2 0 489 13.79
6 -2 0 462.31 13.82
-6 2 0 473.66 13.77
6 -2 0 483.34 13.83
6 -3 0 378.77 10.76
6 -3 0 359.52 10.78
6 -3 0 363.74 10.75
6 -3 0 363.77 10.79
6 -3 0 357.39 10.77
6 -3 0 366.66 10.69
-6 3 0 372.07 10.67
6 -3 0 365.36 10.75
-6 3 0 379.85 10.7
-6 3 0 339.52 10.71
-6 3 0 380 10.73
-6 3 0 377.95 10.71
-6 3 0 368.45 10.8
6 -3 0 367.48 10.93
-6 3 0 370.15 10.69
-6 3 0 379.42 10.7
6 -3 0 372.61 10.7
6 -3 0 370.79 10.74
6 -4 0 152 4.89
6 -4 0 159.26 4.93
6 -4 0 162 4.81
-6 4 0 166.53 4.77
6 -4 0 161.04 4.87
6 -4 0 159.27 4.87
6 -4 0 159.63 4.87
-6 4 0 164.36 4.81
-6 4 0 165.6 4.84
-6 4 0 165.17 4.85
6 -4 0 154.77 4.85
6 -4 0 157.62 5.07
-6 4 0 161.78 4.8
-6 4 0 163.31 4.77
-6 4 0 158.03 4.8
-6 4 0 168.62 4.82
-6 4 0 164.14 4.77
6 -4 0 163.85 4.82
6 -5 0 35.44 1.36
-6 5 0 35.65 1.28
6 -5 0 37.52 1.31
6 -5 0 38.73 1.53
-6 5 0 37.27 1.23
-6 5 0 36.67 1.2
-6 5 0 37.27 1.26
-6 5 0 36.61 1.24
-6 5 0 36.51 1.22
6 -5 0 38.45 1.25
-6 5 0 35.45 1.17
6 -5 0 35.09 1.54
6 -5 0 36.14 1.31
-6 5 0 36.28 1.19
6 -5 0 33.95 1.3
6 -6 0 7.83 0.5
-6 6 0 6.8 0.37
-6 6 0 7.31 0.37
6 -6 0 6.37 0.56
6 -6 0 6.47 0.41
6 -6 0 7.3 0.6
-6 6 0 6.87 0.41
6 -6 0 7.2 0.43
6 -6 0 8.02 0.61
-6 6 0 7.09 0.38
-6 6 0 7.51 0.35
6 -6 0 6.11 0.49
6 -6 0 6.92 0.63
6 -6 0 6.64 0.39
6 -7 0 11.1 0.66
6 -7 0 9.12 0.54
-6 7 0 11.77 0.47
-6 7 0 10.78 0.49
-6 7 0 9.85 0.53
6 -7 0 9.38 0.54
-6 7 0 10.15 0.47
-6 7 0 10.11 0.47
-6 8 0 1.99 0.23
-6 8 0 2.2 0.24
-6 8 0 2.49 0.22
6 -8 0 2.62 0.32
6 -8 0 3.1 0.36
-6 8 0 2.68 0.29
-6 8 0 2.5 0.25
6 -8 0 2.59 0.28
-6 9 0 3.73 0.26
6 -9 0 3.72 0.3
6 -9 0 4.32 0.34
6 -9 0 3.86 0.34
-6 9 0 4.35 0.18
6 -9 0 3.68 0.26
-6 9 0 3.89 0.23
-6 9 0 4.16 0.27
-6 10 0 10.11 0.34
6 -10 0 11.58 0.38
7 15 0 0.85 0.16
7 15 0 0.94 0.16
7 15 0 0.81 0.2
7 15 0 0.8 0.14
-7 -15 0 0.87 0.15
7 15 0 0.87 0.13
-7 -15 0 1 0.14
-7 -14 0 5.93 0.35
-7 -14 0 7.8 0.34
7 14 0 6.92 0.34
7 14 0 6.92 0.4
7 14 0 7.99 0.39
7 14 0 6.59 0.34
-7 -14 0 7.11 0.34
7 14 0 7.45 0.37
-7 -14 0 6.2 0.3
7 13 0 3.37 0.35
7 13 0 4.2 0.34
7 13 0 3.93 0.31
7 13 0 3.99 0.34
-7 -13 0 3.8 0.28
7 13 0 3.76 0.25
7 13 0 3.65 0.3
-7 -13 0 3.45 0.24
-7 -13 0 3.13 0.24
7 13 0 3.46 0.3
7 12 0 -0.17 0.26
7 12 0 0.51 0.19
7 12 0 -0.47 0.32
7 12 0 -0.31 0.3
7 12 0 -0.03 0.25
7 12 0 0.61 0.19
-7 -12 0 0.24 0.48
7 12 0 0.05 0.19
7 12 0 0.31 0.24
7 12 0 -0.03 0.31
-7 -12 0 0.55 0.19
-7 -12 0 0.43 0.2
-7 -11 0 0.84 0.51
-7 -11 0 1.58 0.34
7 11 0 0.77 0.22
7 11 0 0.51 0.32
7 11 0 0.98 0.3
7 11 0 0.96 0.27
7 11 0 0.98 0.26
7 11 0 1.18 0.25
-7 -11 0 1.28 0.21
7 11 0 1.17 0.34
7 11 0 1.07 0.27
7 11 0 1.35 0.22
7 11 0 1.52 0.24
-7 -10 0 0.11 0.47
7 10 0 0.32 0.38
-7 -10 0 0.07 0.3
-7 -10 0 -0.08 0.38
7 10 0 0.38 0.21
7 10 0 -0.36 0.3
7 10 0 0.39 0.25
7 10 0 0.09 0.26
7 10 0 0.05 0.22
7 10 0 0.14 0.25
7 10 0 -0.31 0.25
7 10 0 0.25 0.2
-7 -10 0 0.29 0.17
7 10 0 0.31 0.32
-7 -9 0 1.95 0.4
7 9 0 2.35 0.28
7 9 0 1.72 0.26
7 9 0 1.67 0.25
7 9 0 3.08 0.27
7 9 0 2.08 0.28
7 9 0 1.88 0.3
7 9 0 2.05 0.25
7 9 0 1.62 0.26
-7 -9 0 0.93 0.32
7 9 0 2.35 0.48
-7 -9 0 1.05 0.42
-7 -9 0 1.26 0.35
7 8 0 40.88 1.35
-7 -8 0 43.13 1.68
-7 -8 0 44.39 1.49
-7 -8 0 43.56 1.58
-7 -8 0 43.17 1.55
7 8 0 44.36 1.67
-7 -8 0 43.4 1.62
7 8 0 43.02 1.35
7 8 0 41.39 1.34
7 8 0 43.9 1.38
7 8 0 43.74 1.39
7 8 0 40.76 1.34
7 8 0 41.08 1.36
7 8 0 39.33 1.35
7 8 0 41.23 1.35
7 8 0 41.48 1.35
7 7 0 37.16 1.21
7 7 0 38.35 1.25
7 7 0 40.02 1.23
-7 -7 0 39 1.49
7 7 0 38.5 1.5
-7 -7 0 39.45 1.43
7 7 0 37.46 1.21
7 7 0 35.78 1.21
7 7 0 38.19 1.23
7 7 0 36.19 1.22
-7 -6 0 1.26 0.33
7 6 0 0.97 0.2
-7 -6 0 1.31 0.36
-7 -6 0 1.54 0.32
-7 -5 0 12.78 0.67
7 5 0 12.96 0.54
7 5 0 14.28 0.51
-7 -5 0 12.94 0.71
-7 -5 0 12.33 0.68
7 4 0 129.02 3.96
-7 -4 0 136.01 4.18
7 4 0 136.16 3.92
-7 -4 0 135.42 4.13
-7 -3 0 120.57 3.56
-7 -3 0 120.85 3.81
7 3 0 120.03 3.54
-7 -3 0 120.41 3.75
7 3 0 127.45 3.77
-7 -2 0 2.59 0.23
-7 -2 0 2.27 0.2
-7 -2 0 2.34 0.34
7 2 0 2.66 0.38
7 2 0 2.57 0.27
-7 -1 0 0.25 0.18
-7 -1 0 1.18 0.35
-7 -1 0 0.36 0.18
7 1 0 0.82 0.33
-7 -1 0 0.48 0.31
7 1 0 0.53 0.22
-7 0 0 90.51 2.79
7 0 0 89.71 2.82
7 0 0 89.97 2.84
-7 0 0 90.62 2.78
-7 0 0 95 3
7 0 0 91.22 2.92
7 0 0 95.76 2.85
7 0 0 92.51 2.86
7 0 0 93.2 2.8
7 0 0 89.53 3.02
-7 0 0 88.82 2.97
7 0 0 95.08 2.84
7 0 0 94.34 2.81
7 0 0 93.06 2.82
7 -1 0 0.48 0.32
7 -1 0 0.03 0.22
7 -1 0 -0.23 0.32
-7 1 0 0.35 0.24
-7 1 0 0.2 0.22
-7 1 0 0.8 0.21
-7 1 0 0.24 0.32
7 -1 0 0.37 0.25
7 -1 0 1.24 0.4
-7 1 0 0.06 0.31
7 -1 0 -0.14 0.25
-7 1 0 -0.02 0.23
7 -1 0 0.07 0.29
7 -1 0 -0.07 0.29
7 -2 0 283.12 8.56
7 -2 0 298.29 8.57
7 -2 0 297.45 8.6
7 -2 0 297.5 8.56
7 -2 0 281.34 8.57
7 -2 0 288.33 8.58
7 -2 0 287.84 8.5
-7 2 0 284.13 8.46
7 -2 0 290.48 8.55
-7 2 0 299.93 8.5
-7 2 0 296.77 8.53
-7 2 0 294.92 8.52
-7 2 0 298.68 8.5
-7 2 0 294.04 8.67
-7 2 0 282.59 8.48
7 -2 0 284.85 8.71
7 -2 0 283.93 8.8
7 -2 0 294.52 8.51
-7 2 0 301.63 8.49
7 -2 0 284.55 8.54
7 -3 0 65.84 2.18
7 -3 0 66.66 2.17
7 -3 0 67.83 2.18
-7 3 0 67.76 2.05
7 -3 0 66.34 2.16
7 -3 0 68.57 2.21
7 -3 0 65.3 2.12
7 -3 0 65.85 2.09
-7 3 0 65.08 2.12
-7 3 0 67.08 2.1
-7 3 0 67.38 2.11
-7 3 0 67.19 2.14
7 -3 0 61.75 2.14
-7 3 0 64.86 2.08
7 -3 0 65.44 2.32
-7 3 0 67.03 2.04
-7 3 0 67.48 2.09
7 -3 0 66.82 2.11
-7 3 0 68.39 2.07
7 -4 0 3.81 0.36
7 -4 0 4.29 0.51
-7 4 0 4.12 0.39
7 -4 0 4.49 0.36
-7 4 0 4.7 0.31
7 -4 0 4.81 0.5
-7 4 0 4.15 0.33
-7 4 0 5.58 0.38
-7 4 0 4.5 0.35
7 -4 0 4.67 0.41
-7 4 0 5.68 0.33
7 -4 0 4.72 0.45
7 -4 0 4.47 0.48
-7 4 0 4.72 0.34
-7 4 0 4.51 0.3
7 -4 0 4.69 0.49
-7 5 0 1.86 0.24
7 -5 0 2.88 0.41
-7 5 0 2.24 0.24
-7 5 0 2.29 0.32
-7 5 0 2.04 0.28
7 -5 0 1.86 0.3
7 -5 0 2.05 0.32
7 -5 0 2.16 0.46
7 -5 0 1.93 0.46
-7 5 0 2.02 0.2
7 -5 0 1.74 0.28
7 -5 0 1.88 0.37
-7 5 0 1.59 0.23
-7 5 0 1.66 0.26
7 -5 0 2.57 0.42
-7 6 0 3.51 0.34
7 -6 0 4.43 0.31
-7 6 0 4.43 0.31
7 -6 0 4.27 0.33
-7 6 0 4.25 0.33
7 -6 0 4.15 0.42
7 -6 0 4.54 0.36
-7 6 0 4.32 0.3
7 -6 0 4.47 0.45
-7 6 0 3.77 0.27
7 -6 0 4.45 0.41
7 -7 0 10.12 0.52
-7 7 0 9.44 0.42
-7 7 0 10.2 0.43
-7 7 0 9.21 0.44
-7 7 0 9.59 0.4
-7 7 0 10.92 0.48
7 -7 0 10.61 0.57
7 -7 0 9.24 0.56
7 -7 0 10.15 0.49
-7 8 0 98.4 2.83
7 -8 0 97.04 2.88
-7 8 0 98.06 2.84
-7 8 0 99.55 2.83
-7 8 0 94.65 2.86
-7 8 0 96.14 2.83
-7 8 0 92.13 2.79
7 -8 0 94.87 2.91
-7 9 0 5.13 0.2
7 -9 0 5.81 0.25
7 -9 0 5.19 0.24
8 15 0 11.41 0.41
-8 -15 0 10.13 0.43
8 15 0 9.8 0.42
-8 -15 0 9.32 0.39
8 15 0 11.17 0.41
8 15 0 11.67 0.39
-8 -14 0 24.6 0.8
8 14 0 22.85 0.79
8 14 0 25.2 0.85
8 14 0 24.41 0.85
8 14 0 26.02 0.84
8 14 0 24.4 0.87
-8 -14 0 24.01 0.83
8 14 0 25.12 0.89
-8 -14 0 24.66 0.82
8 14 0 25.46 0.85
-8 -13 0 58.07 1.78
8 13 0 59.8 1.83
8 13 0 55.86 1.75
8 13 0 55.58 1.76
8 13 0 59.92 1.82
8 13 0 56.38 1.79
8 13 0 54.83 1.82
8 13 0 55.94 1.81
8 13 0 58.14 1.8
-8 -13 0 56.05 1.75
-8 -13 0 58.93 1.77
8 13 0 59.31 1.85
8 12 0 16.24 0.65
8 12 0 15.96 0.72
8 12 0 14.43 0.64
8 12 0 14.95 0.6
8 12 0 15.07 0.66
8 12 0 16.77 0.69
8 12 0 15.52 0.6
8 12 0 16.11 0.6
8 12 0 14.72 0.61
8 12 0 17.31 0.71
-8 -12 0 15.06 0.58
-8 -12 0 16.45 0.61
-8 -11 0 21.61 0.76
8 11 0 20.95 0.79
8 11 0 20.98 0.79
8 11 0 21.76 0.86
8 11 0 22.17 0.84
8 11 0 21.79 0.82
-8 -11 0 24.99 1.23
-8 -11 0 22.33 1.01
8 11 0 23.76 1.12
8 11 0 23.59 0.9
8 11 0 21.87 0.8
8 11 0 22.04 0.81
8 11 0 22.03 0.82
8 11 0 22.45 0.8
8 11 0 23.09 0.89
-8 -11 0 21.92 0.78
8 11 0 20.76 0.82
8 10 0 0.9 0.24
8 10 0 0.7 0.23
8 10 0 0.66 0.27
8 10 0 0.78 0.29
-8 -10 0 1.52 0.45
-8 -10 0 0.89 0.35
8 10 0 0.8 0.44
-8 -10 0 0.76 0.42
8 10 0 0.79 0.23
8 10 0 0.62 0.26
8 10 0 0.72 0.25
-8 -10 0 0.98 0.2
8 10 0 0.81 0.34
8 10 0 0.78 0.26
8 9 0 210.3 6.1
8 9 0 209.19 6.11
8 9 0 211.98 6.11
8 9 0 207.31 6.13
8 9 0 208.12 6.12
8 9 0 212.19 6.15
8 9 0 216.09 6.16
-8 -9 0 200.14 6.05
8 9 0 208.47 6.09
-8 -9 0 219.36 6.51
8 9 0 197.31 6.45
-8 -9 0 206.42 6.33
-8 -9 0 211.53 6.38
-8 -9 0 217 6.44
-8 -9 0 205.64 6.38
8 9 0 202.27 6.07
8 9 0 204.61 6.1
8 8 0 21.87 0.84
8 8 0 23.54 0.83
8 8 0 21.74 0.81
8 8 0 21.88 0.8
8 8 0 22.53 0.86
8 8 0 21.83 0.8
8 8 0 22.55 0.84
8 8 0 20.96 0.82
8 8 0 22.37 0.79
8 8 0 22.33 0.8
-8 -8 0 22.24 1.07
8 8 0 19.41 1.09
-8 -8 0 21.92 0.99
-8 -8 0 22.51 1.04
-8 -8 0 21.92 0.94
-8 -8 0 22.49 1.08
8 8 0 21.16 0.79
8 8 0 23.65 0.81
-8 -8 0 21.08 1.01
-8 -8 0 22.18 0.75
8 7 0 160.79 4.67
8 7 0 155.05 4.64
8 7 0 153.67 4.65
8 7 0 156.55 4.66
8 7 0 157.55 4.64
8 7 0 159.77 4.68
8 7 0 157.32 4.65
8 7 0 154.52 4.65
8 7 0 154.39 4.63
8 7 0 157.5 4.63
-8 -7 0 162.89 4.92
-8 -7 0 156.26 4.82
-8 -7 0 154.08 4.88
8 7 0 163.33 4.65
8 7 0 158.79 4.64
8 6 0 458.25 13.32
8 6 0 465.65 13.3
8 6 0 458.83 13.31
8 6 0 453.05 13.32
8 6 0 455.97 13.3
8 6 0 480.02 13.33
8 6 0 444.58 13.31
8 6 0 456.39 13.29
8 6 0 454.49 13.28
-8 -6 0 467.86 13.59
8 6 0 476.29 13.65
8 6 0 462.08 13.32
-8 -6 0 467 13.51
8 6 0 457.44 13.31
-8 -6 0 452.2 13.52
8 6 0 486.21 13.32
8 6 0 461.51 13.3
8 5 0 56.38 1.84
-8 -5 0 59.67 1.8
8 5 0 57.9 1.79
-8 -5 0 60.02 2.1
8 5 0 60.52 2.13
8 5 0 56.2 1.82
-8 -5 0 59.08 2.04
8 5 0 58.91 1.85
8 5 0 56.98 1.82
8 5 0 61.55 1.86
8 5 0 59.34 1.82
8 5 0 59.26 1.83
-8 -5 0 59.96 2.03
-8 -4 0 5.35 0.56
8 4 0 5.54 0.36
-8 -4 0 4.49 0.43
8 4 0 4.95 0.36
8 4 0 5.38 0.35
8 4 0 5.08 0.27
8 4 0 5.58 0.32
8 3 0 430.13 12.55
8 3 0 438.9 12.52
8 3 0 446.22 12.81
8 3 0 425.62 12.56
8 3 0 434.43 12.54
8 3 0 433.15 12.75
-8 -3 0 424.2 12.72
-8 -3 0 434.37 12.51
8 3 0 436.08 12.55
8 3 0 437.47 12.55
8 2 0 0.74 0.22
8 2 0 0.43 0.27
8 2 0 0.66 0.24
8 2 0 0.78 0.27
8 2 0 0.38 0.3
8 2 0 0.89 0.26
-8 -2 0 0.77 0.2
-8 -2 0 0.69 0.17
8 2 0 0.26 0.33
-8 -2 0 0.43 0.36
8 2 0 0.77 0.23
-8 -2 0 0.59 0.28
8 2 0 0.06 0.25
8 2 0 1.24 0.38
8 2 0 0.25 0.23
8 2 0 0.29 0.26
8 2 0 0.77 0.2
8 1 0 23.91 0.92
8 1 0 23.67 0.97
8 1 0 24.89 0.94
8 1 0 24.18 0.87
8 1 0 25.06 0.95
8 1 0 26.33 0.92
8 1 0 24.82 0.89
8 1 0 25.59 0.93
-8 -1 0 24.53 0.89
-8 -1 0 25.51 0.88
8 1 0 26.1 1.07
-8 -1 0 24.96 1.12
8 1 0 24.53 0.89
8 1 0 24.35 1.12
-8 -1 0 26.07 1.08
8 1 0 24.09 0.91
-8 -1 0 25.15 0.86
8 1 0 24.8 0.93
8 1 0 24.63 0.94
-8 -1 0 24.94 0.88
8 1 0 24.46 0.93
8 0 0 19.46 0.8
8 0 0 18.24 0.8
8 0 0 20.53 0.77
8 0 0 18.5 0.77
8 0 0 17.75 0.75
8 0 0 18.56 0.81
8 0 0 19.9 0.8
-8 0 0 17.66 0.74
-8 0 0 18.77 0.72
-8 0 0 18.33 0.93
-8 0 0 20.25 0.93
8 0 0 19.14 0.76
8 0 0 19.56 0.98
-8 0 0 18.75 0.71
8 0 0 18.69 0.78
-8 0 0 17.49 0.71
8 0 0 19.11 0.79
8 0 0 19.95 0.79
8 -1 0 516.41 14.99
8 -1 0 513.19 14.95
-8 1 0 531.76 14.95
8 -1 0 518 14.94
-8 1 0 526.16 14.94
-8 1 0 526.55 14.9
-8 1 0 508.1 15.15
8 -1 0 513.96 15.26
8 -1 0 517.21 14.94
-8 1 0 514.14 14.9
8 -1 0 505.81 14.98
8 -1 0 522.55 14.96
8 -1 0 493.4 14.98
8 -1 0 506.9 14.96
8 -1 0 520.01 15
8 -2 0 267.84 8.25
8 -2 0 279.55 8.25
8 -2 0 275.86 8.24
-8 2 0 280.19 8.13
8 -2 0 271.38 8.26
8 -2 0 271.65 8.27
8 -2 0 284.05 8.22
8 -2 0 279.67 8.19
-8 2 0 279.63 8.19
-8 2 0 283.28 8.22
-8 2 0 292.41 8.21
8 -2 0 270.79 8.23
-8 2 0 275.13 8.17
-8 2 0 280.6 8.16
8 -2 0 277.58 8.21
8 -2 0 277.7 8.24
8 -2 0 292.19 8.56
-8 2 0 290.48 8.16
8 -2 0 282.81 8.2
8 -3 0 0.62 0.36
8 -3 0 -0.17 0.38
-8 3 0 1.26 0.22
8 -3 0 0.56 0.36
8 -3 0 0.59 0.28
8 -3 0 0.43 0.25
8 -3 0 1.48 0.42
-8 3 0 0.49 0.31
-8 3 0 0.52 0.27
-8 3 0 0.52 0.29
8 -3 0 0.49 0.28
-8 3 0 0.35 0.21
8 -3 0 0.93 0.44
-8 3 0 0.27 0.25
8 -3 0 0.18 0.3
-8 3 0 0.54 0.26
-8 3 0 0.57 0.2
8 -3 0 0.61 0.37
8 -4 0 16.25 0.74
8 -4 0 15.7 0.65
-8 4 0 13.92 0.57
8 -4 0 16.63 0.68
-8 4 0 14.03 0.61
8 -4 0 14.27 0.75
8 -4 0 15.04 0.72
-8 4 0 13.91 0.6
-8 4 0 15.11 0.57
8 -4 0 14.46 0.73
-8 4 0 14.42 0.62
-8 4 0 15.1 0.63
-8 4 0 14.29 0.62
-8 4 0 14.61 0.56
-8 5 0 10.74 0.43
-8 5 0 10.15 0.47
8 -5 0 10.84 0.64
8 -5 0 9.94 0.58
-8 5 0 10.53 0.5
8 -5 0 10.99 0.5
8 -5 0 11.93 0.52
-8 5 0 10.03 0.48
8 -5 0 9.21 0.58
8 -5 0 10.81 0.61
-8 5 0 11.04 0.44
-8 6 0 0.31 0.19
-8 6 0 0.35 0.21
-8 6 0 0.04 0.19
-8 6 0 -0.1 0.17
-8 6 0 0.37 0.21
8 -6 0 0.42 0.31
8 -6 0 0.15 0.27
-8 7 0 168.12 4.97
-8 7 0 170.25 4.96
8 -7 0 168.21 4.97
-8 7 0 170.95 4.96
-8 7 0 175.32 4.96
-8 7 0 172.09 4.97
-8 8 0 22.31 0.67
8 -8 0 21.76 0.7
-8 8 0 21.76 0.69
9 15 0 83.62 2.5
9 15 0 87.24 2.51
-9 -15 0 83.09 2.51
9 15 0 87.34 2.53
9 15 0 85.59 2.51
9 14 0 1.01 0.21
9 14 0 0.94 0.26
9 14 0 1.11 0.22
9 14 0 1.02 0.2
9 14 0 0.92 0.2
-9 -14 0 0.97 0.18
-9 -14 0 1.03 0.16
9 14 0 0.64 0.24
9 13 0 7.37 0.39
9 13 0 7.44 0.4
9 13 0 7.65 0.45
9 13 0 6.39 0.41
9 13 0 7.59 0.39
-9 -13 0 6.75 0.34
-9 -13 0 8.22 0.36
9 13 0 6.63 0.45
9 12 0 45.42 1.47
9 12 0 44.83 1.42
9 12 0 43.13 1.44
9 12 0 46.11 1.47
9 12 0 47.44 1.49
9 12 0 46.8 1.52
9 12 0 45.7 1.49
-9 -12 0 44.1 1.42
9 12 0 42.85 1.51
9 12 0 45.78 1.43
-9 -11 0 83.05 2.5
9 11 0 78.61 2.52
9 11 0 81.14 2.55
9 11 0 83.58 2.92
-9 -11 0 84.16 2.87
-9 -11 0 81.33 2.87
9 11 0 85.82 2.55
9 11 0 85.93 2.6
9 11 0 80.93 2.54
9 11 0 82.94 2.55
9 11 0 84.31 2.57
9 11 0 83.9 2.56
9 11 0 82.42 2.52
-9 -10 0 107.16 3.18
9 10 0 105.62 3.21
9 10 0 109.46 3.27
9 10 0 106.02 3.24
9 10 0 106.66 3.23
-9 -10 0 103.06 3.46
9 10 0 106.06 3.63
-9 -10 0 99.26 3.48
-9 -10 0 109.28 3.58
9 10 0 111.53 3.28
9 10 0 105.76 3.23
9 10 0 106.17 3.23
9 10 0 108.2 3.29
9 10 0 104.92 3.21
9 9 0 0.57 0.33
9 9 0 0.16 0.23
9 9 0 -0.15 0.27
9 9 0 0.31 0.29
-9 -9 0 0.14 0.18
9 9 0 0.29 0.23
-9 -9 0 0.35 0.3
9 9 0 0.39 0.5
-9 -9 0 -0.08 0.39
-9 -9 0 0.43 0.4
9 9 0 0.08 0.22
9 9 0 0.33 0.28
9 9 0 0.59 0.25
9 9 0 0.21 0.21
9 9 0 0.44 0.32
9 8 0 50.97 1.73
9 8 0 53.94 1.68
-9 -8 0 55.76 1.99
-9 -8 0 51.11 1.85
9 8 0 55.26 2.09
9 8 0 54.93 1.69
9 8 0 52.86 1.72
9 8 0 54.25 1.71
9 8 0 51.39 1.68
9 8 0 48.15 1.68
9 8 0 51.85 1.68
9 8 0 55.09 1.74
9 8 0 53.11 1.68
9 7 0 74.6 2.25
9 7 0 72.69 2.23
9 7 0 71.75 2.24
9 7 0 72.89 2.22
9 7 0 71.71 2.22
9 7 0 69.1 2.23
9 7 0 69 2.24
9 7 0 70.84 2.21
9 7 0 73.6 2.2
-9 -7 0 74.37 2.53
9 7 0 69.32 2.23
-9 -7 0 75.82 2.45
-9 -7 0 69.68 2.44
9 7 0 71.68 2.23
9 7 0 71.49 2.22
9 6 0 3.45 0.32
9 6 0 3.55 0.33
9 6 0 4.3 0.31
9 6 0 3.55 0.31
9 6 0 3.11 0.26
-9 -6 0 3.47 0.5
9 6 0 3.73 0.57
-9 -6 0 3.17 0.45
9 6 0 4.27 0.32
9 6 0 4.17 0.34
9 6 0 4.03 0.35
9 6 0 4.36 0.33
9 6 0 4.27 0.39
-9 -6 0 3.58 0.42
-9 -6 0 3.26 0.27
9 6 0 3.87 0.34
9 6 0 3.1 0.33
9 5 0 93.1 2.85
9 5 0 94 2.86
9 5 0 94.13 2.84
9 5 0 93.44 2.86
9 5 0 93.27 2.88
-9 -5 0 91.99 2.82
9 5 0 93.9 2.79
-9 -5 0 96.79 3.19
9 5 0 99.74 3.22
9 5 0 99.24 2.88
-9 -5 0 94.63 3.11
-9 -5 0 94.06 3.06
9 5 0 91.84 2.87
9 5 0 89.39 2.84
9 5 0 89.87 2.85
9 5 0 96.39 2.84
9 4 0 9 0.51
9 4 0 8.68 0.46
9 4 0 9.18 0.47
9 4 0 10.5 0.5
9 4 0 10.21 0.51
-9 -4 0 10.17 0.46
9 4 0 10.98 0.47
-9 -4 0 10.31 0.72
9 4 0 10.33 0.73
9 4 0 10.09 0.52
9 4 0 9.02 0.48
-9 -4 0 8.79 0.61
9 4 0 10.23 0.51
9 3 0 2.92 0.35
9 3 0 2.38 0.32
9 3 0 1.24 0.28
9 3 0 2.85 0.25
9 3 0 2.71 0.31
9 3 0 2.88 0.33
-9 -3 0 2.23 0.27
-9 -3 0 2.34 0.25
9 3 0 2.46 0.27
9 3 0 1.39 0.45
9 3 0 2.58 0.28
9 3 0 2.69 0.35
9 3 0 3.01 0.32
9 3 0 3.08 0.29
9 3 0 2.61 0.27
9 3 0 2.58 0.33
-9 -3 0 2.27 0.38
9 3 0 2.18 0.33
9 3 0 2.7 0.3
9 2 0 165.86 4.87
9 2 0 157.82 4.85
9 2 0 162.1 4.79
9 2 0 157.49 4.81
9 2 0 161.31 4.82
9 2 0 161.68 4.83
9 2 0 159.51 4.78
-9 -2 0 167.38 4.79
-9 -2 0 165.88 4.81
-9 -2 0 162.3 4.76
9 2 0 160.57 5.05
-9 -2 0 166.14 5.13
9 2 0 156.93 4.8
-9 -2 0 161.78 4.77
9 2 0 158.14 4.83
9 2 0 159.87 4.82
9 2 0 159.83 5.07
-9 -2 0 162.66 5.02
9 1 0 103.54 3.24
9 1 0 104.24 3.17
9 1 0 102.14 3.24
9 1 0 104.97 3.27
9 1 0 105.04 3.22
9 1 0 104.49 3.2
9 1 0 107.37 3.24
-9 -1 0 105.91 3.21
-9 -1 0 107.44 3.21
-9 -1 0 107.26 3.18
-9 -1 0 103.49 3.49
9 1 0 102.92 3.24
-9 -1 0 100.68 3.15
9 1 0 108.93 3.26
9 1 0 102.42 3.22
-9 -1 0 104.17 3.42
9 1 0 112.58 3.53
9 1 0 108.21 3.21
9 0 0 77.92 2.47
9 0 0 77.84 2.45
9 0 0 78.38 2.42
9 0 0 72.66 2.46
9 0 0 73.33 2.39
9 0 0 79.12 2.41
9 0 0 73.75 2.43
-9 0 0 78.35 2.4
-9 0 0 76.05 2.4
-9 0 0 74.42 2.37
-9 0 0 68.52 2.62
9 0 0 76.97 2.43
-9 0 0 76.08 2.34
9 0 0 79.84 2.45
9 0 0 78.05 2.42
9 0 0 74.56 2.69
-9 0 0 75.66 2.62
9 -1 0 6.54 0.52
9 -1 0 7.5 0.53
-9 1 0 7.63 0.4
-9 1 0 6.73 0.45
9 -1 0 7.07 0.46
9 -1 0 7.11 0.43
9 -1 0 7.75 0.5
-9 1 0 8.14 0.46
9 -1 0 7.57 0.48
-9 1 0 7.99 0.44
9 -1 0 7.69 0.65
9 -1 0 7.79 0.51
-9 1 0 7 0.45
-9 1 0 6.57 0.41
9 -1 0 8.53 0.57
9 -1 0 6.73 0.52
9 -1 0 7.9 0.47
9 -2 0 79.88 2.58
9 -2 0 80.07 2.57
-9 2 0 80.95 2.44
9 -2 0 77.24 2.52
9 -2 0 78.18 2.5
9 -2 0 80.75 2.58
-9 2 0 81 2.51
-9 2 0 81.75 2.53
-9 2 0 80.32 2.48
9 -2 0 79.33 2.83
9 -2 0 82.77 2.53
-9 2 0 83.09 2.5
9 -2 0 82.32 2.54
-9 2 0 79.74 2.47
-9 2 0 78.14 2.43
9 -2 0 78.8 2.58
9 -2 0 82.14 2.54
9 -3 0 0.81 0.39
-9 3 0 1 0.21
9 -3 0 0.44 0.36
9 -3 0 1.76 0.3
9 -3 0 1.24 0.26
9 -3 0 1.15 0.38
-9 3 0 1.36 0.28
-9 3 0 1.28 0.23
9 -3 0 1.85 0.31
-9 3 0 1.37 0.22
-9 3 0 1 0.25
-9 3 0 1.23 0.26
9 -3 0 1.02 0.31
-9 3 0 1.01 0.27
-9 3 0 1.58 0.2
9 -3 0 0.95 0.38
9 -3 0 1.65 0.33
9 -4 0 25.67 0.94
-9 4 0 21.83 0.81
-9 4 0 23.57 0.78
9 -4 0 25.2 0.95
-9 4 0 22.03 0.78
9 -4 0 23.39 0.86
-9 4 0 23.21 0.83
9 -4 0 22.53 0.89
9 -4 0 23.87 0.94
-9 4 0 23.46 0.78
-9 4 0 22.97 0.81
-9 4 0 23.91 0.83
-9 5 0 34.57 1.11
9 -5 0 34.17 1.19
9 -5 0 34.13 1.11
-9 5 0 35.8 1.12
-9 5 0 34.36 1.07
-9 5 0 33.9 1.09
-9 5 0 36.39 1.11
9 -5 0 33.16 1.2
-9 5 0 34.75 1.11
-9 6 0 1.22 0.17
9 -6 0 2.38 0.24
9 -6 0 1.65 0.23
9 -6 0 2.12 0.26
-9 6 0 1.88 0.17
-9 6 0 1.81 0.16
10 15 0 26.42 0.85
10 15 0 29.18 0.86
10 14 0 104.55 3.03
10 14 0 105.29 3.01
10 14 0 99.15 3.02
-10 -14 0 99.43 2.99
-10 -14 0 99.99 2.98
10 14 0 101.17 3
10 14 0 101.94 3
10 13 0 6.36 0.36
10 13 0 6.82 0.35
10 13 0 6.43 0.39
10 13 0 6.1 0.36
10 13 0 5.86 0.4
10 13 0 5.65 0.34
-10 -13 0 6.2 0.32
-10 -13 0 5.95 0.3
-10 -12 0 3.04 0.22
-10 -12 0 3.7 0.26
10 12 0 2.32 0.33
10 12 0 3.12 0.29
10 12 0 3.13 0.3
10 12 0 2.74 0.33
10 11 0 0.13 0.24
10 11 0 0.78 0.25
-10 -11 0 0.34 0.36
10 11 0 0.45 0.27
10 11 0 0.03 0.31
10 11 0 0.25 0.34
10 11 0 -0.16 0.26
-10 -11 0 0.35 0.19
-10 -11 0 0.35 0.17
10 11 0 0.22 0.24
-10 -10 0 165.51 4.9
10 10 0 169.11 4.99
10 10 0 169.38 4.95
-10 -10 0 167.98 5.26
10 10 0 167.22 5.4
-10 -10 0 163.13 5.19
-10 -10 0 165.41 5.31
10 10 0 164.51 4.91
10 10 0 173.49 5.01
10 10 0 167 4.95
10 10 0 165.28 4.95
10 10 0 166.57 4.93
10 10 0 166.73 4.98
10 9 0 27.97 1.01
10 9 0 26.04 1.02
-10 -9 0 29.5 1.29
10 9 0 28.2 1.39
-10 -9 0 30.54 1.24
-10 -9 0 27.83 0.94
10 9 0 29.55 1
-10 -9 0 30.03 0.98
10 9 0 27.17 1
10 9 0 28.55 1.06
10 9 0 28.46 1.05
10 9 0 28.24 1.06
10 8 0 12.69 0.59
-10 -8 0 11.92 0.8
-10 -8 0 13.6 0.83
10 8 0 12.01 0.58
10 8 0 11.93 0.56
10 8 0 12.14 0.56
10 8 0 12.63 0.57
10 8 0 13.09 0.58
10 8 0 13.49 0.57
10 8 0 11.52 0.6
-10 -8 0 11.89 0.51
10 7 0 7.86 0.42
10 7 0 7.14 0.44
10 7 0 7.47 0.44
10 7 0 6.84 0.46
10 7 0 7.85 0.44
10 7 0 6.39 0.36
10 7 0 7.03 0.72
-10 -7 0 7.26 0.63
-10 -7 0 8.26 0.58
10 7 0 6.42 0.42
10 7 0 7.14 0.43
10 7 0 8.35 0.48
-10 -7 0 6.67 0.36
10 7 0 6.1 0.39
-10 -6 0 27.24 0.93
10 6 0 28.1 1.01
10 6 0 28.97 1.01
10 6 0 29.91 1.02
10 6 0 26.54 0.96
10 6 0 25.1 0.95
10 6 0 27.1 1.01
10 6 0 27.98 0.99
10 6 0 25.83 1
10 6 0 25.9 0.97
10 6 0 26.06 0.9
10 6 0 25.62 1.31
-10 -6 0 27.54 1.2
10 6 0 25.83 0.99
10 6 0 25.57 0.97
10 6 0 24.2 0.93
10 6 0 27.62 0.96
10 5 0 18.27 0.77
10 5 0 20.03 0.83
10 5 0 20.18 0.83
10 5 0 19.69 0.78
10 5 0 20.41 0.8
10 5 0 19.81 0.81
10 5 0 19.83 0.8
10 5 0 20.84 0.82
-10 -5 0 20.96 0.76
10 5 0 21.38 0.79
10 5 0 20.88 1.12
-10 -5 0 20.57 1.09
10 5 0 18.83 0.82
-10 -5 0 19.62 1.02
10 5 0 20.85 0.8
10 5 0 21.24 0.82
10 5 0 21.62 0.82
-10 -5 0 20.19 0.77
-10 -5 0 20.34 0.94
10 4 0 147.47 4.57
10 4 0 156.09 4.56
10 4 0 151.82 4.56
10 4 0 153.98 4.6
10 4 0 159.28 4.56
10 4 0 156.24 4.55
10 4 0 150 4.52
10 4 0 150.85 4.58
10 4 0 146.83 4.53
10 4 0 154.57 4.57
-10 -4 0 154.72 4.54
10 4 0 150.55 4.53
10 4 0 148.26 4.88
10 4 0 158.76 4.59
10 4 0 148.92 4.56
-10 -4 0 149.87 4.75
10 4 0 150.66 4.56
10 3 0 2.52 0.32
10 3 0 1.56 0.27
10 3 0 1.69 0.35
-10 -3 0 1.71 0.25
-10 -3 0 1.89 0.28
10 3 0 2.25 0.32
10 3 0 1.39 0.24
10 3 0 2.36 0.37
-10 -3 0 2.39 0.29
-10 -3 0 2.2 0.37
10 3 0 2.52 0.48
-10 -3 0 1.32 0.44
10 3 0 2.43 0.32
10 3 0 2.52 0.34
10 3 0 1.04 0.35
10 3 0 2.07 0.37
10 3 0 1.55 0.3
10 3 0 2.15 0.34
10 3 0 1.63 0.28
10 2 0 8.76 0.53
10 2 0 10.11 0.54
10 2 0 8.98 0.47
10 2 0 9.35 0.53
-10 -2 0 9.73 0.49
-10 -2 0 9.81 0.51
-10 -2 0 10.14 0.51
-10 -2 0 8.92 0.63
-10 -2 0 8.41 0.72
10 2 0 9.08 0.57
10 2 0 9.15 0.48
10 2 0 9 0.54
10 2 0 8.93 0.55
10 2 0 10.52 0.58
10 2 0 9.95 0.49
10 2 0 9.4 0.52
10 2 0 9.18 0.45
10 1 0 31.38 1.14
10 1 0 29.46 1.1
10 1 0 29.73 1.11
-10 -1 0 30.48 1.08
-10 -1 0 29.81 1.07
10 1 0 28.12 1.09
10 1 0 27.4 1.31
-10 -1 0 31.78 1.07
-10 -1 0 30.29 1.28
10 1 0 29.39 1.12
-10 -1 0 28.36 1
10 1 0 30.26 1.13
10 1 0 28.28 1.15
10 0 0 78.79 2.37
10 0 0 76.46 2.42
10 0 0 74.79 2.38
10 0 0 74.5 2.41
-10 0 0 76.13 2.31
-10 0 0 75.12 2.38
10 0 0 76.04 2.41
10 0 0 75.51 2.68
10 0 0 79.26 2.42
10 0 0 70.14 2.44
10 0 0 75.7 2.43
-10 0 0 73.9 2.31
10 0 0 72.95 2.44
10 -1 0 62.56 1.97
10 -1 0 60.63 2.24
-10 1 0 62.89 1.91
10 -1 0 59.68 1.96
-10 1 0 61.17 1.91
-10 1 0 59.47 1.87
10 -1 0 59.53 1.98
-10 1 0 58.54 1.86
10 -1 0 58.9 1.97
10 -1 0 60.15 1.94
-10 1 0 60.02 1.84
10 -1 0 57.83 2
10 -2 0 0.41 0.27
10 -2 0 1 0.27
10 -2 0 1.01 0.32
-10 2 0 0.55 0.21
-10 2 0 0.82 0.25
-10 2 0 0.8 0.16
-10 2 0 0.97 0.24
10 -2 0 0.72 0.31
-10 2 0 0.92 0.26
-10 2 0 1.36 0.23
-10 2 0 0.72 0.18
10 -3 0 15.58 0.69
10 -3 0 16.78 0.66
10 -3 0 17.31 0.73
-10 3 0 16.13 0.6
-10 3 0 15.58 0.56
-10 3 0 15.69 0.55
-10 3 0 16.65 0.63
10 -3 0 16.99 0.62
-10 3 0 15.43 0.58
10 -4 0 1.55 0.21
-10 4 0 1.24 0.2
10 -4 0 1.56 0.29
10 -4 0 1.26 0.27
-10 4 0 1.55 0.16
-10 4 0 1.57 0.18
-10 4 0 1.56 0.19
-10 5 0 22.63 0.68
10 -5 0 21.4 0.72
-10 5 0 20.68 0.67
10 -5 0 19.38 0.7
10 -5 0 19.74 0.72
-10 5 0 21.76 0.68
11 15 0 2.38 0.13
11 14 0 4.4 0.29
-11 -14 0 4.89 0.24
11 14 0 4.26 0.24
11 14 0 4.37 0.24
11 14 0 4.91 0.26
11 13 0 0.21 0.23
11 13 0 0.7 0.23
11 13 0 0.39 0.2
-11 -13 0 0.4 0.15
-11 -13 0 0.47 0.16
-11 -13 0 0.47 0.16
11 13 0 0.2 0.22
11 12 0 22.94 0.78
-11 -12 0 20.46 0.74
11 12 0 22.13 0.84
11 12 0 21.4 0.8
11 12 0 22.79 0.78
11 12 0 20.93 0.77
11 12 0 20.6 0.8
-11 -12 0 21.2 0.73
11 11 0 43.36 1.43
11 11 0 42.07 1.38
11 11 0 40.89 1.4
-11 -11 0 43.36 1.33
-11 -11 0 40.74 1.34
11 11 0 42.94 1.41
11 11 0 40.82 1.39
11 10 0 35.9 1.2
11 10 0 37.25 1.28
11 10 0 37.35 1.24
11 10 0 36.43 1.28
-11 -10 0 36.34 1.19
11 10 0 36.5 1.28
11 10 0 37.64 1.28
11 9 0 13.52 0.61
-11 -9 0 15.66 0.81
-11 -9 0 15.69 0.88
-11 -9 0 15.15 0.89
11 9 0 13.59 0.63
11 9 0 15.36 0.62
-11 -9 0 14.45 0.59
11 9 0 14.27 0.66
11 9 0 14.89 0.63
11 9 0 14.3 0.62
-11 -9 0 14.88 0.55
-11 -8 0 145.03 4.27
11 8 0 138.69 4.27
11 8 0 136 4.29
11 8 0 147.33 4.32
11 8 0 147.53 4.31
-11 -8 0 152.98 4.68
11 8 0 149.61 4.79
-11 -8 0 150.65 4.68
11 8 0 139.61 4.3
11 8 0 144.86 4.31
11 8 0 142.72 4.3
11 8 0 148.9 4.36
11 8 0 148.25 4.33
-11 -7 0 34.99 1.18
11 7 0 35.82 1.19
11 7 0 36.5 1.61
-11 -7 0 37.76 1.53
11 7 0 35.43 1.25
11 7 0 36.2 1.24
11 7 0 33.22 1.2
11 7 0 34.01 1.22
11 7 0 33.81 1.2
11 7 0 34.82 1.19
11 7 0 32.95 1.24
11 7 0 36.41 1.23
11 7 0 32.09 1.18
11 7 0 36.41 1.2
11 7 0 34.62 1.2
11 7 0 35.15 1.22
-11 -7 0 33.88 1.14
11 6 0 67.33 2.09
11 6 0 70.43 2.12
11 6 0 64.75 2.06
11 6 0 62.19 2.03
11 6 0 63.53 2.1
11 6 0 68.08 2.1
11 6 0 66.76 2.06
11 6 0 62.42 2.1
11 6 0 64.67 2.09
11 6 0 63.31 2.1
11 6 0 62.48 2.04
11 6 0 66.03 2.08
11 6 0 66.43 2.06
11 6 0 67.98 2.5
-11 -6 0 63.88 2.33
11 6 0 64.3 2.08
11 6 0 64.47 2.05
-11 -6 0 68.1 2.04
11 5 0 17.31 0.75
11 5 0 18.44 0.77
11 5 0 18.78 0.75
11 5 0 17.88 0.72
11 5 0 17.5 0.78
11 5 0 18.24 0.79
11 5 0 17.74 0.79
11 5 0 20.04 0.78
-11 -5 0 18.19 0.7
11 5 0 17.57 0.72
11 5 0 20 1.08
-11 -5 0 20.07 1
11 5 0 17.64 0.77
11 5 0 17.81 0.74
11 5 0 17.59 0.75
11 5 0 17.02 0.77
11 5 0 19.17 0.76
-11 -5 0 18.37 0.71
11 4 0 36.12 1.25
11 4 0 36.39 1.31
11 4 0 35.51 1.24
11 4 0 36.76 1.25
11 4 0 36.16 1.21
11 4 0 36.54 1.23
11 4 0 34.9 1.26
11 4 0 37.51 1.3
11 4 0 35.43 1.31
11 4 0 39.99 1.29
-11 -4 0 36.82 1.24
-11 -4 0 38.44 1.25
11 4 0 34.44 1.53
11 4 0 37.66 1.3
-11 -4 0 39.13 1.58
11 4 0 35.63 1.28
11 4 0 33.03 1.24
11 4 0 36.11 1.24
11 4 0 34.09 1.26
11 3 0 2.46 0.27
11 3 0 1.67 0.27
-11 -3 0 1.73 0.3
11 3 0 1.47 0.28
11 3 0 1.85 0.29
11 3 0 2.05 0.34
11 3 0 1.97 0.37
11 3 0 1.95 0.32
-11 -3 0 2.34 0.3
11 3 0 1.7 0.36
11 2 0 54.53 1.71
-11 -2 0 51.88 1.71
11 2 0 53.44 1.79
11 2 0 50.37 1.68
-11 -2 0 56.81 1.73
11 2 0 51.6 1.74
11 2 0 51.95 1.75
11 2 0 51.69 1.73
11 2 0 52.55 1.74
11 2 0 51.22 1.79
11 2 0 53.2 1.78
-11 -1 0 10.48 0.46
11 1 0 10.02 0.54
11 1 0 10.55 0.57
11 1 0 10.73 0.57
11 1 0 10.09 0.53
11 1 0 9.31 0.57
11 1 0 11.26 0.56
11 1 0 9.97 0.58
-11 -1 0 9.31 0.51
11 1 0 10.13 0.52
11 0 0 31.62 1.11
11 0 0 34.75 1.19
11 0 0 31.81 1.15
11 0 0 31.69 1.19
-11 0 0 33.73 1.07
11 0 0 36.21 1.17
11 0 0 32.64 1.18
-11 0 0 33.17 1.14
11 0 0 34.13 1.15
-11 0 0 33.61 1.12
-11 0 0 33.49 1.12
11 0 0 33.22 1.17
-11 0 0 32.33 1.04
-11 0 0 30.33 1.06
11 0 0 29.6 1.2
-11 1 0 0.7 0.18
11 -1 0 0.38 0.25
11 -1 0 0.46 0.26
11 -1 0 0.58 0.23
-11 1 0 0.55 0.2
-11 1 0 0.56 0.22
-11 1 0 0.36 0.14
11 -1 0 0.12 0.26
-11 1 0 0.79 0.17
11 -1 0 0.25 0.33
-11 1 0 0.5 0.22
11 -1 0 0.21 0.28
-11 2 0 2.63 0.25
11 -2 0 3.02 0.3
-11 2 0 2.94 0.18
-11 2 0 2.76 0.23
11 -2 0 3.32 0.27
-11 2 0 2.69 0.22
11 -2 0 3.58 0.28
-11 2 0 2.75 0.24
11 -2 0 3.34 0.3
11 -3 0 11.34 0.46
-11 3 0 11.49 0.41
11 -3 0 10.68 0.44
11 -3 0 10.56 0.44
-11 3 0 10.76 0.41
11 -3 0 11.8 0.44
-11 3 0 11.02 0.43
11 -3 0 11.11 0.5
11 -3 0 10.52 0.44
-11 4 0 10.61 0.35
-11 4 0 9.12 0.34
-11 4 0 9.9 0.34
-11 4 0 10.37 0.35
11 -4 0 10.33 0.39
-11 4 0 10.11 0.34
12 14 0 26.67 0.82
12 14 0 25.68 0.82
12 14 0 25.65 0.81
12 13 0 28.89 0.95
12 13 0 28.31 0.9
-12 -13 0 28.26 0.89
-12 -13 0 28.96 0.88
12 13 0 26.51 0.87
12 13 0 28.17 0.91
12 12 0 10.24 0.47
12 12 0 9.5 0.42
12 12 0 10.23 0.47
12 12 0 11.53 0.46
12 12 0 9.83 0.44
12 12 0 11.05 0.5
-12 -12 0 11.01 0.43
12 12 0 9.85 0.45
-12 -12 0 10.62 0.4
12 11 0 83.12 2.59
12 11 0 86.07 2.59
12 11 0 85.3 2.58
12 11 0 82.76 2.59
12 11 0 86.29 2.55
12 11 0 84.38 2.56
12 11 0 85.3 2.6
12 11 0 84.29 2.6
-12 -11 0 84.13 2.52
-12 -11 0 85.1 2.55
12 10 0 113.32 3.42
12 10 0 110.88 3.46
12 10 0 116.21 3.46
12 10 0 116.35 3.44
12 10 0 111.61 3.46
12 10 0 116.77 3.44
-12 -10 0 115.39 3.4
-12 -10 0 115.73 3.41
12 10 0 116.47 3.48
-12 -9 0 0.54 0.2
12 9 0 0.79 0.29
12 9 0 0.37 0.22
12 9 0 0.82 0.24
-12 -9 0 0.73 0.17
12 9 0 0.1 0.32
12 9 0 0.74 0.31
12 9 0 1.1 0.27
12 9 0 0.7 0.28
12 9 0 0.54 0.28
12 8 0 2.86 0.29
12 8 0 2.93 0.36
12 8 0 2.61 0.35
12 8 0 2.9 0.3
12 8 0 3.06 0.38
12 8 0 2.86 0.29
12 8 0 2.36 0.3
12 8 0 2.15 0.31
12 8 0 2.32 0.32
12 8 0 2.29 0.27
12 8 0 2.51 0.31
12 8 0 2.55 0.38
-12 -8 0 2.25 0.24
-12 -8 0 2.64 0.28
-12 -7 0 32.44 1.06
12 7 0 30.49 1.08
12 7 0 31.1 1.1
12 7 0 28.33 1.04
12 7 0 31.87 1.08
-12 -7 0 31.65 1.03
12 7 0 30.97 1.1
12 7 0 29.96 1.07
12 7 0 32.33 1.11
12 7 0 32.24 1.11
12 7 0 31.86 1.08
12 7 0 30.23 1.12
12 7 0 30.49 1.12
12 7 0 29.63 1.09
12 7 0 29.77 1.11
12 6 0 8.27 0.44
-12 -6 0 7.72 0.4
12 6 0 6.86 0.45
12 6 0 7.24 0.48
12 6 0 7.17 0.42
12 6 0 8.91 0.46
12 6 0 6.91 0.47
-12 -6 0 7.54 0.42
12 6 0 8.07 0.45
12 6 0 7.46 0.47
12 6 0 7.82 0.46
12 6 0 7.68 0.47
-12 -5 0 50.23 1.65
12 5 0 52.47 1.71
12 5 0 51.51 1.71
12 5 0 50.92 1.68
12 5 0 52.1 1.63
12 5 0 50.24 1.68
12 5 0 53.98 1.7
-12 -5 0 50.54 1.64
12 5 0 54.36 1.7
12 5 0 51.81 1.72
12 5 0 50.06 1.67
12 4 0 3.8 0.32
-12 -4 0 3.89 0.32
12 4 0 3.88 0.31
12 4 0 3.1 0.38
12 4 0 3.19 0.39
12 4 0 3.75 0.33
12 4 0 3.96 0.35
-12 -4 0 4.08 0.31
12 4 0 3.33 0.38
12 4 0 4.26 0.43
12 4 0 2.89 0.39
12 3 0 0.87 0.25
12 3 0 -0.32 0.29
12 3 0 0.24 0.33
-12 -3 0 0.17 0.22
12 3 0 0.61 0.29
-12 -3 0 0.47 0.23
12 2 0 20.21 0.85
-12 -2 0 21.58 0.81
12 2 0 22.1 0.85
12 2 0 22.59 0.84
12 2 0 22.91 0.89
-12 -2 0 21.62 0.76
12 2 0 21.65 0.85
12 2 0 24.23 0.92
12 2 0 22.42 0.86
-12 -2 0 21.6 0.81
-12 -1 0 94.06 2.79
-12 -1 0 92.83 2.77
-12 -1 0 91.03 2.73
12 1 0 91.75 2.81
12 1 0 90.86 2.77
12 1 0 91.12 2.83
-12 -1 0 92.65 2.72
12 1 0 92.73 2.81
12 1 0 90.52 2.82
-12 -1 0 89.55 2.77
12 1 0 92.21 2.81
12 0 0 6.99 0.35
-12 0 0 6.37 0.32
-12 0 0 6.22 0.32
-12 0 0 5.53 0.31
12 0 0 5.63 0.36
12 0 0 6.17 0.35
-12 0 0 5.56 0.26
12 0 0 6.36 0.42
12 0 0 6.38 0.39
12 0 0 6.22 0.38
-12 0 0 5.88 0.33
12 0 0 5.27 0.37
12 -1 0 16.14 0.61
12 -1 0 16.65 0.63
-12 1 0 14.79 0.55
-12 1 0 15.9 0.57
-12 1 0 16.08 0.55
12 -1 0 16.14 0.59
12 -1 0 15.06 0.59
-12 1 0 15.85 0.55
12 -2 0 0.27 0.14
-12 2 0 0.31 0.1
-12 2 0 0.4 0.12
-12 2 0 0.33 0.12
-12 2 0 0.45 0.11
13 13 0 0.41 0.12
13 13 0 0.38 0.15
13 12 0 1 0.2
13 12 0 0.84 0.18
13 12 0 0.89 0.2
13 12 0 1.11 0.2
13 12 0 0.73 0.16
13 12 0 0.91 0.17
-13 -12 0 0.59 0.15
13 12 0 0.88 0.18
13 11 0 26.76 0.91
13 11 0 26.72 0.91
13 11 0 27.8 0.93
13 11 0 26.75 0.9
13 11 0 25.83 0.89
13 11 0 28.7 0.93
-13 -11 0 25.8 0.85
-13 -11 0 27.84 0.88
-13 -11 0 27.94 0.89
13 10 0 10.06 0.46
13 10 0 9.98 0.46
13 10 0 10.99 0.45
13 10 0 9.55 0.49
-13 -10 0 9.78 0.42
-13 -10 0 10.12 0.41
-13 -10 0 11.52 0.45
13 10 0 9.61 0.44
-13 -9 0 1.14 0.2
13 9 0 1.29 0.27
13 9 0 0.95 0.24
-13 -9 0 1.34 0.16
13 9 0 1.06 0.22
13 9 0 0.6 0.27
13 9 0 0.77 0.27
13 9 0 0.87 0.23
13 9 0 0.97 0.27
13 9 0 1.75 0.28
-13 -8 0 0.39 0.18
-13 -8 0 0.05 0.19
13 8 0 0.66 0.29
13 8 0 0.58 0.27
-13 -8 0 0.05 0.16
13 8 0 0.44 0.23
13 8 0 0.22 0.26
13 8 0 0.23 0.26
13 8 0 0.25 0.27
13 8 0 0.6 0.26
13 8 0 0.29 0.24
13 7 0 46.65 1.57
13 7 0 47.52 1.56
13 7 0 48.26 1.52
13 7 0 50.49 1.56
13 7 0 48.11 1.56
13 7 0 46.92 1.55
-13 -7 0 46.82 1.53
-13 -7 0 49.4 1.52
-13 -6 0 137.73 4.1
-13 -6 0 140.52 4.11
13 6 0 137.41 4.12
-13 -6 0 139.82 4.08
13 6 0 140.2 4.14
13 6 0 137.05 4.12
13 6 0 138.98 4.07
13 6 0 135.84 4.13
-13 -6 0 135.37 4.05
13 6 0 137.47 4.11
13 6 0 139.59 4.14
13 6 0 142.63 4.15
13 5 0 0.54 0.25
13 5 0 0.44 0.27
13 5 0 0.67 0.23
-13 -5 0 0.29 0.18
13 5 0 0.14 0.26
13 5 0 0.52 0.29
13 5 0 0.31 0.28
-13 -5 0 0.07 0.18
13 4 0 3 0.26
-13 -4 0 3.06 0.26
13 4 0 3.25 0.28
13 4 0 2.85 0.33
13 4 0 3.11 0.28
13 4 0 2.68 0.32
13 4 0 3.74 0.33
-13 -4 0 2.92 0.27
-13 -4 0 2.88 0.26
13 3 0 112.38 3.28
13 3 0 104.74 3.3
13 3 0 109 3.28
-13 -3 0 108.18 3.21
-13 -3 0 112.26 3.24
-13 -3 0 111.96 3.25
-13 -3 0 104.87 3.25
-13 -2 0 4.93 0.31
-13 -2 0 5.4 0.27
-13 -2 0 5.13 0.29
-13 -2 0 5.45 0.25
13 2 0 6.01 0.33
13 2 0 5.78 0.32
13 2 0 5.44 0.37
13 2 0 5.9 0.35
13 2 0 5.85 0.38
-13 -2 0 6.17 0.3
-13 -1 0 25.18 0.8
-13 -1 0 25.3 0.81
13 1 0 26.24 0.86
-13 -1 0 23.97 0.8
13 1 0 24.53 0.83
13 1 0 25.87 0.84
13 1 0 24 0.83
13 1 0 23.56 0.85
-13 0 0 7.9 0.3
13 0 0 8.19 0.35
13 0 0 7.92 0.35
-13 0 0 8.74 0.32
-13 1 0 29.54 0.88
14 12 0 15.37 0.5
14 12 0 14.65 0.49
14 11 0 12.1 0.42
14 11 0 11.9 0.44
-14 -10 0 51.84 1.58
14 10 0 51.42 1.58
14 10 0 53.41 1.61
-14 -10 0 52.55 1.58
-14 -9 0 52.44 1.66
14 9 0 54.46 1.71
14 9 0 57.65 1.73
-14 -9 0 56.32 1.68
-14 -9 0 56.86 1.69
-14 -9 0 56.79 1.69
14 9 0 55.54 1.68
14 9 0 57.32 1.72
14 8 0 15.98 0.57
14 8 0 17.48 0.62
-14 -8 0 16.72 0.56
14 8 0 18.01 0.65
14 8 0 15.96 0.63
-14 -8 0 16.97 0.6
14 8 0 17.71 0.63
-14 -7 0 34.46 1.08
-14 -7 0 34.38 1.09
-14 -7 0 33.93 1.07
14 7 0 33.04 1.1
14 7 0 34.52 1.12
14 7 0 34.21 1.12
-14 -6 0 30 0.94
14 6 0 30.32 1.01
14 6 0 31.15 0.99
-14 -6 0 28.93 0.96
14 6 0 29.74 0.98
14 6 0 28.85 0.96
-14 -5 0 94.85 2.86
14 5 0 95.42 2.9
14 5 0 101.84 2.91
-14 -5 0 91.06 2.83
14 5 0 97.23 2.89
14 5 0 100.34 2.86
-14 -5 0 97.31 2.87
-14 -5 0 100.88 2.88
14 5 0 97.11 2.85
14 5 0 101.29 2.91
-14 -4 0 5.22 0.27
14 4 0 5.33 0.3
-14 -4 0 5.1 0.25
-14 -4 0 4.9 0.25
-14 -4 0 4.46 0.19
-14 -4 0 4.93 0.24
14 4 0 5.57 0.3
14 4 0 5.48 0.32
14 3 0 11.67 0.45
14 3 0 11.36 0.42
-14 -3 0 10.97 0.4
-14 -2 0 7.48 0.27
-14 -2 0 7.83 0.29
14 2 0 8.69 0.33
14 2 0 7.97 0.3
-14 -2 0 8.27 0.28
15 9 0 23.43 0.72
15 9 0 22.9 0.72
15 8 0 -0.06 0.11
15 8 0 -0.17 0.14
15 8 0 0.08 0.11
15 7 0 16.3 0.53
-15 -7 0 15.68 0.52
15 7 0 16.35 0.55
-15 -6 0 3.71 0.17
15 6 0 3.78 0.2
15 5 0 0.77 0.11
-15 -5 0 1 0.09
-15 -6 -1 2.39 0.14
15 6 1 2.16 0.15
15 7 1 8.6 0.35
-15 -7 -1 8.96 0.33
15 7 1 9.75 0.34
15 8 1 56.88 1.67
15 9 1 14.33 0.46
15 9 1 13.22 0.47
15 9 1 14.8 0.47
15 10 1 10.6 0.36
-14 -2 -1 18.89 0.59
-14 -3 -1 3.36 0.17
-14 -3 -1 3.37 0.2
14 3 1 3.69 0.22
-14 -3 -1 3.63 0.2
-14 -4 -1 19.52 0.67
14 4 1 19.98 0.7
14 4 1 22.96 0.72
-14 -4 -1 21.87 0.69
-14 -4 -1 19.44 0.63
-14 -4 -1 19.18 0.67
14 4 1 20.61 0.69
14 5 1 7.17 0.38
14 5 1 8 0.39
-14 -5 -1 7.54 0.31
14 5 1 8.26 0.38
-14 -5 -1 8.56 0.33
14 5 1 8.22 0.4
-14 -5 -1 7.85 0.34
-14 -5 -1 7.72 0.33
14 6 1 2.25 0.25
14 6 1 2.37 0.25
14 6 1 2.1 0.23
14 6 1 2.11 0.22
14 6 1 2.17 0.21
-14 -6 -1 1.92 0.19
-14 -6 -1 1.91 0.17
-14 -6 -1 2.32 0.19
14 6 1 1.35 0.21
14 7 1 2.68 0.28
14 7 1 2.44 0.27
14 7 1 2.39 0.23
14 7 1 2.86 0.26
-14 -7 -1 2.75 0.2
-14 -7 -1 3.43 0.22
-14 -7 -1 3.34 0.23
-14 -8 -1 27.84 0.88
14 8 1 27.25 0.92
-14 -8 -1 27.2 0.86
14 8 1 28.49 0.94
14 8 1 27.95 0.92
14 8 1 27.83 0.93
-14 -8 -1 25.87 0.88
-14 -8 -1 28.61 0.9
-14 -8 -1 28.37 0.9
-14 -9 -1 18.5 0.66
-14 -9 -1 19.42 0.66
14 9 1 21.32 0.72
14 9 1 19.98 0.7
14 9 1 18.3 0.63
14 9 1 19.55 0.69
14 9 1 19.9 0.69
-14 -9 -1 19.35 0.64
14 10 1 8.53 0.4
14 10 1 8.72 0.39
14 10 1 8.43 0.35
-14 -10 -1 9.35 0.35
-14 -10 -1 8.9 0.35
14 10 1 7.99 0.36
14 11 1 1.36 0.19
14 11 1 1.55 0.16
14 11 1 1.66 0.19
14 11 1 2.03 0.21
14 12 1 14.93 0.51
14 12 1 16.81 0.52
13 0 1 100.48 2.87
13 0 1 98.66 2.86
-13 0 -1 95.35 2.82
-13 0 -1 97.44 2.84
13 1 1 20.1 0.72
-13 -1 -1 19.89 0.68
-13 -1 -1 20.84 0.69
-13 -1 -1 20.43 0.68
-13 -1 -1 20.24 0.69
13 1 1 21.29 0.71
13 1 1 22.25 0.7
-13 -1 -1 20.14 0.64
-13 -1 -1 21.73 0.67
13 1 1 20.55 0.72
13 1 1 21.04 0.73
-13 -2 -1 7.99 0.36
-13 -2 -1 8.2 0.31
13 2 1 7.54 0.38
-13 -2 -1 7.37 0.34
13 2 1 7.52 0.36
13 2 1 6.49 0.38
-13 -2 -1 7.08 0.33
13 2 1 7.17 0.34
13 2 1 7.17 0.4
-13 -3 -1 4.38 0.26
-13 -3 -1 5.22 0.3
13 3 1 4.93 0.32
13 3 1 5.39 0.36
-13 -3 -1 5.06 0.27
-13 -3 -1 4.96 0.33
13 3 1 5.09 0.32
13 3 1 4.76 0.36
-13 -4 -1 1.56 0.21
13 4 1 1.37 0.28
13 4 1 1.39 0.3
13 4 1 1.35 0.22
13 4 1 1.39 0.21
13 4 1 1.16 0.2
-13 -4 -1 1.34 0.21
-13 -4 -1 1.31 0.22
13 4 1 1.4 0.27
-13 -5 -1 36.55 1.17
13 5 1 34.42 1.21
13 5 1 35.47 1.23
13 5 1 37.21 1.24
13 5 1 36.08 1.22
13 5 1 37.26 1.21
13 5 1 35.73 1.19
-13 -5 -1 33.91 1.16
-13 -5 -1 34.86 1.17
13 5 1 35.72 1.16
-13 -6 -1 6.55 0.36
13 6 1 6.76 0.41
-13 -6 -1 6.62 0.34
13 6 1 7.07 0.42
13 6 1 5.87 0.4
13 6 1 6.6 0.38
13 6 1 6.73 0.4
-13 -6 -1 6.7 0.32
13 6 1 6.18 0.41
13 6 1 6.32 0.38
-13 -7 -1 60.13 1.82
13 7 1 59.35 1.87
13 7 1 59.05 1.83
13 7 1 62.62 1.89
13 7 1 61.25 1.91
13 7 1 59.12 1.89
13 7 1 57.45 1.86
-13 -7 -1 61.1 1.87
-13 -7 -1 61.29 1.86
13 7 1 56.94 1.88
13 8 1 83.35 2.58
-13 -8 -1 85.12 2.51
-13 -8 -1 83.08 2.52
-13 -8 -1 81.01 2.53
13 8 1 81.95 2.57
13 8 1 85.49 2.56
13 8 1 84.7 2.52
13 9 1 61.04 1.86
13 9 1 60.71 1.83
13 9 1 59.99 1.87
-13 -9 -1 59.25 1.82
-13 -9 -1 58.53 1.79
13 9 1 56.84 1.86
13 9 1 59.5 1.87
13 9 1 57.01 1.83
13 9 1 58.02 1.82
-13 -10 -1 51.78 1.51
-13 -10 -1 49.22 1.49
-13 -10 -1 48.88 1.5
-13 -10 -1 45.52 1.46
13 10 1 46.95 1.5
13 10 1 48.8 1.53
13 10 1 50.37 1.52
13 10 1 49.64 1.53
13 10 1 46.05 1.5
13 10 1 46.28 1.54
13 10 1 48.11 1.55
13 10 1 46.64 1.49
13 11 1 39.35 1.27
13 11 1 41.08 1.32
13 11 1 41.58 1.28
13 11 1 42.81 1.3
-13 -11 -1 38.22 1.24
-13 -11 -1 42.91 1.29
13 11 1 39.95 1.29
-13 -11 -1 40.93 1.28
-13 -11 -1 41.53 1.26
13 12 1 18.53 0.62
13 12 1 17.58 0.65
13 12 1 18.73 0.65
13 12 1 19.73 0.65
13 12 1 17.58 0.64
13 12 1 17.94 0.62
-13 -12 -1 17.2 0.59
-13 -12 -1 18.85 0.61
13 12 1 17.43 0.65
-13 -12 -1 19.07 0.63
13 13 1 86.43 2.65
13 13 1 93.69 2.65
13 13 1 89.11 2.66
13 13 1 91.34 2.64
13 14 1 5.38 0.21
-12 2 -1 0.17 0.08
-12 2 -1 0.03 0.09
-12 2 -1 0.24 0.08
-12 1 -1 2.72 0.19
-12 1 -1 2.84 0.15
-12 1 -1 2.84 0.19
12 -1 1 2.98 0.22
12 -1 1 3.08 0.29
12 -1 1 3.61 0.26
-12 1 -1 3.21 0.22
12 0 1 40.31 1.29
-12 0 -1 40.62 1.29
-12 0 -1 41.94 1.29
12 0 1 41.97 1.33
12 0 1 39.87 1.32
-12 0 -1 40.41 1.25
-12 0 -1 41.69 1.27
12 0 1 41.09 1.33
12 0 1 40.47 1.31
-12 0 -1 40.94 1.29
-12 0 -1 39.75 1.27
12 0 1 42.09 1.36
-12 -1 -1 0.36 0.18
12 1 1 0.22 0.25
12 1 1 0.23 0.23
-12 -1 -1 0.14 0.23
-12 -1 -1 0.18 0.13
12 1 1 0.57 0.21
12 1 1 -0.24 0.28
12 1 1 0.14 0.29
-12 -1 -1 0.25 0.18
12 1 1 -0.15 0.29
-12 -2 -1 102.04 2.98
12 2 1 96.05 3.01
-12 -2 -1 98.73 2.97
-12 -2 -1 96.92 2.98
-12 -2 -1 96.41 2.94
12 2 1 98.19 3
-12 -2 -1 96.53 2.97
12 2 1 99.22 3.01
12 2 1 101.17 3
-12 -2 -1 98.67 2.93
12 2 1 96.03 2.98
12 2 1 98.61 3.03
12 3 1 45.74 1.57
12 3 1 47.27 1.62
12 3 1 48.69 1.58
12 3 1 48.01 1.56
12 3 1 47.37 1.52
12 3 1 47.41 1.61
12 3 1 45.96 1.58
-12 -3 -1 49.29 1.55
-12 -3 -1 48.77 1.53
-12 -3 -1 47.77 1.55
12 4 1 60.01 1.91
12 4 1 60.15 1.96
-12 -4 -1 64.18 1.94
-12 -4 -1 59.27 1.91
-12 -4 -1 59.33 1.86
-12 -4 -1 63.43 1.93
12 4 1 61.37 1.97
12 4 1 61.47 1.93
12 4 1 60.15 1.98
12 4 1 60.66 1.91
12 4 1 61.82 1.91
12 4 1 61.42 1.99
12 4 1 58.92 1.97
12 4 1 60.92 1.93
-12 -5 -1 5.15 0.33
-12 -5 -1 5.57 0.37
12 5 1 4.26 0.38
12 5 1 3.82 0.38
12 5 1 5.52 0.44
-12 -5 -1 5.36 0.33
-12 -5 -1 5.76 0.35
12 5 1 5.23 0.43
12 5 1 4.88 0.43
12 5 1 5.78 0.38
12 5 1 5.27 0.42
12 5 1 5.43 0.37
12 5 1 4.45 0.38
-12 -6 -1 5.39 0.35
12 6 1 5.36 0.42
12 6 1 5.91 0.42
12 6 1 5.54 0.4
12 6 1 5.71 0.36
12 6 1 6.14 0.42
-12 -6 -1 5.58 0.37
12 6 1 6.01 0.42
12 6 1 6.21 0.44
12 6 1 5.58 0.39
12 6 1 4.74 0.38
12 7 1 69.53 2.22
12 7 1 73.09 2.2
-12 -7 -1 72.43 2.18
12 7 1 71.46 2.18
-12 -7 -1 68.9 2.14
12 7 1 68.55 2.2
12 7 1 69.65 2.2
12 7 1 70.01 2.17
12 7 1 72.39 2.21
12 7 1 64.72 2.2
12 7 1 70.77 2.24
12 7 1 70.06 2.22
12 7 1 69.79 2.23
12 8 1 90.57 2.78
12 8 1 94.76 2.84
12 8 1 91.03 2.79
12 8 1 87.43 2.78
12 8 1 88.82 2.82
12 8 1 95.3 2.82
12 8 1 91.81 2.79
12 8 1 94.23 2.84
-12 -8 -1 92.36 2.79
-12 -8 -1 93.91 2.77
12 8 1 89.26 2.77
12 8 1 87.15 2.78
12 8 1 89.23 2.77
12 8 1 94.07 2.81
12 9 1 36.45 1.26
12 9 1 36.33 1.3
12 9 1 37.66 1.27
12 9 1 39.41 1.26
-12 -9 -1 35.5 1.21
-12 -9 -1 37.66 1.25
-12 -9 -1 38.08 1.21
12 9 1 40.17 1.32
12 9 1 38.11 1.27
12 9 1 39.49 1.28
12 9 1 39.23 1.3
-12 -10 -1 0.6 0.19
12 10 1 0.63 0.22
12 10 1 0.32 0.29
12 10 1 0.54 0.22
12 10 1 0.46 0.27
12 10 1 0.79 0.29
12 10 1 0.72 0.29
12 11 1 0.49 0.26
12 11 1 0.36 0.27
12 11 1 0.53 0.28
12 11 1 -0.22 0.27
12 11 1 0.44 0.21
12 11 1 0.61 0.26
-12 -11 -1 -0.11 0.18
-12 -11 -1 0.28 0.19
-12 -12 -1 18.35 0.66
12 12 1 18.75 0.72
12 12 1 19.74 0.7
12 12 1 18.66 0.69
12 12 1 19.02 0.69
12 12 1 17.85 0.66
12 12 1 18.86 0.71
-12 -12 -1 17.99 0.64
-12 -13 -1 6.01 0.27
12 13 1 5.41 0.35
12 13 1 6.19 0.31
12 13 1 5.92 0.33
12 13 1 5.55 0.32
-12 -13 -1 4.74 0.27
-12 -13 -1 5.71 0.28
12 13 1 5.71 0.29
12 14 1 5.34 0.23
12 14 1 5.39 0.28
12 14 1 4.77 0.26
12 14 1 4.95 0.24
-11 4 -1 1.94 0.1
11 -3 1 27.89 0.88
11 -3 1 26.97 0.93
-11 3 -1 27.42 0.85
-11 3 -1 28.77 0.86
-11 3 -1 26.41 0.84
11 -3 1 26.45 0.88
11 -3 1 27.71 0.88
-11 2 -1 17.63 0.63
11 -2 1 18.83 0.69
-11 2 -1 17.6 0.59
11 -2 1 19.05 0.66
11 -2 1 19.76 0.68
11 -2 1 19.46 0.68
-11 2 -1 18.59 0.6
-11 2 -1 18.6 0.64
11 -2 1 17.64 0.73
11 -1 1 18.02 0.68
-11 1 -1 17.33 0.65
-11 1 -1 18.39 0.66
11 -1 1 18.63 0.72
-11 1 -1 17.07 0.59
11 -1 1 17.09 0.69
11 -1 1 17.36 0.67
-11 1 -1 16.58 0.62
-11 1 -1 16.66 0.62
-11 1 -1 17.64 0.61
11 -1 1 17.44 0.68
11 0 1 44.75 1.53
11 0 1 47.43 1.53
-11 0 -1 45.16 1.42
11 0 1 47.4 1.51
-11 0 -1 44.34 1.45
-11 0 -1 45.53 1.49
11 0 1 45.23 1.49
11 0 1 45.16 1.44
11 0 1 45.88 1.52
11 0 1 44.92 1.48
-11 0 -1 46.57 1.47
-11 0 -1 45.08 1.47
11 0 1 44.64 1.51
-11 0 -1 43.9 1.4
11 0 1 41.54 1.54
-11 0 -1 43.9 1.42
11 1 1 36.59 1.26
11 1 1 38.7 1.33
-11 -1 -1 35.67 1.22
11 1 1 38.88 1.3
11 1 1 38.25 1.32
-11 -1 -1 36.65 1.27
11 1 1 38.19 1.32
-11 -1 -1 39.11 1.29
11 1 1 35.36 1.29
-11 -1 -1 36.98 1.21
11 1 1 39.15 1.27
11 1 1 35.1 1.32
11 1 1 39.31 1.37
-11 -2 -1 5.54 0.4
11 2 1 6.3 0.39
-11 -2 -1 7.04 0.42
11 2 1 6.98 0.46
11 2 1 6.54 0.46
11 2 1 6.84 0.45
11 2 1 7.35 0.48
-11 -2 -1 6.06 0.35
11 2 1 6.52 0.5
11 2 1 6.05 0.47
11 3 1 20.37 0.83
11 3 1 21.78 0.86
11 3 1 20.46 0.79
11 3 1 22.14 0.82
11 3 1 21.15 0.9
11 3 1 19.84 0.79
11 3 1 21.61 0.85
-11 -3 -1 22.77 0.83
-11 -3 -1 20.68 0.75
-11 -3 -1 19.85 0.99
-11 -3 -1 21.2 0.82
11 3 1 18.45 0.86
11 3 1 22.14 0.88
11 3 1 21.1 0.79
11 3 1 21.98 0.91
11 4 1 3.59 0.4
11 4 1 2.59 0.32
11 4 1 2.99 0.36
11 4 1 2.69 0.33
11 4 1 3.08 0.28
11 4 1 3.12 0.33
11 4 1 2.94 0.38
11 4 1 3.14 0.37
-11 -4 -1 2.71 0.3
-11 -4 -1 3.19 0.31
-11 -4 -1 2.29 0.39
11 4 1 3.32 0.35
11 4 1 4.09 0.53
-11 -4 -1 2.29 0.51
11 4 1 3.35 0.37
11 4 1 3.38 0.39
11 4 1 3.56 0.35
11 4 1 2.98 0.32
11 5 1 1.18 0.35
11 5 1 0.92 0.33
11 5 1 1.52 0.3
11 5 1 1.5 0.36
11 5 1 1.4 0.32
11 5 1 2.16 0.32
11 5 1 1.52 0.29
11 5 1 1.66 0.28
-11 -5 -1 1.79 0.25
11 5 1 1.74 0.27
11 5 1 1.24 0.46
-11 -5 -1 2.02 0.43
11 5 1 1.75 0.32
-11 -5 -1 1.69 0.26
11 5 1 2.11 0.31
11 5 1 1.1 0.34
11 6 1 1.55 0.29
11 6 1 1.64 0.3
-11 -6 -1 1.79 0.23
11 6 1 2.15 0.34
11 6 1 1.53 0.29
11 6 1 1.92 0.31
11 6 1 1.79 0.35
11 6 1 1.85 0.33
11 6 1 1.74 0.36
-11 -6 -1 1.81 0.27
-11 -6 -1 1.03 0.21
11 6 1 1.95 0.27
11 6 1 1.71 0.55
-11 -6 -1 1.91 0.44
11 6 1 1.53 0.27
11 6 1 2.38 0.33
-11 -6 -1 1.48 0.24
11 6 1 2.06 0.33
11 6 1 2.03 0.33
-11 -7 -1 40.14 1.34
11 7 1 41.8 1.39
11 7 1 44.15 1.44
11 7 1 42.57 1.41
11 7 1 43.45 1.43
11 7 1 40.42 1.37
11 7 1 40.37 1.39
11 7 1 41.21 1.4
11 7 1 43.3 1.42
11 7 1 41.3 1.43
-11 -7 -1 40.74 1.37
11 7 1 41.25 1.32
-11 -7 -1 45.39 1.73
11 7 1 45.17 1.82
-11 -7 -1 39.35 1.63
11 7 1 38.66 1.39
11 7 1 40 1.36
11 7 1 43.78 1.39
11 8 1 158.01 4.76
-11 -8 -1 166.12 5.14
11 8 1 155.12 5.2
-11 -8 -1 167.43 5.13
11 8 1 157.54 4.78
11 8 1 159.75 4.78
11 8 1 159.21 4.77
11 8 1 160.16 4.75
-11 -8 -1 162.71 4.74
11 8 1 164.1 4.82
11 8 1 165.49 4.81
11 8 1 160.54 4.77
11 8 1 156.34 4.75
-11 -9 -1 2.09 0.42
-11 -9 -1 1.95 0.41
-11 -9 -1 2.51 0.43
11 9 1 1.69 0.32
11 9 1 2.18 0.29
11 9 1 1.7 0.33
11 9 1 2.51 0.3
-11 -9 -1 2.25 0.27
-11 -9 -1 2.15 0.22
11 9 1 2.03 0.28
-11 -9 -1 1.86 0.23
11 10 1 15.59 0.69
11 10 1 15.01 0.66
-11 -10 -1 15.95 0.91
11 10 1 15.29 0.62
-11 -10 -1 15.3 0.59
-11 -10 -1 15.8 0.56
11 10 1 15.89 0.69
11 10 1 14.23 0.62
11 10 1 14.23 0.62
11 11 1 17.88 0.71
11 11 1 17.13 0.72
11 11 1 19.66 0.76
11 11 1 18.52 0.73
-11 -11 -1 17.1 0.65
-11 -11 -1 17.73 0.67
11 11 1 18.19 0.74
11 11 1 16.49 0.68
11 12 1 3.31 0.28
11 12 1 3.36 0.33
11 12 1 3.07 0.36
-11 -12 -1 3.5 0.26
-11 -12 -1 3.01 0.24
11 12 1 3.17 0.31
11 12 1 3 0.31
11 12 1 3.38 0.3
11 13 1 30.27 0.99
11 13 1 29.23 0.98
11 13 1 31.06 1.02
11 13 1 29.84 1.01
-11 -13 -1 29.59 0.96
11 13 1 30.28 1.04
-11 -13 -1 29.82 0.97
11 14 1 28.29 0.94
11 14 1 29.3 0.96
11 14 1 30.95 0.97
-11 -14 -1 31.37 0.95
-11 -14 -1 29.98 0.94
11 14 1 30.39 0.98
-11 -14 -1 31.22 0.96
11 15 1 22.02 0.71
11 15 1 23.67 0.71
10 -5 1 15.81 0.52
10 -5 1 14.6 0.5
-10 5 -1 14.43 0.47
10 -5 1 14.71 0.51
-10 5 -1 14.28 0.48
10 -4 1 1.86 0.25
-10 4 -1 1.64 0.17
10 -4 1 2.02 0.2
-10 4 -1 1.69 0.16
10 -4 1 1.83 0.21
10 -4 1 1.68 0.27
-10 4 -1 1.29 0.17
10 -3 1 61.62 1.88
-10 3 -1 55.86 1.78
10 -3 1 59.73 1.85
10 -3 1 61.73 1.9
-10 3 -1 57.47 1.8
-10 3 -1 59.57 1.77
10 -3 1 56.41 1.8
-10 3 -1 60.39 1.77
10 -3 1 60.24 1.91
10 -2 1 47.58 1.66
10 -2 1 48.86 1.64
-10 2 -1 48.45 1.56
10 -2 1 47.87 1.61
-10 2 -1 50.18 1.57
-10 2 -1 50.29 1.52
10 -2 1 51.05 1.61
10 -2 1 48.77 1.58
-10 2 -1 48.47 1.53
-10 2 -1 49.97 1.59
-10 2 -1 47.93 1.55
-10 2 -1 49.84 1.53
10 -2 1 50.37 1.66
-10 2 -1 49.94 1.56
-10 1 -1 3.38 0.28
10 -1 1 3.85 0.36
10 -1 1 3.56 0.38
10 -1 1 3.62 0.39
-10 1 -1 3.52 0.29
-10 1 -1 3.64 0.34
-10 1 -1 3.07 0.25
10 -1 1 3.74 0.43
-10 1 -1 3.41 0.31
10 -1 1 3.06 0.39
10 0 1 3.87 0.33
10 0 1 4.17 0.42
10 0 1 3.49 0.38
10 0 1 3.52 0.4
10 0 1 3.18 0.52
-10 0 -1 3.7 0.33
-10 0 -1 4.57 0.37
-10 0 -1 3.83 0.34
10 0 1 3.74 0.42
-10 0 -1 3.63 0.31
10 0 1 4.15 0.43
-10 0 -1 3.94 0.31
10 0 1 2.99 0.45
10 0 1 3.72 0.44
10 1 1 84.03 2.57
10 1 1 82.83 2.59
10 1 1 78.77 2.55
-10 -1 -1 82.49 2.55
10 1 1 85.38 2.57
10 1 1 78.23 2.83
-10 -1 -1 79.31 2.78
10 1 1 83.59 2.6
10 1 1 84.9 2.63
10 1 1 81 2.62
10 1 1 80.89 2.59
-10 -1 -1 79.57 2.49
10 1 1 77.13 2.59
10 2 1 30.6 1.21
10 2 1 33.93 1.12
10 2 1 33.18 1.17
10 2 1 33.82 1.18
10 2 1 31.96 1.16
10 2 1 30.46 1.13
-10 -2 -1 33.32 1.15
-10 -2 -1 31.48 1.07
-10 -2 -1 32.72 1.36
10 2 1 33.29 1.4
-10 -2 -1 33.22 1.14
10 2 1 31.29 1.14
-10 -2 -1 31.93 1.09
10 2 1 29.49 1.18
10 2 1 32.37 1.14
10 2 1 32.33 1.18
10 2 1 31.6 1.1
10 3 1 36.24 1.39
10 3 1 39.65 1.32
10 3 1 37.96 1.36
10 3 1 37.93 1.39
10 3 1 41.32 1.33
10 3 1 38.99 1.35
10 3 1 42.37 1.37
-10 -3 -1 41.04 1.34
-10 -3 -1 41.28 1.34
-10 -3 -1 38.74 1.55
10 3 1 41.3 1.62
10 3 1 39.07 1.38
10 3 1 36.99 1.36
-10 -3 -1 36.86 1.28
-10 -3 -1 37.69 1.29
10 3 1 42.15 1.32
10 3 1 38.5 1.32
10 3 1 39.98 1.34
10 4 1 74.61 2.32
10 4 1 75.37 2.36
10 4 1 73.83 2.31
10 4 1 74.63 2.3
10 4 1 70.35 2.34
10 4 1 74.33 2.33
10 4 1 73.23 2.33
-10 -4 -1 75.51 2.3
10 4 1 73.97 2.28
10 4 1 73.11 2.62
10 4 1 72.57 2.34
-10 -4 -1 74.01 2.29
-10 -4 -1 73.37 2.54
10 4 1 71.94 2.28
10 4 1 73.07 2.3
10 4 1 72.49 2.34
10 4 1 72.71 2.31
10 5 1 4.23 0.4
10 5 1 3.92 0.37
10 5 1 4.68 0.39
10 5 1 4.19 0.38
10 5 1 4.14 0.33
-10 -5 -1 3.9 0.3
10 5 1 3.93 0.26
10 5 1 3.72 0.58
-10 -5 -1 5.78 0.58
-10 -5 -1 3.39 0.43
-10 -5 -1 4.35 0.33
10 5 1 4.2 0.39
10 5 1 4.73 0.37
10 5 1 4.36 0.33
10 6 1 12.92 0.64
10 6 1 14.98 0.67
10 6 1 14.35 0.61
10 6 1 14.61 0.61
10 6 1 14.22 0.63
10 6 1 12.48 0.61
10 6 1 14.88 0.56
10 6 1 13.22 0.9
10 6 1 13.62 0.64
-10 -6 -1 15 0.84
-10 -6 -1 14.23 0.57
-10 -6 -1 13.59 0.8
10 6 1 13.66 0.62
-10 -6 -1 13.33 0.55
10 6 1 14.76 0.6
10 7 1 134.85 4.18
10 7 1 148.1 4.22
10 7 1 136.57 4.16
10 7 1 142.03 4.19
10 7 1 141.26 4.14
-10 -7 -1 138.6 4.5
10 7 1 136.54 4.58
10 7 1 136.83 4.18
-10 -7 -1 138.41 4.45
-10 -7 -1 136.52 4.12
-10 -7 -1 131.65 4.41
10 7 1 142.31 4.18
10 7 1 137.93 4.19
10 7 1 135.74 4.17
-10 -7 -1 144.87 4.16
10 7 1 141.14 4.18
10 7 1 143.54 4.17
-10 -8 -1 4.11 0.28
10 8 1 3.84 0.29
10 8 1 3.61 0.3
-10 -8 -1 4.53 0.51
10 8 1 2.74 0.32
-10 -8 -1 4.17 0.52
10 8 1 3.33 0.37
10 8 1 4.41 0.32
10 8 1 3.41 0.35
10 8 1 3.19 0.33
10 8 1 3.32 0.32
10 8 1 3.12 0.4
10 8 1 3.16 0.31
-10 -9 -1 0.27 0.22
10 9 1 0.26 0.3
10 9 1 0.61 0.22
-10 -9 -1 0.09 0.37
-10 -9 -1 0.23 0.33
10 9 1 0.41 0.48
-10 -9 -1 0.18 0.38
10 9 1 0.03 0.26
-10 -9 -1 0.41 0.18
10 9 1 -0.16 0.28
10 9 1 0.56 0.23
10 9 1 0.06 0.28
10 9 1 -0.06 0.24
10 9 1 0.45 0.32
-10 -10 -1 40.39 1.32
10 10 1 40.19 1.41
-10 -10 -1 47.49 1.65
10 10 1 41.22 1.76
-10 -10 -1 43.1 1.67
10 10 1 39.62 1.38
10 10 1 40.55 1.37
10 10 1 39.33 1.37
10 10 1 41.73 1.42
10 10 1 40.78 1.36
10 10 1 41.24 1.34
10 10 1 41.56 1.4
10 11 1 60.2 1.93
10 11 1 61.19 1.93
-10 -11 -1 62.66 2.21
10 11 1 59.32 1.95
10 11 1 59.24 1.9
10 11 1 61.54 1.91
-10 -11 -1 58.19 1.86
-10 -11 -1 59.92 1.88
10 11 1 59.82 1.93
10 11 1 61.17 1.86
10 11 1 61.53 1.9
-10 -12 -1 96.38 2.87
10 12 1 93.48 2.94
10 12 1 93.54 2.88
10 12 1 93.94 2.88
10 12 1 100.22 2.9
10 12 1 97.7 2.89
-10 -12 -1 92 2.85
10 12 1 95.03 2.92
10 12 1 96.76 2.89
10 13 1 7.93 0.43
10 13 1 6.72 0.36
10 13 1 6.88 0.38
-10 -13 -1 6.35 0.32
-10 -13 -1 6.78 0.34
-10 -13 -1 7.55 0.36
10 14 1 7.72 0.41
10 14 1 7.68 0.36
10 14 1 7.44 0.37
10 14 1 8.29 0.38
-10 -14 -1 8.24 0.36
-10 -14 -1 8.24 0.35
-10 -14 -1 7.9 0.34
10 15 1 2.82 0.22
10 15 1 3.01 0.19
10 15 1 2.67 0.18
-10 -15 -1 2.79 0.17
10 15 1 3.11 0.23
-10 -15 -1 2.62 0.17
10 15 1 2.72 0.21
9 -6 1 22.34 0.75
-9 6 -1 22.53 0.71
-9 6 -1 22.16 0.7
-9 6 -1 22.01 0.7
9 -6 1 22.25 0.73
-9 5 -1 83.67 2.43
-9 5 -1 80.94 2.39
-9 5 -1 77.62 2.41
9 -5 1 84.47 2.49
9 -5 1 79.81 2.5
9 -5 1 81.85 2.42
-9 4 -1 57.64 1.73
9 -4 1 56.98 1.85
9 -4 1 56.6 1.83
9 -4 1 56.57 1.86
-9 4 -1 55.16 1.72
-9 4 -1 56.09 1.75
9 -4 1 58.58 1.8
9 -3 1 97.71 3.04
-9 3 -1 96.52 2.9
9 -3 1 95.48 3.02
-9 3 -1 97.3 2.92
-9 3 -1 94.33 2.95
9 -3 1 93.82 2.93
9 -3 1 96.75 2.95
9 -3 1 99.64 3.04
9 -3 1 99.29 3
-9 3 -1 96.96 2.91
-9 3 -1 97.32 2.93
9 -3 1 100.14 2.99
-9 3 -1 97.18 2.89
-9 3 -1 97.41 2.94
9 -3 1 95.01 3.02
9 -2 1 204.2 6.07
9 -2 1 203.63 6.07
9 -2 1 201.21 6.05
-9 2 -1 207.41 5.95
-9 2 -1 203.6 6
9 -2 1 206.42 5.99
9 -2 1 202.68 6.01
9 -2 1 201.42 6.07
9 -2 1 200.82 6.02
9 -2 1 202.19 6.35
-9 2 -1 205.52 5.97
-9 2 -1 200.05 5.98
-9 2 -1 200.94 5.93
9 -2 1 202.19 6.03
-9 2 -1 200.33 5.97
9 -2 1 201.64 6.06
9 -1 1 46.78 1.54
-9 1 -1 44.6 1.45
9 -1 1 45.33 1.8
9 -1 1 43.54 1.51
-9 1 -1 43.11 1.47
-9 1 -1 45.73 1.5
9 -1 1 45.19 1.55
-9 1 -1 45.53 1.47
9 -1 1 45.73 1.56
9 -1 1 44.37 1.59
9 -1 1 44.12 1.56
9 -1 1 43.98 1.51
9 -1 1 44.15 1.58
9 -1 1 44.9 1.5
9 0 1 27.84 1.07
9 0 1 26.59 1.09
-9 0 -1 27.76 1.03
-9 0 -1 27.34 1.03
9 0 1 29.12 1.06
9 0 1 29.34 1.09
9 0 1 27.69 1.04
-9 0 -1 28.2 1.02
9 0 1 27.31 1.07
-9 0 -1 28.64 1.26
9 0 1 30.45 1.33
-9 0 -1 28.58 1.02
9 0 1 29.24 1.05
9 0 1 26.27 1.07
-9 0 -1 29.49 1
9 0 1 28.45 1.11
9 0 1 27.96 1.08
9 1 1 6.96 0.51
9 1 1 6.52 0.42
9 1 1 6.84 0.47
9 1 1 6.91 0.5
9 1 1 7.45 0.51
9 1 1 7.5 0.44
-9 -1 -1 8.22 0.45
-9 -1 -1 5.77 0.41
-9 -1 -1 6.71 0.39
9 1 1 6.77 0.49
9 1 1 6.38 0.4
-9 -1 -1 6.44 0.39
-9 -1 -1 6.77 0.41
9 1 1 7.57 0.49
9 1 1 7.01 0.49
-9 -1 -1 7.04 0.6
9 1 1 7.16 0.62
9 1 1 7.01 0.47
9 2 1 76.49 2.43
9 2 1 76.43 2.36
9 2 1 74.99 2.44
9 2 1 79.12 2.39
9 2 1 76.63 2.41
9 2 1 80.43 2.42
-9 -2 -1 77.78 2.4
-9 -2 -1 77.71 2.38
-9 -2 -1 77.07 2.35
9 2 1 76.17 2.62
-9 -2 -1 78.85 2.7
9 2 1 76.48 2.39
-9 -2 -1 76.83 2.37
9 2 1 74.84 2.42
-9 -2 -1 73.41 2.35
9 2 1 73.53 2.63
-9 -2 -1 73.73 2.61
-9 -2 -1 78.85 2.39
9 2 1 76.51 2.41
9 3 1 0.63 0.28
9 3 1 -0.09 0.28
9 3 1 0.06 0.27
9 3 1 0.12 0.21
-9 -3 -1 0.03 0.2
-9 -3 -1 0.18 0.23
9 3 1 0.08 0.22
-9 -3 -1 0.08 0.37
9 3 1 0.15 0.34
9 3 1 0.21 0.24
9 3 1 -0.07 0.32
9 3 1 -0.14 0.25
-9 -3 -1 -0.07 0.31
-9 -3 -1 0.03 0.2
-9 -3 -1 0.29 0.22
9 3 1 0.04 0.28
9 3 1 0.17 0.26
9 3 1 0.36 0.23
9 3 1 0.2 0.3
9 4 1 0.73 0.24
9 4 1 0.99 0.28
9 4 1 0.81 0.28
9 4 1 0.73 0.27
9 4 1 1.15 0.24
-9 -4 -1 0.9 0.22
9 4 1 0.61 0.16
9 4 1 1.88 0.48
9 4 1 1.28 0.26
9 4 1 0.96 0.3
9 4 1 1.23 0.31
9 4 1 1.49 0.27
9 4 1 1.11 0.22
9 4 1 1.01 0.28
-9 -4 -1 1.32 0.38
9 5 1 394.66 11.6
9 5 1 398.46 11.6
9 5 1 404.57 11.6
-9 -5 -1 404.31 11.56
9 5 1 389.98 11.53
9 5 1 422.92 11.96
-9 -5 -1 402.23 11.93
9 5 1 399.25 11.61
-9 -5 -1 383.93 11.87
9 5 1 408.67 11.61
-9 -5 -1 408.27 11.57
-9 -5 -1 387.29 11.83
9 5 1 399.25 11.57
-9 -6 -1 10.52 0.45
-9 -6 -1 10.59 0.68
9 6 1 11.02 0.5
9 6 1 9.99 0.5
9 6 1 9.56 0.48
9 6 1 8.37 0.49
9 6 1 10.54 0.53
9 6 1 10.19 0.5
9 6 1 9.49 0.51
9 6 1 10.75 0.5
9 6 1 9.58 0.44
9 6 1 9.4 0.76
-9 -6 -1 9.66 0.67
9 6 1 10.88 0.5
9 6 1 9.92 0.51
9 6 1 11.92 0.51
9 6 1 10.73 0.49
9 6 1 9.08 0.46
9 7 1 26.48 0.97
9 7 1 26.96 0.96
9 7 1 26.68 0.97
9 7 1 27.64 0.99
9 7 1 25.48 0.94
-9 -7 -1 27.14 0.94
9 7 1 27.82 0.94
-9 -7 -1 27.82 1.23
9 7 1 28.16 1.31
9 7 1 29.29 0.98
-9 -7 -1 27.15 1.17
9 7 1 28.47 0.97
-9 -7 -1 26.63 0.91
-9 -7 -1 27.33 1.2
9 7 1 26.83 0.98
9 8 1 26.17 0.96
9 8 1 28.68 1
9 8 1 25.93 0.93
9 8 1 27.06 0.96
9 8 1 26.43 0.95
9 8 1 25.5 0.97
-9 -8 -1 27.12 0.91
9 8 1 25.5 0.93
-9 -8 -1 27.12 1.22
9 8 1 27.74 1.33
9 8 1 28.51 0.97
-9 -8 -1 24.05 1.19
-9 -8 -1 21.22 1.13
9 8 1 29.54 0.97
9 8 1 26.49 0.94
9 9 1 97.4 3.04
9 9 1 100.93 3.09
9 9 1 102.01 3.09
9 9 1 98.33 3.03
9 9 1 99.42 3.06
9 9 1 101.52 3.05
9 9 1 98.79 3.07
-9 -9 -1 99.6 3.02
9 9 1 99.77 3.04
9 9 1 101.83 3.45
-9 -9 -1 99.63 3.3
-9 -9 -1 104.05 3.37
9 9 1 100.24 3.06
-9 -9 -1 101.53 2.99
-9 -9 -1 96.68 3.33
9 9 1 101.66 3.04
9 9 1 102.01 3.04
9 10 1 17.07 0.76
9 10 1 16.53 0.66
9 10 1 17.4 0.74
9 10 1 17.95 0.71
9 10 1 19.54 0.72
-9 -10 -1 16.64 0.63
-9 -10 -1 16.69 0.65
9 10 1 17.75 0.69
9 10 1 14.19 1.01
-9 -10 -1 17.68 0.89
-9 -10 -1 16.06 0.9
9 10 1 17.85 0.72
9 10 1 16.28 0.65
9 10 1 17.69 0.7
9 10 1 14.81 0.7
9 10 1 17.15 0.66
-9 -11 -1 77.46 2.4
-9 -11 -1 81.68 2.42
9 11 1 78.02 2.42
9 11 1 80.02 2.45
-9 -11 -1 76.14 2.77
-9 -11 -1 80.92 2.77
9 11 1 79.24 2.47
9 11 1 79.28 2.47
9 11 1 79.53 2.49
-9 -11 -1 79.38 2.7
9 11 1 78.32 2.81
9 11 1 79.91 2.51
9 11 1 79.98 2.45
9 11 1 79.88 2.46
9 12 1 47.68 1.51
9 12 1 46.96 1.58
9 12 1 46.4 1.52
9 12 1 47.29 1.55
9 12 1 47.75 1.54
9 12 1 48.2 1.53
-9 -12 -1 46.44 1.5
9 12 1 46.82 1.53
-9 -12 -1 48.18 1.48
9 13 1 20.54 0.84
9 13 1 21.74 0.82
9 13 1 22.54 0.78
9 13 1 22.97 0.8
9 13 1 21.99 0.85
-9 -13 -1 22.03 0.75
9 13 1 22.09 0.8
-9 -13 -1 22.44 0.77
-9 -13 -1 22.8 0.79
9 14 1 14.06 0.58
9 14 1 13.81 0.53
-9 -14 -1 13.6 0.55
9 14 1 12.87 0.55
-9 -14 -1 13.22 0.52
9 14 1 14.53 0.58
9 14 1 14.34 0.54
-9 -14 -1 13.74 0.51
-9 -14 -1 12.95 0.5
9 15 1 5.2 0.27
9 15 1 5.53 0.31
9 15 1 5.17 0.24
-9 -15 -1 5.28 0.27
9 15 1 5.18 0.28
-9 -15 -1 5.1 0.25
-9 -15 -1 4.84 0.24
9 15 1 4.9 0.28
-8 7 -1 1.57 0.15
-8 7 -1 1.57 0.15
-8 7 -1 1.37 0.11
-8 7 -1 1.23 0.14
8 -6 1 23.17 0.81
8 -6 1 21.16 0.83
-8 6 -1 19.5 0.7
-8 6 -1 19.93 0.7
-8 6 -1 19.29 0.69
-8 6 -1 20.18 0.72
8 -6 1 21.8 0.78
8 -5 1 0.56 0.35
8 -5 1 1.09 0.37
-8 5 -1 1.26 0.22
-8 5 -1 1.28 0.18
8 -5 1 1.13 0.35
-8 5 -1 1.5 0.19
-8 5 -1 1.3 0.22
-8 5 -1 1.4 0.24
-8 5 -1 1.57 0.21
8 -5 1 1.19 0.39
-8 5 -1 1.31 0.2
8 -5 1 1.32 0.27
8 -4 1 7.63 0.53
-8 4 -1 6.98 0.37
-8 4 -1 7.52 0.4
8 -4 1 7.32 0.5
8 -4 1 7.84 0.57
-8 4 -1 7.67 0.41
-8 4 -1 8.14 0.43
8 -4 1 6.89 0.41
-8 4 -1 7.91 0.36
-8 4 -1 6.42 0.41
-8 4 -1 7.59 0.44
8 -4 1 6.65 0.46
-8 4 -1 7.21 0.37
8 -4 1 7.63 0.53
8 -3 1 49.58 1.73
8 -3 1 49.29 1.75
8 -3 1 50.18 1.75
-8 3 -1 52.21 1.63
8 -3 1 48.63 1.78
8 -3 1 50.79 1.68
8 -3 1 51.77 1.66
-8 3 -1 52.65 1.68
-8 3 -1 53.24 1.67
8 -3 1 52.43 1.76
-8 3 -1 52.02 1.67
-8 3 -1 52.42 1.62
8 -3 1 49.74 1.67
-8 3 -1 52.36 1.64
8 -3 1 47.12 1.97
8 -3 1 50.07 1.71
-8 3 -1 53.86 1.68
8 -2 1 14.35 0.7
8 -2 1 12.94 0.7
8 -2 1 12.91 0.71
8 -2 1 12.53 0.71
8 -2 1 13.89 0.61
8 -2 1 12.33 0.67
-8 2 -1 13.42 0.57
-8 2 -1 13.34 0.6
-8 2 -1 12.48 0.61
8 -2 1 13.06 0.68
-8 2 -1 13.83 0.61
-8 2 -1 14.23 0.6
8 -2 1 14.56 0.67
-8 2 -1 14.97 0.59
8 -2 1 12.89 0.62
8 -2 1 13.64 0.87
8 -2 1 11.45 0.66
-8 1 -1 295.99 8.47
8 -1 1 289.99 8.46
-8 1 -1 290.87 8.46
8 -1 1 292.28 8.52
-8 1 -1 273.5 8.4
8 -1 1 285.2 8.49
8 -1 1 284.86 8.78
-8 1 -1 306.77 8.76
-8 1 -1 301.76 8.43
8 -1 1 291.78 8.46
-8 1 -1 293.04 8.43
8 -1 1 285.24 8.5
8 -1 1 284.31 8.48
8 -1 1 281.82 8.51
8 -1 1 287.78 8.53
8 0 1 42.35 1.52
8 0 1 42.45 1.54
8 0 1 44.84 1.55
8 0 1 44.3 1.56
8 0 1 47.73 1.61
8 0 1 48.86 1.59
8 0 1 50.81 1.54
8 0 1 44.3 1.54
8 0 1 47 1.53
-8 0 -1 45.08 1.51
-8 0 -1 48.9 1.53
-8 0 -1 44.51 1.5
-8 0 -1 44.86 1.72
8 0 1 45.21 1.49
8 0 1 47.18 1.53
-8 0 -1 49.89 1.77
8 0 1 45.28 1.78
-8 0 -1 45.38 1.48
-8 0 -1 47.24 1.51
8 0 1 45.93 1.55
8 1 1 23.65 0.9
8 1 1 22.83 0.93
8 1 1 23.51 0.91
8 1 1 21.46 0.9
8 1 1 22.84 0.86
8 1 1 25.64 0.9
8 1 1 26.37 0.89
-8 -1 -1 23.94 0.86
-8 -1 -1 23.29 0.85
-8 -1 -1 23.55 0.84
-8 -1 -1 24.36 1.08
8 1 1 23.23 1.01
8 1 1 22.51 0.84
-8 -1 -1 24.34 1.06
8 1 1 22.5 1.07
8 1 1 24.02 0.88
8 1 1 24.28 0.91
8 1 1 24.07 0.89
-8 -1 -1 22.09 0.82
-8 -1 -1 22.43 0.83
-8 -1 -1 21.39 0.8
8 1 1 23.1 0.89
8 2 1 7.35 0.44
8 2 1 7.65 0.5
8 2 1 8.23 0.47
8 2 1 8.72 0.41
8 2 1 9.14 0.47
8 2 1 7.02 0.43
-8 -2 -1 8.21 0.42
-8 -2 -1 8.12 0.4
8 2 1 8.07 0.45
8 2 1 8.04 0.42
-8 -2 -1 8.38 0.39
-8 -2 -1 8.49 0.62
8 2 1 10.14 0.44
8 2 1 8.21 0.57
8 2 1 7.53 0.44
-8 -2 -1 8.91 0.6
-8 -2 -1 7.55 0.4
-8 -2 -1 8.29 0.41
8 2 1 9.26 0.47
8 2 1 8.64 0.41
8 2 1 8.2 0.46
8 3 1 360.47 9.96
8 3 1 343.7 9.95
8 3 1 349.26 9.96
8 3 1 335.57 9.92
8 3 1 342.38 9.94
8 3 1 335.41 10.14
-8 -3 -1 342.78 10.16
8 3 1 342.73 9.97
-8 -3 -1 341.15 9.92
-8 -3 -1 336.92 9.93
8 3 1 345.06 9.96
8 3 1 338.45 9.97
-8 -4 -1 0.02 0.18
8 4 1 0.11 0.24
8 4 1 0.32 0.16
-8 -4 -1 0.56 0.38
8 4 1 0.1 0.21
8 4 1 0.16 0.24
8 4 1 -0.14 0.22
-8 -4 -1 -0.06 0.3
8 4 1 0.08 0.22
8 4 1 0.08 0.26
8 4 1 0.31 0.19
-8 -5 -1 81.91 2.39
8 5 1 75.79 2.41
8 5 1 79.68 2.42
-8 -5 -1 79.37 2.64
-8 -5 -1 80.83 2.65
8 5 1 80.83 2.39
-8 -5 -1 79.66 2.69
8 5 1 79.42 2.42
8 5 1 75.96 2.43
8 6 1 93.86 2.78
8 6 1 89.7 2.76
-8 -6 -1 91.95 3.04
8 6 1 89.94 2.77
-8 -6 -1 95.21 3
-8 -6 -1 93.22 3.02
-8 -6 -1 93.26 2.74
8 6 1 89.46 2.75
8 6 1 95.23 2.75
8 6 1 87.78 2.78
8 6 1 91.3 2.76
8 7 1 14.47 0.56
8 7 1 12.72 0.56
8 7 1 14.12 0.56
8 7 1 15.58 0.59
8 7 1 14.57 0.57
8 7 1 13.52 0.58
-8 -7 -1 14.64 0.55
8 7 1 14.21 0.57
-8 -7 -1 11.05 0.73
8 7 1 14.72 0.59
-8 -7 -1 12.73 0.71
-8 -7 -1 15.26 0.82
8 7 1 13.23 0.56
8 7 1 14.32 0.59
8 7 1 13.85 0.56
8 8 1 27.64 0.94
8 8 1 28.8 0.99
8 8 1 26.73 0.97
8 8 1 26.26 0.95
8 8 1 27.01 0.94
8 8 1 29.43 0.96
8 8 1 26.09 1.26
-8 -8 -1 27.72 1.2
8 8 1 27.21 0.97
-8 -8 -1 29.73 1.25
8 8 1 27.63 0.97
8 8 1 26.39 0.96
8 8 1 27.35 0.95
8 9 1 496.86 14.24
8 9 1 495.22 14.24
8 9 1 499.5 14.26
8 9 1 488.49 14.27
8 9 1 501.22 14.29
-8 -9 -1 486.55 14.22
-8 -9 -1 486.43 14.65
8 9 1 502.68 14.27
-8 -9 -1 495.16 14.55
-8 -9 -1 487.74 14.44
8 9 1 492.73 14.63
-8 -9 -1 502.28 14.51
8 9 1 501.15 14.28
-8 -9 -1 495.12 14.6
-8 -9 -1 487.23 14.2
8 9 1 498.82 14.27
8 9 1 487.83 14.25
8 9 1 487.36 14.27
8 9 1 502.51 14.29
8 9 1 491.07 14.25
8 10 1 64.94 1.99
8 10 1 62.32 2.06
8 10 1 64.74 2.02
8 10 1 65.78 2.02
-8 -10 -1 58.91 2.4
-8 -10 -1 63.05 2.25
8 10 1 62.15 2.34
-8 -10 -1 63.64 2.31
-8 -10 -1 67.63 2.35
8 10 1 61.94 2.02
8 10 1 62.41 2.03
8 10 1 63.47 2.03
-8 -10 -1 66.35 1.98
8 10 1 63.29 1.98
8 10 1 65.87 2.01
-8 -11 -1 16.58 0.64
8 11 1 15.89 0.74
8 11 1 18.12 0.65
-8 -11 -1 15.12 1.03
-8 -11 -1 15.2 0.84
8 11 1 13.97 0.89
-8 -11 -1 13.98 0.89
8 11 1 16.68 0.68
8 11 1 16.45 0.7
8 11 1 14.91 0.68
8 11 1 18 0.76
-8 -11 -1 15.69 0.62
-8 -11 -1 17.5 0.62
8 11 1 17.78 0.68
8 11 1 16.55 0.67
8 11 1 17.82 0.68
-8 -12 -1 108.18 3.28
8 12 1 109.08 3.37
-8 -12 -1 110.45 3.83
-8 -12 -1 108.13 3.56
8 12 1 112.1 3.33
-8 -12 -1 114.41 3.67
8 12 1 113.28 3.32
8 12 1 111.37 3.32
8 12 1 109.66 3.35
8 12 1 107.81 3.34
8 12 1 108.61 3.28
8 12 1 111.86 3.38
8 13 1 37.02 1.23
8 13 1 34.25 1.13
8 13 1 35.78 1.16
-8 -13 -1 35.31 1.16
8 13 1 35.68 1.21
8 13 1 33.45 1.11
8 13 1 34.71 1.17
-8 -13 -1 33.59 1.14
-8 -13 -1 34.6 1.13
8 13 1 35.72 1.2
8 13 1 34.81 1.19
-8 -14 -1 15.84 0.6
8 14 1 16.14 0.62
8 14 1 15.69 0.59
-8 -14 -1 15.74 0.56
-8 -14 -1 14.46 0.57
8 14 1 16.42 0.66
8 14 1 15.98 0.61
8 14 1 16.65 0.64
8 14 1 15.83 0.62
-8 -14 -1 15.13 0.59
8 14 1 16.9 0.63
-8 -15 -1 12.05 0.49
8 15 1 11.38 0.43
-8 -15 -1 11.88 0.44
8 15 1 12.56 0.46
-8 -15 -1 11.29 0.42
8 15 1 11.78 0.45
8 15 1 12.07 0.5
8 15 1 11.66 0.47
-8 -15 -1 11.73 0.44
-8 -15 -1 12.14 0.45
8 16 1 16.22 0.54
8 16 1 16.19 0.52
8 16 1 16.44 0.52
7 -8 1 0.07 0.2
7 -8 1 0.5 0.25
-7 8 -1 -0.01 0.09
-7 8 -1 0.29 0.13
-7 8 -1 0.47 0.14
-7 8 -1 0.19 0.14
-7 7 -1 2.17 0.25
7 -7 1 2.28 0.27
7 -7 1 2.08 0.31
-7 7 -1 1.93 0.21
-7 7 -1 2.26 0.21
7 -7 1 1.54 0.33
-7 7 -1 1.87 0.21
7 -6 1 10.7 0.6
7 -6 1 11.42 0.5
-7 6 -1 11.12 0.44
-7 6 -1 10.85 0.45
7 -6 1 9.84 0.51
7 -6 1 10.7 0.57
-7 6 -1 11.95 0.53
-7 6 -1 10.7 0.48
-7 6 -1 11.12 0.48
-7 5 -1 89.15 2.67
7 -5 1 85.08 2.99
7 -5 1 83.08 2.62
-7 5 -1 87.73 2.61
-7 5 -1 89.16 2.66
7 -5 1 88.76 2.66
7 -5 1 81.76 2.65
-7 5 -1 86.68 2.62
-7 5 -1 85.37 2.6
7 -5 1 84.35 2.7
7 -5 1 85 2.71
7 -5 1 83.64 2.75
7 -4 1 4.65 0.47
7 -4 1 5.3 0.55
-7 4 -1 4.37 0.31
-7 4 -1 4.38 0.32
7 -4 1 3.17 0.4
-7 4 -1 4.26 0.33
7 -4 1 4.21 0.35
-7 4 -1 4.53 0.3
7 -4 1 4.88 0.46
7 -4 1 6.29 0.56
-7 4 -1 4.42 0.35
-7 4 -1 4.31 0.37
-7 4 -1 4.26 0.3
7 -4 1 4.02 0.46
7 -3 1 263.51 7.73
7 -3 1 264.79 7.72
7 -3 1 261.56 7.72
7 -3 1 263.21 7.76
7 -3 1 252.86 7.73
7 -3 1 258.73 7.63
7 -3 1 254.15 7.71
-7 3 -1 255.6 7.61
-7 3 -1 262.49 7.68
-7 3 -1 262.04 7.65
-7 3 -1 269.46 7.68
7 -3 1 261.45 7.71
-7 3 -1 264.81 7.64
7 -3 1 262.39 7.95
-7 3 -1 254.19 7.6
7 -3 1 267.22 7.65
-7 3 -1 261.76 7.61
7 -3 1 267.83 8.02
-7 3 -1 263.32 7.65
7 -2 1 389.62 11.24
7 -2 1 375.21 11.26
7 -2 1 389.97 11.24
7 -2 1 380.95 11.26
7 -2 1 378.28 11.25
7 -2 1 386.9 11.17
-7 2 -1 386.56 11.14
7 -2 1 381.98 11.22
7 -2 1 379.94 11.22
-7 2 -1 391.41 11.2
-7 2 -1 387.41 11.18
-7 2 -1 398.59 11.2
7 -2 1 380.18 11.22
-7 2 -1 378.41 11.17
7 -2 1 389.58 11.44
-7 2 -1 394.33 11.17
7 -2 1 379.34 11.23
7 -2 1 389.08 11.18
-7 2 -1 386.86 11.15
7 -2 1 381.91 11.49
7 -2 1 373.43 11.23
7 -1 1 518.33 15.52
7 -1 1 526.79 15.52
7 -1 1 534.68 15.49
7 -1 1 540.6 15.47
7 -1 1 513.1 15.49
-7 1 -1 547.58 15.47
-7 1 -1 542.11 15.44
-7 1 -1 537.2 15.46
-7 1 -1 540.38 15.64
7 -1 1 513.54 15.67
-7 1 -1 528.88 15.44
-7 1 -1 557.07 15.47
7 -1 1 528.18 15.5
7 -1 1 535.7 15.51
-7 1 -1 541.02 15.71
7 -1 1 532.59 15.46
-7 1 -1 548.81 15.44
7 -1 1 548.09 15.76
-7 0 -1 31 1.06
-7 0 -1 32.97 1.07
-7 0 -1 31.28 1.04
7 0 1 29.87 1.08
-7 0 -1 32.07 1.05
-7 0 -1 31.1 1.05
-7 0 -1 30.12 1.23
7 0 1 29.3 1.03
7 0 1 32.7 1.07
-7 0 -1 31.3 1.25
7 0 1 29.79 1.06
7 0 1 33.61 1.29
7 0 1 29.98 1.07
7 0 1 30.23 1.09
7 0 1 30.13 1.14
7 0 1 31.24 1.09
-7 -1 -1 1.4 0.2
-7 -1 -1 1.88 0.37
-7 -1 -1 1.87 0.23
-7 -1 -1 1.5 0.35
7 1 1 1.49 0.34
7 1 1 1.1 0.24
-7 -2 -1 159.66 4.67
7 2 1 158.84 4.7
-7 -2 -1 157.27 4.91
7 2 1 157.35 4.71
7 2 1 161.54 4.89
-7 -2 -1 161.5 4.89
-7 -2 -1 162.03 4.69
-7 -3 -1 255.52 7.89
7 3 1 266.9 7.88
-7 -3 -1 268.24 7.68
-7 -4 -1 44.8 1.61
-7 -4 -1 44.04 1.37
-7 -4 -1 42.86 1.57
-7 -5 -1 331.35 9.89
7 5 1 339.02 9.66
-7 -5 -1 345.32 9.91
-7 -5 -1 331 9.87
-7 -5 -1 330.14 9.64
-7 -6 -1 19.09 0.87
-7 -6 -1 17.75 0.86
-7 -6 -1 18.24 0.61
7 6 1 17.61 0.64
7 7 1 20.1 0.74
-7 -7 -1 20.86 1
-7 -7 -1 18.97 0.88
7 7 1 20.69 0.74
7 7 1 20.48 0.74
7 7 1 21.91 0.76
-7 -7 -1 21.25 0.71
7 7 1 22.01 1.02
-7 -7 -1 21.41 0.95
7 7 1 21.06 0.73
7 8 1 588.23 16.84
7 8 1 572.7 16.84
7 8 1 579.66 16.83
7 8 1 595.39 16.83
7 8 1 597.15 16.84
7 8 1 578.76 16.81
7 8 1 599.38 16.81
7 8 1 578.57 16.83
-7 -8 -1 576.68 17.18
7 8 1 608.16 17.15
-7 -8 -1 593.35 17.08
-7 -8 -1 587.59 17.04
-7 -8 -1 596.29 17.01
-7 -8 -1 570.77 17.08
-7 -8 -1 582.04 16.78
7 8 1 569.72 16.8
7 8 1 586.84 16.82
7 9 1 43.33 1.33
7 9 1 42.9 1.33
7 9 1 39.46 1.32
-7 -9 -1 40.04 1.47
-7 -9 -1 40.67 1.52
7 9 1 38.58 1.59
-7 -9 -1 42.32 1.56
-7 -9 -1 41.64 1.6
7 9 1 38.73 1.31
7 9 1 38.95 1.33
7 9 1 40.72 1.34
7 9 1 40.29 1.33
7 9 1 41.69 1.3
7 9 1 38.66 1.32
-7 -9 -1 39.54 1.69
7 9 1 39.35 1.31
7 9 1 39.08 1.29
7 10 1 300.95 9.23
-7 -10 -1 318.74 9.2
-7 -10 -1 314.41 9.26
-7 -10 -1 315.8 9.24
7 10 1 297.43 8.92
7 10 1 315.22 8.95
7 10 1 308.66 8.96
7 10 1 301.95 8.93
7 10 1 307.03 8.91
7 10 1 307.44 8.9
-7 -10 -1 308.44 8.9
-7 -10 -1 306.83 8.88
7 10 1 292.9 8.94
7 10 1 309.43 8.93
7 10 1 314.28 8.93
-7 -10 -1 310.89 9.44
-7 -11 -1 1.87 0.45
7 11 1 1.68 0.3
7 11 1 2.41 0.33
7 11 1 2.19 0.26
7 11 1 2.47 0.26
7 11 1 2.84 0.37
-7 -11 -1 2.31 0.24
7 11 1 2.27 0.28
7 11 1 2 0.24
-7 -11 -1 2.78 0.22
-7 -11 -1 1.94 0.55
-7 -11 -1 2.3 0.4
7 11 1 2.36 0.28
7 11 1 2.46 0.29
7 12 1 133.89 3.98
-7 -12 -1 135.68 4.32
7 12 1 133.87 3.97
7 12 1 135.18 3.95
-7 -12 -1 135.65 3.95
-7 -12 -1 133.03 3.95
7 12 1 123.58 3.94
7 12 1 133.5 3.93
-7 -12 -1 135.34 4.55
7 12 1 135.67 4
7 12 1 135.5 4.01
7 12 1 133.38 4.01
-7 -12 -1 130.29 3.92
7 13 1 25.3 0.89
-7 -13 -1 24.1 0.85
-7 -13 -1 26.52 0.87
7 13 1 25.13 0.84
7 13 1 24.03 0.87
7 13 1 25.94 0.94
7 13 1 25.46 0.93
-7 -13 -1 24.31 0.88
7 13 1 25.32 0.92
7 13 1 25.41 0.9
7 14 1 9.23 0.41
7 14 1 7.37 0.45
7 14 1 7.51 0.37
-7 -14 -1 7.84 0.36
7 14 1 7.31 0.36
-7 -14 -1 7.87 0.38
-7 -14 -1 7.46 0.37
-7 -14 -1 8.37 0.4
7 14 1 7.98 0.4
7 14 1 7.81 0.44
7 14 1 7.76 0.42
7 15 1 3.65 0.26
-7 -15 -1 3.98 0.23
7 15 1 4.29 0.25
-7 -15 -1 4.17 0.24
7 15 1 4.04 0.28
7 15 1 4.56 0.28
7 15 1 4.06 0.23
7 16 1 7.42 0.27
7 16 1 7.34 0.28
-7 -16 -1 8.09 0.31
-6 9 -1 3.03 0.22
-6 9 -1 2.96 0.18
6 -9 1 3.25 0.25
-6 9 -1 2.75 0.21
6 -9 1 3.58 0.29
-6 9 -1 2.73 0.14
6 -8 1 0.64 0.27
-6 8 -1 0.58 0.19
-6 8 -1 0.66 0.18
6 -8 1 0.39 0.26
-6 8 -1 0.72 0.22
-6 8 -1 0.92 0.19
6 -7 1 178.83 5.46
-6 7 -1 188.86 5.47
6 -7 1 182.35 5.55
6 -7 1 175.73 5.47
-6 7 -1 186.01 5.39
-6 7 -1 188.8 5.42
-6 7 -1 186.5 5.41
-6 7 -1 184.86 5.41
6 -6 1 11.44 0.59
-6 6 -1 11.54 0.5
-6 6 -1 11.47 0.48
6 -6 1 11.41 0.59
-6 6 -1 9.94 0.48
6 -6 1 13.02 0.72
-6 6 -1 12.61 0.57
6 -6 1 10.49 0.5
6 -6 1 10.47 0.67
6 -6 1 12.71 0.78
-6 6 -1 10.75 0.49
-6 6 -1 10.96 0.5
6 -6 1 12.41 0.82
-6 6 -1 10.31 0.47
6 -6 1 10.54 0.53
-6 5 -1 6.34 0.36
-6 5 -1 6.31 0.37
-6 5 -1 6.01 0.35
6 -5 1 7.32 0.49
-6 5 -1 5.56 0.3
6 -5 1 6.72 0.39
6 -5 1 6.21 0.63
6 -5 1 5.71 0.46
6 -5 1 5.57 0.57
-6 5 -1 6.21 0.43
6 -5 1 5.84 0.47
-6 5 -1 6.35 0.36
6 -5 1 5.42 0.51
6 -4 1 359.48 10.67
6 -4 1 365.43 10.68
6 -4 1 365.55 10.57
6 -4 1 374.24 10.63
-6 4 -1 367.85 10.58
6 -4 1 352.63 10.67
6 -4 1 354.82 10.74
-6 4 -1 364.98 10.6
-6 4 -1 367.01 10.66
6 -4 1 370.74 10.6
6 -4 1 363.68 10.67
6 -4 1 349.99 10.91
-6 4 -1 366.74 10.61
-6 4 -1 360.42 10.58
-6 4 -1 365.32 10.57
6 -4 1 374.38 10.62
-6 4 -1 376.02 10.63
6 -3 1 31.47 1.15
6 -3 1 31.63 1.19
6 -3 1 30.97 1.14
-6 3 -1 32.09 1.04
6 -3 1 30.82 1.12
6 -3 1 31.61 1.03
6 -3 1 29.31 1.07
6 -3 1 30.95 1.06
-6 3 -1 30.38 1.06
-6 3 -1 30.96 1.1
6 -3 1 29.35 1.05
-6 3 -1 30.3 1.07
6 -3 1 31.14 1.13
-6 3 -1 31.05 1.07
6 -3 1 27.26 1.27
6 -3 1 33.33 1.36
-6 3 -1 30.28 1.03
6 -3 1 31.15 1.07
-6 3 -1 32.99 1.08
6 -3 1 32.1 1.13
6 -3 1 28.65 1.16
6 -2 1 52.63 1.77
6 -2 1 53.69 1.68
6 -2 1 54.19 1.72
-6 2 -1 54.33 1.74
-6 2 -1 57.25 1.72
6 -2 1 56.2 1.77
-6 2 -1 55.03 1.71
-6 2 -1 54.42 1.73
-6 2 -1 54.92 1.72
6 -2 1 52.55 1.7
-6 2 -1 51.75 1.82
6 -2 1 55.03 1.93
-6 2 -1 51.61 1.68
6 -2 1 55.17 1.76
6 -2 1 53.42 1.75
6 -2 1 52.8 1.8
6 -2 1 57.06 1.77
-6 2 -1 54.01 1.69
6 -2 1 55.56 1.98
-6 2 -1 56.24 1.95
6 -2 1 53.04 1.71
6 -2 1 56.41 1.76
6 -1 1 265.6 7.78
-6 1 -1 268.21 7.82
-6 1 -1 272.57 7.8
-6 1 -1 272.45 7.82
-6 1 -1 268.09 7.95
6 -1 1 276.01 8.05
6 -1 1 265.19 7.81
-6 1 -1 263.92 8.01
6 -1 1 265.57 8
-6 0 -1 19.4 0.69
-6 0 -1 19.35 0.67
-6 0 -1 19.05 0.69
-6 0 -1 21.79 0.86
6 0 1 18.6 0.7
6 0 1 17.07 0.84
-6 0 -1 19.19 0.85
6 0 1 20.51 0.85
-6 -1 -1 47.82 1.45
-6 -1 -1 47.8 1.63
6 1 1 44.65 1.61
-6 -1 -1 47.54 1.63
6 1 1 45.67 1.46
-6 -1 -1 46.25 1.44
6 2 1 538.89 15.33
-6 -2 -1 538.76 15.49
6 2 1 536.59 15.48
-6 -2 -1 525.85 15.31
6 3 1 32.82 1.14
-6 -3 -1 31.83 1.18
-6 -3 -1 30.91 1.18
6 3 1 30.84 1.01
-6 -4 -1 23.39 0.97
6 4 1 24.54 0.82
-6 -4 -1 25.73 1
-6 -5 -1 0.37 0.32
-6 -5 -1 0.7 0.26
6 5 1 0.94 0.17
6 5 1 0.69 0.17
-6 -5 -1 0.6 0.32
-6 -6 -1 1448.21 41.14
6 6 1 1440.75 40.89
-6 -6 -1 1391.6 41.03
-6 -7 -1 19.14 0.98
6 7 1 17.42 0.73
-6 -7 -1 17.9 0.88
-6 -7 -1 18.85 0.91
-6 -8 -1 8.43 0.58
-6 -8 -1 8.14 0.33
6 8 1 8.01 0.38
-6 -8 -1 7.29 0.52
-6 -8 -1 7.26 0.51
-6 -8 -1 8.48 0.49
-6 -8 -1 6.02 0.61
6 8 1 7.91 0.59
6 8 1 7.93 0.37
6 8 1 7.9 0.39
6 8 1 7.56 0.43
-6 -9 -1 238.71 7.47
6 9 1 238.07 7.27
-6 -9 -1 234.73 7.17
-6 -9 -1 239.86 7.24
-6 -9 -1 237.58 7.27
-6 -9 -1 228.75 7.27
6 9 1 235 7.17
6 9 1 248.65 7.03
6 9 1 246.09 7.02
6 9 1 241.47 7
6 9 1 234.72 7.01
6 9 1 241.62 7
6 9 1 251.34 7.04
6 9 1 244.87 7.02
6 9 1 243.78 7.02
-6 -9 -1 233.66 6.98
-6 -10 -1 52.17 1.64
6 10 1 51.69 1.65
6 10 1 52.33 1.68
6 10 1 54.36 1.68
6 10 1 51.78 1.65
6 10 1 53.44 1.68
-6 -10 -1 50.46 2.13
-6 -10 -1 55.37 1.91
6 10 1 52.23 1.91
-6 -10 -1 51.23 1.93
6 10 1 53.72 1.95
6 10 1 53.22 1.7
6 10 1 54.07 1.68
6 10 1 49.94 1.85
-6 -10 -1 54.03 1.63
6 11 1 -0.06 0.26
-6 -11 -1 1.02 0.54
-6 -11 -1 0.36 0.32
-6 -11 -1 0.08 0.4
6 11 1 0.08 0.36
-6 -11 -1 0.17 0.17
6 11 1 0.05 0.22
6 11 1 0.41 0.18
6 11 1 0.49 0.26
-6 -11 -1 0.12 0.2
6 11 1 0.03 0.25
6 11 1 0.82 0.22
6 11 1 0.3 0.22
6 11 1 -0.05 0.2
-6 -12 -1 -0.43 0.45
6 12 1 0.5 0.27
-6 -12 -1 0.22 0.21
6 12 1 0.5 0.31
6 12 1 0.17 0.18
6 12 1 -0.22 0.25
-6 -12 -1 0.4 0.2
-6 -12 -1 0.42 0.2
-6 -12 -1 0.8 0.56
6 12 1 0.52 0.25
6 12 1 0.25 0.21
6 13 1 41.35 1.38
-6 -13 -1 41.79 1.33
-6 -13 -1 41.61 1.34
6 13 1 40.53 1.36
-6 -13 -1 44.07 1.37
-6 -13 -1 40.62 1.35
6 13 1 40.79 1.37
6 13 1 41.7 1.41
6 13 1 44.21 1.4
6 14 1 2.03 0.23
-6 -14 -1 1.27 0.2
-6 -14 -1 0.92 0.21
6 14 1 1.46 0.23
6 14 1 1.74 0.26
6 14 1 1.87 0.28
6 15 1 37.12 1.11
-6 -15 -1 33.44 1.08
6 15 1 36.72 1.08
-6 -15 -1 33.9 1.1
-6 -15 -1 34.37 1.1
6 15 1 37.65 1.12
6 15 1 36.26 1.13
-6 -15 -1 32.97 1.12
6 15 1 32.7 1.07
6 16 1 44.76 1.29
-6 -16 -1 42.69 1.31
6 16 1 43.48 1.28
6 16 1 42.25 1.29
6 16 1 42.59 1.28
5 -10 1 6.56 0.35
-5 10 -1 6.97 0.28
5 -10 1 6.96 0.32
-5 10 -1 7.06 0.26
-5 10 -1 7.52 0.29
5 -10 1 6.78 0.32
5 -9 1 161.21 4.8
-5 9 -1 161.94 4.72
-5 9 -1 164.15 4.76
-5 9 -1 162.51 4.79
5 -9 1 167.65 4.8
-5 9 -1 166 4.74
-5 9 -1 157.14 4.69
-5 9 -1 163.91 4.73
5 -9 1 163.67 4.84
5 -8 1 58.42 1.89
5 -8 1 60.15 1.95
-5 8 -1 56.96 1.77
-5 8 -1 57.93 1.79
-5 8 -1 56.23 1.85
5 -8 1 60.12 1.89
5 -8 1 56.17 1.83
5 -8 1 57.62 1.94
-5 8 -1 58.54 1.8
5 -7 1 1.67 0.28
5 -7 1 1.16 0.46
-5 7 -1 2.52 0.26
-5 7 -1 2.24 0.28
-5 7 -1 2.22 0.23
-5 7 -1 2.24 0.34
5 -7 1 1.61 0.24
5 -7 1 2.23 0.45
5 -7 1 0.98 0.4
5 -7 1 1.61 0.43
-5 7 -1 1.9 0.26
-5 7 -1 2.77 0.28
5 -7 1 1.75 0.34
-5 6 -1 2.74 0.45
5 -6 1 2.07 0.48
-5 6 -1 2.99 0.35
5 -6 1 2.5 0.3
5 -6 1 3.2 0.23
-5 6 -1 2.34 0.27
-5 6 -1 2.69 0.26
5 -6 1 2.71 0.35
-5 6 -1 2.34 0.23
5 -6 1 2.28 0.37
5 -6 1 1.97 0.3
5 -6 1 2.43 0.27
5 -6 1 2.59 0.51
5 -6 1 1.98 0.47
5 -6 1 2.02 0.25
5 -6 1 3.36 0.5
-5 6 -1 2.26 0.25
5 -6 1 2.24 0.35
-5 5 -1 12.24 0.83
5 -5 1 14.27 0.69
-5 5 -1 14.78 0.65
5 -5 1 15.73 0.81
5 -5 1 14.64 0.63
5 -5 1 13.55 0.57
-5 5 -1 15.52 0.61
5 -5 1 15.14 0.69
-5 5 -1 15.44 0.6
-5 5 -1 16.01 0.6
5 -5 1 14.61 0.63
5 -5 1 15.49 0.62
5 -5 1 13.3 0.88
5 -5 1 12.3 0.82
-5 5 -1 15.1 0.63
5 -5 1 15.05 0.89
-5 5 -1 14.5 0.55
5 -5 1 15.21 0.61
-5 5 -1 16.57 0.61
5 -5 1 15.27 0.69
5 -4 1 -0.08 0.39
-5 4 -1 1.05 0.37
5 -4 1 0.28 0.34
-5 4 -1 0.34 0.25
5 -4 1 -0.06 0.21
5 -4 1 -0.02 0.18
5 -4 1 0.04 0.3
5 -4 1 0.14 0.29
-5 4 -1 0.51 0.19
5 -4 1 0.6 0.36
5 -4 1 0.5 0.26
5 -4 1 0.17 0.24
-5 4 -1 0.34 0.25
-5 4 -1 0.3 0.2
5 -4 1 0.27 0.2
-5 4 -1 0.41 0.25
-5 4 -1 0.06 0.26
5 -4 1 0.57 0.4
-5 4 -1 0.08 0.23
5 -4 1 0.07 0.38
5 -4 1 0.53 0.21
-5 4 -1 0.18 0.16
-5 4 -1 0.56 0.19
5 -4 1 0.14 0.3
5 -3 1 463.29 13.49
5 -3 1 458.37 13.47
5 -3 1 452.3 13.38
5 -3 1 470.19 13.41
5 -3 1 454.11 13.45
-5 3 -1 460.76 13.39
-5 3 -1 474.07 13.62
5 -3 1 469.1 13.65
5 -3 1 466.97 13.69
5 -3 1 460.81 13.64
-5 3 -1 457.73 13.41
-5 3 -1 467.22 13.38
5 -3 1 478.57 13.41
-5 3 -1 468.22 13.41
-5 3 -1 472.15 13.43
-5 3 -1 468.84 13.43
5 -3 1 481.92 13.41
5 -3 1 447.4 13.45
-5 3 -1 460.69 13.41
5 -3 1 471.71 13.45
5 -2 1 7.41 0.53
-5 2 -1 7.52 0.51
5 -2 1 7.27 0.36
5 -2 1 6.42 0.34
5 -2 1 6.56 0.32
-5 2 -1 7.58 0.43
5 -2 1 6.34 0.5
-5 2 -1 7.3 0.37
-5 2 -1 7.02 0.35
5 -2 1 5.63 0.46
-5 2 -1 5.97 0.43
-5 2 -1 7.55 0.36
5 -2 1 6.69 0.33
-5 2 -1 7.51 0.38
5 -1 1 11.32 0.6
5 -1 1 11.09 0.45
5 -1 1 10.77 0.61
-5 1 -1 12.53 0.61
5 -1 1 11.33 0.43
5 -1 1 11.27 0.45
5 -1 1 10.53 0.48
-5 1 -1 11.33 0.46
-5 1 -1 12.07 0.53
5 -1 1 10.31 0.54
-5 1 -1 11.19 0.46
5 -1 1 10.23 0.44
-5 1 -1 11.6 0.45
-5 0 -1 82.09 2.56
5 0 1 81.4 2.41
5 0 1 78.03 2.55
-5 0 -1 79.87 2.53
5 0 1 82.64 2.43
-5 0 -1 81.54 2.41
5 0 1 75.01 2.52
-5 0 -1 80.11 2.43
5 0 1 80.52 2.44
-5 0 -1 80.78 2.4
-5 -1 -1 252.95 7.39
5 1 1 265.4 7.58
-5 -1 -1 266.01 7.59
-5 -1 -1 266.53 7.58
5 2 1 2300.39 65.25
-5 -2 -1 2258.59 65.28
5 3 1 85.28 2.63
-5 -3 -1 85.1 2.69
-5 -3 -1 84.75 2.68
5 3 1 91.31 2.57
5 3 1 82.76 2.55
5 4 1 1052.52 29.53
-5 -4 -1 1014.14 29.62
-5 -4 -1 1006.61 29.64
5 5 1 303.33 8.85
-5 -5 -1 299.15 8.9
-5 -5 -1 306.14 8.93
5 5 1 301.13 8.78
5 5 1 312.36 8.79
-5 -5 -1 305.08 8.99
-5 -6 -1 112.42 3.4
5 6 1 107.44 3.3
-5 -6 -1 111.04 3.49
5 6 1 111.2 3.25
-5 -7 -1 812.35 23.74
5 7 1 816.94 23.95
-5 -7 -1 843.42 23.97
5 7 1 839.16 23.99
-5 -7 -1 844.41 23.91
-5 -7 -1 851.16 23.95
-5 -7 -1 843.68 23.94
5 7 1 838.68 23.89
-5 -7 -1 831.93 24.09
5 8 1 277.21 8.3
-5 -8 -1 285.63 8.24
-5 -8 -1 282.33 8.28
-5 -8 -1 268.09 8.27
5 8 1 280.73 8.3
-5 -8 -1 280.43 8.07
-5 -8 -1 292.59 8.33
5 8 1 273.65 8.07
5 8 1 285.56 8.28
-5 -8 -1 284.67 8.49
5 8 1 279.49 8.11
5 9 1 46.69 1.43
5 9 1 45.49 1.45
5 9 1 47.23 1.45
5 9 1 47.74 1.46
-5 -9 -1 44.59 1.4
-5 -9 -1 45.47 1.41
5 9 1 46.28 1.46
5 9 1 45.07 1.43
-5 -9 -1 44.28 1.42
-5 -9 -1 43.77 1.86
-5 -9 -1 47.74 1.65
5 9 1 43.8 1.64
-5 -9 -1 47.75 1.69
5 9 1 44.03 1.67
5 9 1 44 1.42
5 9 1 46.35 1.67
5 9 1 48.28 1.46
5 10 1 7.49 0.38
5 10 1 7.76 0.4
5 10 1 6.55 0.34
5 10 1 7.6 0.38
5 10 1 6.83 0.35
5 10 1 6.67 0.56
-5 -10 -1 6.27 0.51
-5 -10 -1 7.58 0.77
5 10 1 8.2 0.39
5 10 1 7.12 0.38
5 10 1 6.53 0.4
5 10 1 6.67 0.41
5 10 1 6.95 0.35
-5 -10 -1 6.67 0.33
5 10 1 6.94 0.57
5 11 1 0.38 0.18
5 11 1 0.78 0.23
5 11 1 0.66 0.22
5 11 1 0.5 0.36
-5 -11 -1 0.65 0.61
5 11 1 0.67 0.21
5 11 1 0.81 0.25
-5 -11 -1 0.88 0.21
-5 -11 -1 0.53 0.19
5 11 1 0.55 0.28
5 11 1 0.8 0.23
5 11 1 0.7 0.18
5 11 1 1.46 0.42
5 12 1 3.97 0.3
5 12 1 3.73 0.32
5 12 1 4.82 0.53
5 12 1 3.73 0.36
5 12 1 2.28 0.47
5 12 1 4 0.34
-5 -12 -1 4.04 0.29
-5 -12 -1 3.59 0.3
-5 -12 -1 4.32 0.29
5 12 1 3.52 0.26
5 12 1 3.49 0.26
5 12 1 4.21 0.35
5 12 1 3.31 0.33
-5 -12 -1 4.94 0.72
5 13 1 2.31 0.3
-5 -13 -1 1.67 0.25
-5 -13 -1 2.24 0.25
-5 -13 -1 2.03 0.22
5 13 1 1.5 0.26
5 13 1 1.5 0.28
-5 -14 -1 1.02 0.24
-5 -14 -1 1.28 0.21
5 14 1 1.41 0.23
5 14 1 0.99 0.24
5 14 1 1.43 0.26
5 14 1 1.53 0.29
-5 -14 -1 1.43 0.27
-5 -15 -1 17.87 0.65
5 15 1 20.22 0.66
5 15 1 20.07 0.7
-5 -15 -1 17.21 0.65
5 15 1 19.76 0.69
5 15 1 21.12 0.67
-5 -15 -1 18.44 0.68
5 15 1 19.35 0.62
5 15 1 19.02 0.64
5 16 1 3.16 0.15
5 16 1 3 0.16
4 -11 1 0.13 0.16
-4 11 -1 0.02 0.1
4 -11 1 0.03 0.15
-4 11 -1 -0.11 0.11
4 -10 1 0.28 0.24
-4 10 -1 0.46 0.14
-4 10 -1 0.24 0.19
4 -10 1 0.02 0.23
4 -10 1 0.32 0.28
4 -10 1 0.19 0.19
-4 10 -1 0.03 0.17
-4 10 -1 0.05 0.1
4 -10 1 0.44 0.26
4 -9 1 64.93 2.07
4 -9 1 60.92 2.03
-4 9 -1 62.26 1.93
4 -9 1 62.52 2.01
-4 9 -1 61.04 1.91
-4 9 -1 62.45 1.92
4 -9 1 64.84 1.97
-4 9 -1 63.37 1.99
4 -9 1 64.57 2.07
-4 8 -1 1.97 0.27
4 -8 1 2.04 0.28
-4 8 -1 0.77 0.44
4 -8 1 2.93 0.47
-4 8 -1 1.52 0.23
4 -8 1 2.26 0.29
-4 8 -1 1.87 0.33
4 -8 1 1.53 0.23
4 -8 1 3.27 0.53
4 -8 1 1.19 0.46
-4 8 -1 1.87 0.25
4 -8 1 2.92 0.48
-4 8 -1 1.15 0.38
4 -8 1 2.15 0.44
-4 7 -1 28.15 0.96
4 -7 1 29.01 1.05
-4 7 -1 28.43 1.01
4 -7 1 29.39 1.06
-4 7 -1 30.67 1.01
4 -7 1 29.46 1.19
-4 7 -1 29.97 1
4 -7 1 30.33 1.05
4 -7 1 28.62 0.97
4 -7 1 30.6 1.05
-4 7 -1 27.43 0.97
4 -7 1 28.39 1
4 -7 1 29.35 1.38
4 -7 1 27.65 1.32
-4 7 -1 29.44 1.37
4 -7 1 26.17 1.28
4 -7 1 28.66 1.05
-4 6 -1 76.71 2.43
4 -6 1 77.93 2.53
-4 6 -1 82.16 2.52
4 -6 1 81.83 2.45
4 -6 1 83.46 2.51
4 -6 1 81.59 2.53
-4 6 -1 78.93 2.47
-4 6 -1 81.12 2.46
4 -6 1 83.25 2.64
-4 6 -1 78.04 2.44
4 -6 1 80.71 2.5
4 -6 1 84.77 2.48
4 -6 1 82.84 2.86
4 -6 1 81.78 2.84
4 -6 1 78.41 2.89
-4 6 -1 77.91 2.83
-4 6 -1 82.51 2.47
4 -6 1 83.57 2.53
-4 5 -1 41.1 1.59
-4 5 -1 41.19 1.29
4 -5 1 39.43 1.63
4 -5 1 38.58 1.34
-4 5 -1 39.58 1.31
4 -5 1 38.76 1.26
4 -5 1 40.44 1.31
4 -5 1 39.2 1.34
-4 5 -1 39.4 1.27
-4 5 -1 38.33 1.26
4 -5 1 38.41 1.37
4 -5 1 37.51 1.29
-4 5 -1 37.49 1.26
4 -5 1 41.64 1.31
4 -5 1 42.44 1.29
-4 5 -1 40.34 1.33
4 -5 1 37.79 1.56
-4 5 -1 41.79 1.3
4 -5 1 40.61 1.58
-4 5 -1 36.92 1.22
-4 5 -1 39.08 1.27
4 -5 1 39.52 1.34
-4 4 -1 338.89 9.67
4 -4 1 339.46 9.69
-4 4 -1 329.6 9.71
4 -4 1 330.53 9.69
-4 4 -1 338.33 9.7
4 -4 1 333.07 9.96
-4 4 -1 335.38 9.69
4 -4 1 338.31 9.94
-4 4 -1 334.7 9.68
-4 4 -1 326.75 9.94
4 -4 1 330.24 9.99
4 -4 1 342.02 9.7
4 -4 1 338.36 9.66
-4 4 -1 331.75 9.66
4 -4 1 324.31 9.68
-4 4 -1 339.69 9.72
-4 4 -1 333.27 9.65
-4 3 -1 55.97 1.7
4 -3 1 54.6 1.75
4 -3 1 54.09 1.88
-4 3 -1 53.44 1.63
-4 3 -1 52.86 1.65
4 -3 1 54.73 1.66
4 -3 1 54.18 1.86
-4 3 -1 52.53 1.68
-4 3 -1 54.27 1.68
4 -3 1 54.31 1.66
4 -3 1 52.35 1.88
-4 3 -1 53.05 1.64
-4 3 -1 55.83 1.86
4 -3 1 52.92 1.64
4 -3 1 54.34 1.67
4 -2 1 353.82 10.03
-4 2 -1 338.95 10.06
4 -2 1 346.61 10.17
-4 2 -1 349.22 10.15
4 -2 1 355.86 10.16
4 -2 1 357.41 9.99
-4 2 -1 343.7 10
-4 2 -1 346.04 10
4 -2 1 351.42 10.16
-4 2 -1 343.53 10.13
4 -2 1 338.19 9.97
4 -2 1 343.15 9.99
-4 1 -1 47.48 1.52
4 -1 1 50.17 1.63
-4 1 -1 48.22 1.6
-4 1 -1 50.75 1.65
4 -1 1 48.66 1.64
4 -1 1 49.71 1.48
4 -1 1 52.08 1.51
4 -1 1 50.9 1.67
-4 1 -1 50.17 1.6
-4 0 -1 0.64 0.18
-4 0 -1 0.74 0.26
4 0 1 0.21 0.25
4 0 1 0.37 0.17
-4 0 -1 0.33 0.23
-4 -1 -1 40.01 1.18
4 1 1 39.8 1.2
4 1 1 39.69 1.3
-4 -1 -1 40.63 1.33
4 1 1 40.6 1.23
-4 -1 -1 39.46 1.34
-4 -1 -1 37.02 1.3
4 1 1 38.55 1.3
-4 -2 -1 256.13 7.62
4 2 1 263.45 7.58
-4 -2 -1 260.63 7.62
4 2 1 263.19 7.51
-4 -2 -1 257.08 7.6
-4 -3 -1 456.02 13.47
4 3 1 467.67 13.42
-4 -3 -1 464.91 13.46
4 3 1 471.3 13.41
-4 -4 -1 125.11 3.73
4 4 1 119.61 3.58
4 4 1 123.12 3.66
-4 -4 -1 125.73 3.68
-4 -4 -1 122.19 3.66
4 4 1 124.84 3.63
-4 -5 -1 555.49 16.38
4 5 1 567.34 16.24
-4 -5 -1 565.18 16.3
-4 -5 -1 562.59 16.28
4 5 1 568.92 16.27
4 6 1 188.61 5.47
-4 -6 -1 189.72 5.72
-4 -6 -1 190.1 5.62
4 6 1 189.5 5.58
-4 -6 -1 191 5.59
-4 -6 -1 182.23 5.59
-4 -6 -1 189.9 5.7
-4 -6 -1 186.28 5.56
-4 -6 -1 191.01 5.61
-4 -7 -1 33.38 1.18
-4 -7 -1 30.58 0.97
4 7 1 29.52 1.15
4 7 1 31.02 1.01
-4 -7 -1 32.47 1.22
4 7 1 33.42 1.17
-4 -7 -1 33.16 1.29
-4 -7 -1 31.1 1.14
-4 -7 -1 31.21 1.11
4 7 1 30.6 1.15
-4 -7 -1 31.85 1.14
4 8 1 51.34 1.78
4 8 1 55.92 1.83
-4 -8 -1 52.3 1.88
4 8 1 51.25 1.58
-4 -8 -1 52.35 1.76
4 8 1 52.27 1.74
-4 -8 -1 52.15 1.56
-4 -8 -1 49.6 1.55
-4 -8 -1 53.17 1.79
4 9 1 135.23 3.96
4 9 1 137.22 4.26
4 9 1 132.78 4.09
-4 -9 -1 138.73 4.18
4 9 1 134.35 4.2
4 9 1 135.95 3.96
4 9 1 132.59 3.96
4 9 1 135.08 3.96
4 9 1 135.54 3.98
-4 -9 -1 129.42 3.92
4 10 1 5.93 0.55
4 10 1 6.24 0.37
4 10 1 5.47 0.35
4 10 1 5.84 0.34
4 10 1 6.1 0.35
4 10 1 6.21 0.31
4 10 1 6.45 0.35
4 10 1 5.4 0.57
4 10 1 6.84 0.39
4 10 1 5.85 0.32
-4 -10 -1 6.15 0.33
-4 -10 -1 6.87 0.34
-4 -11 -1 50.79 2.27
4 11 1 51.82 1.7
4 11 1 56.96 2.11
4 11 1 54.38 1.73
4 11 1 52.9 2.01
-4 -11 -1 53.31 1.71
4 11 1 56.66 1.73
4 11 1 54.25 1.68
-4 -11 -1 55.47 1.7
-4 -11 -1 53.45 1.69
4 11 1 54.55 1.73
4 11 1 53.25 1.71
4 11 1 52.84 1.72
4 11 1 56.18 1.74
4 11 1 54.83 1.7
-4 -12 -1 44.31 1.43
-4 -12 -1 47.39 2.06
4 12 1 46.19 1.46
4 12 1 43.49 1.43
4 12 1 43.32 1.42
4 12 1 42.7 1.44
4 12 1 43.84 1.8
4 12 1 40.12 1.7
-4 -12 -1 44.94 1.41
-4 -12 -1 42.86 1.39
4 12 1 44.79 1.46
4 12 1 43.68 1.41
-4 -12 -1 43.98 1.42
-4 -12 -1 44.1 1.47
4 13 1 41.32 1.38
-4 -13 -1 43.62 1.38
-4 -13 -1 41.2 1.36
4 13 1 44.5 1.4
4 13 1 42.45 1.36
4 13 1 41.89 1.36
-4 -14 -1 6.86 0.39
-4 -14 -1 6.93 0.37
-4 -14 -1 7.37 0.43
4 14 1 7.08 0.38
4 14 1 7.35 0.36
-4 -14 -1 6.18 0.35
4 14 1 7.27 0.38
4 15 1 107.53 3.3
-4 -15 -1 113.42 3.32
4 15 1 115.97 3.32
-4 -15 -1 117.28 3.37
-4 -15 -1 113.56 3.34
-4 -15 -1 115.72 3.34
4 15 1 117.89 3.36
4 15 1 114.14 3.34
-3 12 -1 0.17 0.08
3 -12 1 0.01 0.1
-3 11 -1 39.19 1.21
-3 11 -1 37.88 1.15
-3 11 -1 36.48 1.14
3 -11 1 39.49 1.2
3 -11 1 38.88 1.2
3 -11 1 41.84 1.25
3 -11 1 36 1.21
-3 11 -1 38.47 1.17
-3 11 -1 35.96 1.12
-3 10 -1 3.5 0.33
3 -10 1 4.39 0.37
-3 10 -1 4.34 0.27
-3 10 -1 4.87 0.31
-3 10 -1 4.05 0.24
-3 10 -1 4.02 0.29
-3 10 -1 5.19 0.28
3 -10 1 3.65 0.42
3 -10 1 4.18 0.3
3 -10 1 4.34 0.31
3 -9 1 30.09 1.06
3 -9 1 31.62 1.17
-3 9 -1 33.26 1.07
3 -9 1 30.25 1.22
-3 9 -1 31.55 1.09
-3 9 -1 34.31 1.08
3 -9 1 30.5 1.21
3 -9 1 32.47 1.11
3 -9 1 32.11 1.11
3 -8 1 47.22 1.55
3 -8 1 50.89 1.62
-3 8 -1 48.19 1.54
-3 8 -1 48.76 1.58
-3 8 -1 49.99 1.58
3 -8 1 50.15 1.76
3 -8 1 50.74 1.62
3 -8 1 49.73 1.63
3 -8 1 50.56 1.59
3 -8 1 46.63 1.95
3 -8 1 48.15 1.95
-3 8 -1 48.02 1.85
-3 8 -1 52.55 2.04
-3 8 -1 50.36 1.58
-3 7 -1 36.13 1.18
-3 7 -1 37.45 1.22
3 -7 1 37.57 1.25
3 -7 1 37.32 1.4
-3 7 -1 36.84 1.21
3 -7 1 35.68 1.24
3 -7 1 34.59 1.24
3 -7 1 35.76 1.22
3 -7 1 36.5 1.55
3 -7 1 35.79 1.56
-3 7 -1 37.68 1.61
3 -7 1 34.6 1.66
-3 7 -1 37.72 1.21
3 -7 1 36.45 1.25
3 -6 1 352.15 10.17
-3 6 -1 355.19 10.14
-3 6 -1 361.11 10.13
3 -6 1 348.92 10.18
-3 6 -1 342.87 10.11
3 -6 1 349.63 10.18
-3 6 -1 340.45 10.1
3 -6 1 348.42 10.16
3 -6 1 348.89 10.16
-3 6 -1 365.23 10.19
3 -6 1 335.54 10.46
3 -6 1 349.4 10.48
-3 6 -1 351.06 10.52
3 -6 1 356.39 10.6
-3 6 -1 352.09 10.16
-3 6 -1 357.69 10.14
3 -6 1 340.44 10.17
-3 5 -1 10.87 0.47
3 -5 1 11.51 0.76
-3 5 -1 12 0.72
-3 5 -1 10.36 0.46
-3 5 -1 11.12 0.47
-3 5 -1 10.33 0.43
3 -5 1 11.06 0.47
3 -5 1 10.9 0.47
3 -5 1 12.24 0.69
3 -5 1 11.42 0.65
-3 5 -1 10.79 0.5
-3 5 -1 10.05 0.47
3 -5 1 11.28 0.47
-3 5 -1 10.92 0.45
-3 5 -1 11.57 0.46
-3 5 -1 10.39 0.44
-3 4 -1 179.47 5.29
-3 4 -1 180.47 5.26
3 -4 1 171.42 5.27
3 -4 1 183.27 5.28
3 -4 1 178.54 5.27
-3 4 -1 184.73 5.3
-3 4 -1 183.8 5.27
-3 4 -1 179.22 5.51
3 -4 1 180.51 5.57
-3 4 -1 181.47 5.24
3 -4 1 181.23 5.5
3 -4 1 190.59 5.46
3 -3 1 177.17 5.21
-3 3 -1 178.4 5.23
3 -3 1 171.1 5.42
-3 3 -1 179.8 5.4
-3 3 -1 179.88 5.21
3 -3 1 178.19 5.33
-3 3 -1 181.49 5.23
3 -3 1 187.57 5.4
-3 3 -1 178.47 5.22
-3 3 -1 178.38 5.2
3 -3 1 181.45 5.21
-3 2 -1 3.41 0.33
-3 2 -1 3.87 0.32
3 -2 1 3.84 0.34
3 -2 1 3.44 0.34
-3 2 -1 3.7 0.27
-3 1 -1 1.22 0.24
-3 1 -1 1.52 0.24
3 -1 1 1.46 0.25
-3 1 -1 1.51 0.22
3 -1 1 1.5 0.26
-3 0 -1 110.19 3.15
-3 0 -1 105.62 3.2
3 0 1 102.28 3.19
3 0 1 108.48 3.1
3 0 1 105.33 3.2
-3 0 -1 106.42 3.18
-3 -1 -1 7.7 0.27
3 1 1 7.24 0.36
-3 -1 -1 7.83 0.4
-3 -1 -1 8.43 0.41
3 1 1 7.69 0.32
-3 -2 -1 78.1 2.31
3 2 1 75.13 2.27
-3 -2 -1 75.69 2.29
-3 -2 -1 74.68 2.29
3 2 1 76.7 2.25
3 3 1 1680.07 46.98
-3 -3 -1 1620.71 46.98
3 3 1 1638.7 46.91
-3 -3 -1 1642.12 46.97
-3 -3 -1 1635.55 47.02
3 4 1 1770.51 50.8
-3 -4 -1 1775.27 50.83
-3 -4 -1 1746.71 50.77
-3 -4 -1 1788.67 50.79
-3 -4 -1 1828.59 50.78
3 4 1 1767.15 50.75
3 4 1 1770.49 50.78
-3 -4 -1 1776.71 50.77
-3 -4 -1 1756.23 50.85
-3 -5 -1 27.11 0.87
-3 -5 -1 24.65 0.88
-3 -5 -1 23.85 0.97
-3 -5 -1 24.24 0.88
3 5 1 23.27 0.9
-3 -5 -1 24.69 0.89
-3 -5 -1 24.26 0.92
3 5 1 25.7 0.88
-3 -6 -1 1013.25 29.29
3 6 1 1048.31 29.3
-3 -6 -1 983.33 29.3
-3 -6 -1 1013.38 29.43
-3 -6 -1 1033.98 29.31
-3 -6 -1 1029.27 29.38
3 6 1 1017.99 29.34
-3 -6 -1 1039.89 29.33
3 6 1 1015.58 29.19
-3 -7 -1 62.89 1.89
-3 -7 -1 64.29 2.05
3 7 1 64.87 2.02
-3 -7 -1 59.45 2.19
3 7 1 63.31 1.92
-3 -7 -1 61.19 2.06
3 7 1 64.56 1.91
-3 -7 -1 63.94 2.17
3 7 1 65.63 2.13
-3 -8 -1 95.05 2.85
3 8 1 99.28 2.89
-3 -8 -1 100.44 3.22
3 8 1 95.36 3.14
3 8 1 96.84 3.08
3 8 1 96.82 2.97
-3 -8 -1 102.02 3.28
-3 -8 -1 95.59 3.06
3 9 1 360.05 10.68
-3 -9 -1 373.51 10.78
3 9 1 351.34 10.35
3 9 1 362.41 10.34
3 9 1 363.74 10.59
3 9 1 352.47 10.32
-3 -9 -1 364.25 10.32
-3 -9 -1 357.55 10.32
3 9 1 363.53 10.34
3 9 1 353.55 10.34
3 9 1 353.23 10.34
3 9 1 353.78 10.36
3 10 1 0.77 0.18
3 10 1 0.53 0.24
3 10 1 0.73 0.45
3 10 1 0.46 0.2
3 10 1 0.95 0.37
3 10 1 0.81 0.22
3 10 1 0.69 0.22
3 10 1 1.02 0.25
3 10 1 0.81 0.2
-3 -10 -1 0.64 0.22
-3 -10 -1 0.66 0.21
-3 -10 -1 0.74 0.2
3 10 1 0.55 0.24
3 10 1 0.85 0.25
-3 -11 -1 35.67 1.14
-3 -11 -1 33.58 1.12
-3 -11 -1 33.86 1.11
3 11 1 33.09 1.16
3 11 1 36.2 1.15
3 11 1 33.57 1.14
3 11 1 33.34 1.1
3 11 1 33.87 1.12
-3 -11 -1 35.36 1.16
3 11 1 34.84 1.55
3 11 1 34.41 1.17
3 11 1 32.74 1.13
3 11 1 32.57 1.16
3 11 1 33.24 1.14
3 11 1 33.28 1.43
3 12 1 24.86 0.87
-3 -12 -1 24.64 0.89
-3 -12 -1 25.52 0.93
-3 -12 -1 26.43 1.46
-3 -12 -1 25.84 0.92
3 12 1 25.01 1.27
-3 -12 -1 26.63 1
3 12 1 25.29 0.89
3 12 1 24.25 0.89
3 12 1 27.39 0.91
3 12 1 26.4 0.93
3 12 1 26.44 1.2
3 12 1 26.1 0.93
-3 -13 -1 27.85 0.97
-3 -13 -1 26.9 0.91
-3 -13 -1 26.71 0.92
3 13 1 25.19 0.91
3 13 1 25.94 0.89
3 13 1 27.12 0.89
3 13 1 24.57 0.85
3 13 1 26.08 0.93
-3 -13 -1 26.13 0.92
3 13 1 24.07 0.9
-3 -14 -1 44.65 1.4
3 14 1 45.59 1.4
-3 -14 -1 43.66 1.44
-3 -14 -1 44.64 1.41
-3 -14 -1 43.56 1.4
-3 -14 -1 43.36 1.37
3 14 1 44.84 1.37
3 14 1 46.47 1.4
-3 -14 -1 40.41 1.38
3 15 1 0.45 0.18
-3 -15 -1 0.63 0.17
3 15 1 0.54 0.14
3 15 1 0.65 0.14
3 15 1 0.16 0.16
-3 -15 -1 0.46 0.17
-3 -15 -1 0.85 0.16
-3 -15 -1 0.75 0.19
2 -12 1 106.61 3.02
2 -12 1 104.25 2.99
2 -12 1 94.06 3
-2 12 -1 99.27 2.98
-2 12 -1 102.3 2.96
-2 11 -1 40.79 1.3
2 -11 1 40.78 1.3
-2 11 -1 39.24 1.24
-2 11 -1 40.48 1.24
-2 11 -1 40.18 1.26
2 -11 1 41.52 1.35
2 -11 1 36.54 1.27
2 -11 1 41.2 1.37
2 -11 1 38.41 1.28
-2 11 -1 40.23 1.23
2 -10 1 21.83 0.84
2 -10 1 22.29 0.85
2 -10 1 23.11 0.85
2 -10 1 22.41 0.8
-2 10 -1 22.62 0.87
2 -10 1 21.91 0.88
-2 10 -1 21.87 0.79
-2 10 -1 22.76 0.83
2 -10 1 23.65 0.93
-2 10 -1 22.98 0.79
-2 10 -1 23.38 0.8
2 -10 1 24.98 0.96
-2 9 -1 7.21 0.38
2 -9 1 7.29 0.55
-2 9 -1 6.75 0.35
2 -9 1 7.4 0.42
2 -9 1 6.41 0.44
-2 9 -1 6.63 0.7
2 -9 1 6.91 0.43
-2 9 -1 6.47 0.46
2 -9 1 6.58 0.38
2 -9 1 6.73 0.64
2 -9 1 7.97 0.69
-2 9 -1 7.78 0.59
-2 9 -1 6.6 0.37
-2 9 -1 8.35 0.36
2 -9 1 7.35 0.51
2 -8 1 340.64 10.27
2 -8 1 354.24 10.28
-2 8 -1 357.03 10.22
2 -8 1 338.7 10.37
-2 8 -1 362.64 10.25
2 -8 1 353.63 10.27
2 -8 1 351.11 10.66
-2 8 -1 349.55 10.54
-2 8 -1 352.62 10.24
2 -8 1 363.96 10.84
-2 8 -1 356.49 10.73
-2 8 -1 357.26 10.22
2 -7 1 35.25 1.19
2 -7 1 35.09 1.41
2 -7 1 35.51 1.51
-2 7 -1 36.22 1.17
-2 7 -1 34.92 1.18
2 -7 1 36.42 1.65
-2 7 -1 35.47 1.21
-2 7 -1 33.71 1.52
-2 7 -1 36.56 1.16
-2 7 -1 36.7 1.19
2 -7 1 36.69 1.33
-2 7 -1 36.77 1.19
2 -7 1 35.7 1.21
2 -7 1 34.41 1.2
-2 7 -1 36.29 1.15
-2 6 -1 44.88 1.43
-2 6 -1 46.79 1.43
-2 6 -1 44.26 1.43
2 -6 1 44.83 1.44
-2 6 -1 45.04 1.46
2 -6 1 45.64 1.72
2 -6 1 43.89 1.63
-2 6 -1 45.34 1.46
-2 6 -1 46.84 1.77
2 -6 1 48.05 1.84
-2 6 -1 46.05 1.47
2 -6 1 47.58 1.46
-2 5 -1 134.62 3.98
-2 5 -1 135.54 4.02
2 -5 1 140.33 4.02
-2 5 -1 135.72 4.04
2 -5 1 137.75 4
2 -5 1 142.14 4.01
-2 5 -1 131.98 4.03
-2 5 -1 140.37 4.3
2 -5 1 132.09 4.16
-2 5 -1 137.72 4.02
2 -5 1 136.67 4.35
2 -5 1 141.37 4.26
2 -5 1 126.78 4.17
-2 4 -1 2.83 0.22
2 -4 1 3.4 0.22
2 -4 1 3.25 0.2
-2 4 -1 2.57 0.24
2 -4 1 3.38 0.22
-2 4 -1 2.92 0.23
2 -4 1 3.22 0.32
-2 4 -1 3.63 0.23
-2 4 -1 3.56 0.4
2 -4 1 2.8 0.36
2 -4 1 3.96 0.36
2 -3 1 9.13 0.48
-2 3 -1 8.82 0.35
-2 3 -1 9.39 0.52
-2 2 -1 123.74 3.57
2 -2 1 123.69 3.65
2 -2 1 121.18 3.64
-2 2 -1 119.12 3.66
2 -1 1 0.8 0.21
-2 1 -1 0.59 0.17
2 -1 1 0.34 0.21
2 -1 1 0.44 0.23
-2 1 -1 0.59 0.21
2 0 1 1775.72 50.39
-2 0 -1 1775.87 50.37
-2 0 -1 1744.14 50.36
-2 -1 -1 4787.91 135.57
2 1 1 4765.4 135.6
-2 -1 -1 4554.1 135.63
2 1 1 4791.91 135.6
-2 -2 -1 4376.8 125.21
2 2 1 4316.68 125.17
-2 -2 -1 4336.75 125.19
2 2 1 4505.78 125.16
2 2 1 4369.33 125.15
2 3 1 341.75 9.6
-2 -3 -1 332.98 9.59
-2 -3 -1 341.43 9.6
2 3 1 329.23 9.58
-2 -3 -1 330.61 9.59
-2 -3 -1 320.62 9.63
-2 -4 -1 1009.89 28.74
2 4 1 1008.56 28.76
-2 -4 -1 985.09 28.77
2 4 1 1000.53 28.74
-2 -4 -1 1020.48 28.73
-2 -4 -1 986.52 28.72
-2 -4 -1 1016.5 28.8
-2 -4 -1 1000.07 28.73
-2 -5 -1 494.35 14.52
2 5 1 491.42 14.54
-2 -5 -1 496.05 14.59
-2 -5 -1 504.3 14.61
-2 -5 -1 513.14 14.5
-2 -5 -1 515.72 14.51
-2 -6 -1 0.5 0.34
-2 -6 -1 0.35 0.23
-2 -6 -1 0.26 0.32
2 6 1 0.04 0.21
2 7 1 22.62 0.81
-2 -7 -1 24.54 0.92
-2 -7 -1 20.94 1.04
2 7 1 21.13 0.97
2 7 1 23.38 0.78
-2 -7 -1 20.46 1.03
-2 -7 -1 24.29 0.76
2 7 1 22.64 0.77
-2 -7 -1 25.36 0.87
-2 -8 -1 329.17 9.7
-2 -8 -1 332.53 9.98
2 8 1 334.97 9.91
2 8 1 335.62 9.62
-2 -8 -1 333.31 9.59
-2 -8 -1 330.61 9.59
-2 -8 -1 331.85 9.58
-2 -9 -1 11.93 0.48
-2 -9 -1 12.01 0.47
2 9 1 11.78 0.52
-2 -9 -1 13.8 0.89
2 9 1 10.47 0.76
2 9 1 12.38 0.52
2 9 1 11.72 0.51
2 9 1 11.97 0.48
2 9 1 12.34 0.51
-2 -9 -1 12.99 0.58
2 9 1 11.79 0.49
-2 -9 -1 11.1 0.7
2 9 1 11.84 0.68
2 9 1 12.18 0.51
-2 -9 -1 11.88 0.49
-2 -10 -1 71.77 2.19
2 10 1 70.34 2.62
2 10 1 73.24 2.24
-2 -10 -1 70.6 2.2
-2 -10 -1 72.94 2.22
2 10 1 69.66 2.21
-2 -10 -1 73.34 2.29
-2 -10 -1 70.39 2.52
2 10 1 72.04 2.21
2 10 1 72.75 2.5
2 10 1 72.74 2.2
2 10 1 71.74 2.22
2 10 1 72.84 2.23
2 10 1 70.76 2.23
2 11 1 0.43 0.47
2 11 1 0.42 0.26
2 11 1 0.18 0.25
-2 -11 -1 -0.14 0.34
2 11 1 0.51 0.22
2 11 1 0.49 0.36
2 11 1 0.22 0.22
-2 -11 -1 0.36 0.24
2 11 1 -0.11 0.25
2 11 1 0.2 0.21
2 11 1 0.03 0.23
2 11 1 0.31 0.25
-2 -11 -1 0.08 0.2
2 12 1 0.08 0.37
2 12 1 0.53 0.48
2 12 1 0.51 0.21
2 12 1 0.25 0.21
2 12 1 0.05 0.25
2 12 1 0.43 0.23
-2 -12 -1 0.85 0.23
-2 -12 -1 0.26 0.24
2 12 1 0.29 0.2
2 12 1 0.42 0.26
-2 -12 -1 0.56 0.33
2 12 1 0.4 0.24
-2 -13 -1 6.05 0.35
2 13 1 6.95 0.38
2 13 1 7.1 0.34
2 13 1 7.46 0.35
2 13 1 5.78 0.31
2 13 1 7.34 0.36
-2 -13 -1 5.1 0.42
-2 -13 -1 5.4 0.36
-2 -14 -1 61.22 1.91
2 14 1 66.39 1.9
-2 -14 -1 64.33 1.95
-2 -14 -1 61.34 1.89
2 14 1 61.19 1.9
-2 -14 -1 59.8 1.89
-2 -14 -1 61.47 1.9
-2 -15 -1 26.75 0.81
-2 -15 -1 25.84 0.82
2 15 1 25.34 0.8
2 15 1 26.29 0.8
1 -13 1 36.37 1.06
1 -13 1 32.75 1.03
1 -12 1 1.21 0.28
1 -12 1 0.76 0.24
1 -12 1 0.27 0.17
-1 12 -1 0.65 0.14
1 -12 1 0.7 0.19
-1 12 -1 1.13 0.16
1 -11 1 84.52 2.53
1 -11 1 82.58 2.53
-1 11 -1 81.01 2.47
1 -11 1 86.64 2.55
-1 11 -1 81.9 2.48
-1 11 -1 84.03 2.48
-1 11 -1 81.17 2.49
-1 11 -1 83.85 2.54
1 -11 1 78.45 2.48
1 -11 1 83.45 2.59
1 -11 1 82.5 2.53
-1 10 -1 96.04 3.22
1 -10 1 97.04 2.96
1 -10 1 98.41 2.96
1 -10 1 97.81 2.95
1 -10 1 92.66 3.03
-1 10 -1 94.97 2.97
1 -10 1 92.84 2.94
1 -10 1 91.01 3.31
-1 10 -1 101.23 2.92
1 -10 1 91.02 3.31
-1 10 -1 99.34 2.91
-1 10 -1 97.35 2.91
1 -10 1 95.08 3.01
-1 10 -1 99.04 3.41
-1 10 -1 95.48 2.93
1 -10 1 96.2 2.99
1 -9 1 3.74 0.33
1 -9 1 3.36 0.33
-1 9 -1 3.5 0.29
-1 9 -1 2.98 0.3
1 -9 1 2.8 0.44
-1 9 -1 3.29 0.44
-1 9 -1 3.86 0.28
-1 9 -1 3.72 0.3
1 -9 1 3.8 0.45
1 -9 1 3.6 0.33
-1 9 -1 2.97 0.36
-1 9 -1 4.32 0.63
1 -9 1 3.94 0.4
-1 9 -1 3.5 0.27
1 -8 1 330.23 9.3
-1 8 -1 308.57 9.27
-1 8 -1 315.48 9.26
1 -8 1 311.16 9.54
-1 8 -1 317.37 9.54
-1 8 -1 316.67 9.25
-1 8 -1 317.46 9.27
1 -8 1 310.99 9.38
1 -8 1 324.65 9.27
1 -8 1 333.49 9.29
-1 8 -1 324.39 9.32
-1 8 -1 327.99 9.74
-1 8 -1 317.35 9.25
1 -7 1 13.58 0.56
1 -7 1 14.29 0.54
1 -7 1 13.47 0.74
1 -7 1 15.72 0.88
-1 7 -1 14.93 0.54
1 -7 1 14.97 0.58
-1 7 -1 13.06 0.54
-1 7 -1 14.67 0.56
-1 7 -1 13.98 0.58
-1 7 -1 13.73 0.87
-1 7 -1 14.08 0.53
-1 7 -1 13.12 0.52
-1 7 -1 13.58 0.54
-1 7 -1 13.09 0.53
1 -6 1 377.58 11.11
1 -6 1 379.26 10.99
-1 6 -1 369.16 10.83
1 -6 1 371.18 10.79
1 -6 1 382.09 10.78
-1 6 -1 366.34 10.8
-1 6 -1 375.79 10.81
-1 6 -1 385.68 11.12
1 -6 1 370.45 10.91
1 -5 1 319.36 9.12
-1 5 -1 314.78 9.13
1 -5 1 319.78 9.11
1 -5 1 313.39 9.23
-1 5 -1 318.57 9.13
-1 5 -1 307.13 9.36
1 -5 1 318.78 9.37
1 -5 1 312.07 9.27
1 -5 1 307.94 9.28
1 -4 1 878.87 25.49
1 -4 1 886.14 25.5
-1 4 -1 899.6 25.56
1 -4 1 886.01 25.45
1 -3 1 133.63 3.88
1 -3 1 127.14 3.87
-1 3 -1 130.99 3.92
1 -3 1 129.73 3.85
-1 2 -1 1011.19 28.63
1 -2 1 1010.36 28.71
1 -2 1 996.66 28.71
1 -2 1 995.99 28.69
-1 2 -1 978.53 28.74
-1 1 -1 1277.98 36.5
1 -1 1 1286.81 36.53
-1 1 -1 1268.84 36.55
1 0 1 594.75 16.66
1 0 1 572.07 16.67
1 0 1 580.33 16.67
-1 0 -1 580.94 16.67
1 1 1 122.11 3.47
-1 -1 -1 118.27 3.49
1 2 1 1276.51 36.95
-1 -2 -1 1301.58 36.97
1 2 1 1289.84 36.95
-1 -2 -1 1299.64 36.96
-1 -2 -1 1284.86 36.98
-1 -2 -1 1313.1 36.96
1 3 1 3066.06 86.53
-1 -3 -1 3003.24 86.61
1 3 1 3040.92 86.6
-1 -3 -1 3064.33 86.57
-1 -3 -1 3006.54 86.56
-1 -3 -1 2986.1 86.57
1 4 1 188.52 5.62
1 4 1 194.56 5.56
-1 -4 -1 194.91 5.69
-1 -4 -1 194.87 5.62
-1 -4 -1 182.26 5.68
1 4 1 197.99 5.66
1 5 1 284.32 8.28
-1 -5 -1 294.03 8.48
-1 -5 -1 285.24 8.38
1 5 1 291.7 8.29
-1 -6 -1 5.38 0.34
-1 -6 -1 6.03 0.25
-1 -6 -1 6 0.52
-1 -7 -1 24.31 0.97
-1 -7 -1 23.05 0.88
1 7 1 23.73 0.81
-1 -7 -1 27.29 1.15
-1 -7 -1 24.38 1.09
-1 -7 -1 23.45 0.78
-1 -7 -1 23.74 0.77
-1 -7 -1 23.15 0.77
-1 -8 -1 27.82 0.91
-1 -8 -1 26.65 0.91
1 8 1 29.02 0.96
-1 -8 -1 27.77 0.93
-1 -8 -1 26.78 1.27
-1 -8 -1 26.22 1.14
-1 -8 -1 28.61 0.92
1 8 1 27.31 0.94
-1 -8 -1 30.27 1.06
-1 -8 -1 30.17 1.33
1 8 1 28.04 0.93
-1 -9 -1 1116.55 32.15
-1 -9 -1 1096.4 32.14
1 9 1 1116.8 32.17
-1 -9 -1 1118.18 32.16
-1 -9 -1 1131.44 32.23
1 9 1 1143 32.15
-1 -9 -1 1095.68 32.46
1 9 1 1132.05 32.15
1 9 1 1137.07 32.17
1 9 1 1120.87 32.16
-1 -9 -1 1144.72 32.68
1 9 1 1122.89 32.17
1 9 1 1119.59 32.15
-1 -10 -1 7.95 0.51
1 10 1 8.01 0.42
1 10 1 8.22 0.43
1 10 1 8.15 0.4
1 10 1 9.37 0.45
-1 -10 -1 7.08 0.39
-1 -10 -1 7.24 0.42
-1 -10 -1 7.44 0.42
-1 -10 -1 8.16 0.59
1 10 1 7.47 0.4
1 10 1 7.88 0.62
1 10 1 7.01 0.43
-1 -10 -1 9.36 0.52
1 11 1 101.16 3.08
1 11 1 102.43 3.11
-1 -11 -1 101.77 3.18
1 11 1 102.16 3.09
1 11 1 102.33 3.11
-1 -11 -1 101.16 3.12
-1 -11 -1 106.41 3.11
1 11 1 100.55 3.11
-1 -11 -1 99.13 3.17
1 11 1 103.59 3.59
1 11 1 105.95 3.43
1 11 1 106.89 3.12
1 12 1 79.68 2.47
1 12 1 82.93 2.47
1 12 1 79.43 2.44
1 12 1 81.67 2.48
1 12 1 84.44 2.47
1 12 1 81.66 2.45
1 12 1 78.46 2.47
-1 -12 -1 82.2 2.5
-1 -12 -1 79.66 2.48
-1 -12 -1 77.82 2.57
1 12 1 81.63 2.48
-1 -13 -1 26.6 1.03
-1 -13 -1 29.87 0.96
1 13 1 28.29 0.91
1 13 1 28.46 0.92
1 13 1 27.41 0.91
1 13 1 30.37 0.94
1 13 1 28.09 0.95
-1 -13 -1 27.23 0.94
-1 -13 -1 27.41 1.02
1 14 1 23.62 0.78
-1 -14 -1 24.35 0.81
1 14 1 24.63 0.78
-1 -14 -1 25.35 0.84
-1 -14 -1 23.73 0.8
0 -13 1 27.34 0.91
0 13 -1 27.68 0.87
0 -13 1 30.42 0.94
0 -13 1 29.55 0.95
0 13 -1 28.13 0.92
0 13 -1 27.66 0.88
0 -13 1 30.43 0.97
0 12 -1 31.24 1.02
0 -12 1 33.79 1.15
0 -12 1 32.5 1.06
0 -12 1 32.2 1.07
0 -12 1 31.82 1.08
0 12 -1 31.15 1.02
0 -12 1 31.4 1.06
0 12 -1 31.73 1.06
0 -11 1 12.89 0.57
0 -11 1 13.47 0.56
0 -11 1 11.97 0.62
0 -11 1 13.52 0.56
0 11 -1 12.15 0.56
0 -11 1 12.48 0.58
0 11 -1 12.32 0.51
0 11 -1 12.67 0.48
0 11 -1 13.02 0.51
0 11 -1 11.52 0.5
0 11 -1 11.69 0.52
0 11 -1 11.71 0.5
0 11 -1 11.14 0.5
0 10 -1 109.66 3.3
0 -10 1 110.35 3.28
0 -10 1 108.24 3.54
0 10 -1 107.06 3.25
0 10 -1 108.29 3.55
0 10 -1 105.69 3.73
0 10 -1 107.87 3.25
0 -10 1 107 3.33
0 -10 1 111.04 3.29
0 10 -1 104.09 3.25
0 -10 1 107.86 3.32
0 -9 1 5.52 0.39
0 -9 1 5.33 0.47
0 9 -1 5.61 0.36
0 9 -1 6.7 0.36
0 -9 1 5.58 0.35
0 9 -1 5.72 0.4
0 -9 1 6.13 0.39
0 -9 1 6.16 0.56
0 9 -1 6.65 0.37
0 9 -1 6.59 0.56
0 -9 1 4.01 0.69
0 9 -1 6.6 0.69
0 -9 1 4.73 0.42
0 9 -1 6.26 0.37
0 9 -1 6.73 0.35
0 9 -1 6.32 0.36
0 -8 1 54.11 1.65
0 -8 1 50.94 1.63
0 -8 1 49.85 2.03
0 -8 1 48.72 1.87
0 8 -1 54.73 1.64
0 8 -1 53.88 1.63
0 8 -1 51.91 1.64
0 8 -1 52.58 1.87
0 8 -1 50.13 1.67
0 8 -1 52.58 2.04
0 -8 1 53.72 2.12
0 8 -1 51.55 1.64
0 -8 1 52.23 1.74
0 -8 1 50.45 1.7
0 8 -1 51.3 1.63
0 -7 1 295.7 8.42
0 -7 1 285.24 8.65
0 -7 1 297.57 8.82
0 -7 1 283.58 8.67
0 7 -1 291.62 8.43
0 -7 1 286.19 8.41
0 7 -1 291.09 8.44
0 7 -1 294.75 8.63
0 -7 1 295.64 8.87
0 7 -1 294.91 8.79
0 7 -1 292.01 8.46
0 6 -1 271.63 7.85
0 -6 1 277.16 7.81
0 -6 1 272.72 7.8
0 -6 1 261.93 7.79
0 -6 1 279.2 8.15
0 -6 1 260.11 8
0 6 -1 270.76 7.84
0 6 -1 270.48 8.11
0 -6 1 274.25 7.9
0 -6 1 274.38 8.17
0 -5 1 312.48 9.27
0 5 -1 312.9 9.42
0 5 -1 326.8 9.22
0 5 -1 322.2 9.23
0 -5 1 309.91 9.34
0 -5 1 327.51 9.46
0 -4 1 35.17 1.23
0 -4 1 38.47 1.18
0 4 -1 37.13 1.3
0 -3 1 1453.03 41.54
0 3 -1 1462.86 41.59
0 -3 1 1446.88 41.49
0 -2 1 208.99 6.02
0 2 -1 203.11 6.06
0 -2 1 210.1 5.99
0 -1 1 207.95 5.93
0 -1 1 204.63 5.92
0 -1 1 204.63 5.91
0 1 -1 200.12 5.95
0 -1 1 213.52 5.92
0 0 1 4.13 0.13
0 0 -1 3.03 0.14
0 1 1 15.94 0.51
0 1 1 15.66 0.52
0 -1 -1 17.1 0.51
0 2 1 469.73 13.37
0 2 1 450.71 13.39
0 2 1 467.39 13.39
0 -2 -1 463.77 13.37
0 2 1 478.35 13.38
0 3 1 2.86 0.29
0 -3 -1 3.37 0.24
0 3 1 2.76 0.27
0 3 1 4.13 0.15
0 -4 -1 508.9 15
0 4 1 527.38 14.97
0 -4 -1 529.36 14.91
0 -4 -1 501.24 14.92
0 -4 -1 523.52 14.99
0 -5 -1 78.93 2.4
0 5 1 69.63 2.33
0 -5 -1 71.77 2.24
0 -5 -1 71.47 2.28
0 -5 -1 75.68 2.37
0 -6 -1 1078.78 31.3
0 6 1 1085.01 31.15
0 -6 -1 1117.85 31.13
0 -6 -1 1092.29 31.12
0 -6 -1 1067.29 31.12
0 -6 -1 1082.93 31.12
0 -6 -1 1090.45 31.24
0 -6 -1 1109.07 31.4
0 -6 -1 1075.55 31.43
0 6 1 1094 31.38
0 -7 -1 382.41 10.88
0 -7 -1 370.98 10.87
0 -7 -1 389.64 10.89
0 7 1 374.18 10.88
0 7 1 375.95 10.91
0 -7 -1 378.17 11.22
0 7 1 378.95 10.9
0 7 1 376.53 11.2
0 -7 -1 379.25 11.26
0 -7 -1 373.82 11.02
0 -7 -1 366.68 11.1
0 8 1 15.75 0.63
0 8 1 16.49 0.62
0 -8 -1 17.13 0.61
0 8 1 16.52 0.63
0 8 1 16.52 0.61
0 8 1 16.4 0.65
0 -8 -1 16.07 0.62
0 -8 -1 16.79 0.63
0 -8 -1 16.53 0.78
0 -8 -1 17.04 0.85
0 8 1 16.07 0.65
0 -8 -1 13.83 0.96
0 -8 -1 15.33 0.74
0 8 1 15.94 0.92
0 8 1 18.13 0.63
0 8 1 16.22 0.61
0 8 1 16.31 0.61
0 8 1 16.8 0.6
0 -8 -1 14.61 0.68
0 9 1 3.01 0.3
0 -9 -1 3.42 0.29
0 -9 -1 3.48 0.31
0 -9 -1 3.43 0.42
0 9 1 2.57 0.25
0 9 1 3.36 0.32
0 9 1 2.71 0.52
0 9 1 2.69 0.29
0 9 1 2.73 0.26
0 9 1 3.67 0.3
0 -9 -1 3.08 0.41
0 9 1 3.28 0.28
0 9 1 2.53 0.27
0 9 1 3.25 0.25
0 -9 -1 3.5 0.4
0 10 1 110.37 3.4
0 10 1 116.35 3.38
0 10 1 110.46 3.4
0 -10 -1 116.41 3.49
0 10 1 114.71 3.42
0 10 1 111.32 3.44
0 10 1 112.57 3.89
0 -10 -1 110.23 3.41
0 -10 -1 114.15 3.42
0 -10 -1 113.67 3.49
0 10 1 114.47 3.38
0 10 1 113.55 3.42
0 10 1 114.51 3.4
0 -10 -1 109.55 3.5
0 11 1 0.61 0.2
0 11 1 1.03 0.27
0 -11 -1 0.06 0.26
0 11 1 0.38 0.26
0 -11 -1 0.66 0.34
0 11 1 0.47 0.2
0 11 1 0.91 0.27
0 11 1 0.67 0.5
0 -11 -1 0.43 0.22
0 11 1 0.73 0.24
0 11 1 0.4 0.33
0 -11 -1 0.28 0.32
0 -12 -1 36.65 1.22
0 -12 -1 36.07 1.26
0 12 1 36.79 1.17
0 -12 -1 36.06 1.21
0 12 1 38.47 1.2
0 12 1 36.8 1.17
0 12 1 36.37 1.22
0 12 1 35.67 1.21
0 12 1 35.87 1.22
0 12 1 38.64 1.2
0 -12 -1 38.08 1.32
0 12 1 36.58 1.21
0 -13 -1 1.77 0.31
0 -13 -1 1.92 0.31
0 -13 -1 2.71 0.23
0 -13 -1 2.42 0.29
0 13 1 2.48 0.19
0 13 1 2.56 0.17
0 13 1 2.9 0.24
0 13 1 2.86 0.21
0 -14 -1 19.58 0.65
0 -14 -1 19.31 0.66
0 -14 -1 20.43 0.66
0 14 1 20.91 0.65
[truncated: 4,309,848 more chars]
